# Supplementary material for: Cryptic exon detection and transcriptomic changes revealed in single-nuclei RNA sequencing of C9ORF72 patients spanning the ALS-FTD spectrum
Source: Acta Neuropathol. 2023 Jul 19;146(3):433–50. doi: 10.1007/s00401-023-02599-5 (PMC10412668; doi:10.1007/s00401-023-02599-5)
Supplement: Supplementary file 1 — Supplementary file1 (XLSX 5457 kb) [file 401_2023_2599_MOESM1_ESM.xlsx]

## Sheet: Supplementary Table 1
PMI Group	Sample Name	Original Brain Bank Sample Identifier	Disease Group	Used in FC Analysis?	Used in OC Analysis?	Sex	Race	Age of Onset (Years)	Age at Death (Years)	Disease Duration (Years)	Postmortem Interval (Hours)	Source Brain Bank
Short PMI	Control_1	BH 1864	Non-neurological control	Y	Y	Male	Unkown	N/A	72	N/A	4.6	Banner Sun Health Research Institute, USA
	Control_2	BH 1878	Non-neurological control	Y	Y	Male	White	N/A	71	N/A	3.5	Banner Sun Health Research Institute, USA
	Control_4	JHU 110	Non-neurological control	Y	Y	Male	Black / African American	N/A	50	N/A	14	Target ALS - Johns Hopkins, USA
	Control_5	JHU 95	Non-neurological control	Y	Y	Male	White	N/A	72	N/A	7	Target ALS - Johns Hopkins, USA
	Control_6	JHU 96	Non-neurological control	Y	Y	Female	Black / African American	N/A	71	N/A	5	Target ALS - Johns Hopkins, USA
Long PMI	Control_3	JHU 101	Non-neurological control	Y	Y	Female	Unkown	N/A	70	N/A	32	Target ALS - Johns Hopkins, USA
	Control_7	QSBB P1716	Non-neurological control	Y	Y	Female	White (European)	N/A	83	N/A	53.6	Queen Square Brain Bank, UCL, UK
	Control_8	QSBB P2213	Non-neurological control	Y	N	Female	Unkown	N/A	86	N/A	119.1	Queen Square Brain Bank, UCL, UK
	Control_9	QSBB P2417	Non-neurological control	Y	Y	Female	Unkown	N/A	96	N/A	60	Queen Square Brain Bank, UCL, UK
	Control_10	QSBB P2912	Non-neurological control	Y	N	Female	Unkown	N/A	82	N/A	99.3	Queen Square Brain Bank, UCL, UK
	Control_11	QSBB P4313	Non-neurological control	Y	Y	Male	Unkown	N/A	88	N/A	97.5	Queen Square Brain Bank, UCL, UK
	Control_12	QSBB P4815	Non-neurological control	Y	Y	Male	Unkown	N/A	84	N/A	79.2	Queen Square Brain Bank, UCL, UK
Short PMI	C9-ALS_1	BH 1928	C9+ ALS	Y	Y	Male	Unkown	42	43	1	3.8	Banner Sun Health Research Institute, USA
	C9-ALS_2	CU 16	C9+ ALS	Y	Y	Male	White	58	59	0.4	18.8	Target ALS - Columbia University, USA
	C9-ALS_3	GBB 1807	C9+ ALS	Y	Y	Female	White	-	66	-	26	Target ALS - Georgetown University, USA
	C9-ALS_4	JHU 120	C9+ ALS	Y	Y	Female	White	63	68	4.8	8	Target ALS - Johns Hopkins, USA
	C9-ALS_5	JHU 22	C9+ ALS	Y	Y	Male	Black / African American	64	66	1.8	6	Target ALS - Johns Hopkins, USA
	C9-ALS_6	JHU 52	C9+ ALS	Y	Y	Male	White	53	56	2.5	13	Target ALS - Johns Hopkins, USA
	C9-ALS_7	JHU 54	C9+ ALS	Y	Y	Female	White	50	54	3.8	14	Target ALS - Johns Hopkins, USA
	C9-ALS_8	JHU 67	C9+ ALS	Y	Y	Male	White	43	47	2.3	5	Target ALS - Johns Hopkins, USA
	C9-ALS_9	NEUBB078VEG	C9+ ALS	Y	Y	Female	White	46	51	5.4	7	Target ALS - Barrow Neurological Institute, USA
	C9-ALS_10	NEUTP019MY9	C9+ ALS	Y	Y	Female	White	60	61	1.3	5.5	Target ALS - Barrow Neurological Institute, USA
	C9-ALS/FTD_1	CU 25	C9+ FTD-ALS	Y	Y	Male	White	68	70	1.16667	19	Target ALS - Columbia University, USA
	C9-ALS/FTD_2	CU 34	C9+ FTD-ALS	Y	Y	Male	White	72	73	1.33333	16.25	Target ALS - Columbia University, USA
	C9-ALS/FTD_3	CU 50	C9+ FTD-ALS	Y	Y	Male	White	54	58	3.58333	15.27	Target ALS - Columbia University, USA
	C9-ALS/FTD_4	CU 60	C9+ FTD-ALS	Y	Y	Female	White	72	73	1.41667	13.9	Target ALS - Columbia University, USA
	C9-ALS/FTD_5	CU 62	C9+ FTD-ALS	Y	Y	Female	White	67	68	1.25	15.5	Target ALS - Columbia University, USA
	C9-ALS/FTD_6	JHU 119	C9+ FTD-ALS	Y	Y	Female	White	58	61	2.58333	22.5	Target ALS - Johns Hopkins, USA
Long PMI	C9-FTD_2	QSBB P1512	C9+ FTD	Y	Y	Female	White (European)	56	67	11	85.6	Queen Square Brain Bank, UCL, UK
	C9-FTD_3	QSBB P1609	C9+ FTD	Y	Y	Male	Unkown	62	68	6	99	Queen Square Brain Bank, UCL, UK
	C9-FTD_4	QSBB P1717	C9+ FTD	Y	Y	Male	Unkown	64	73	9	61.1	Queen Square Brain Bank, UCL, UK
	C9-FTD_5	QSBB P2315	C9+ FTD	Y	Y	Male	Unkown	59	65	6	30	Queen Square Brain Bank, UCL, UK
	C9-FTD_6	QSBB P5613	C9+ FTD	Y	Y	Female	Unkown	57	62	5	63.1	Queen Square Brain Bank, UCL, UK
	C9-FTD_7	QSBB P7010	C9+ FTD	Y	Y	Male	White (European)	53	63	10	77.3	Queen Square Brain Bank, UCL, UK
	C9-FTD_8	QSBB P7605	C9+ FTD	Y	Y	Female	Unkown	66	74	8	85.8	Queen Square Brain Bank, UCL, UK
	C9-FTD_9	QSBB P9917	C9+ FTD	Y	Y	Male	Unkown	52	58	6	49.8	Queen Square Brain Bank, UCL, UK
	C9-FTD_10	QSBB P2415	C9+ FTD	Y	Y	Female	Unkown	58	66	8	107	Queen Square Brain Bank, UCL, UK
