# Supplementary material for: Cryptic exon detection and transcriptomic changes revealed in single-nuclei RNA sequencing of C9ORF72 patients spanning the ALS-FTD spectrum
Source: Acta Neuropathol. 2023 Jul 19;146(3):433–50. doi: 10.1007/s00401-023-02599-5 (PMC10412668; doi:10.1007/s00401-023-02599-5)
Supplement: Supplementary file 2 — Supplementary Table 1. Additional case demographics for the cohort used in this study [file 401_2023_2599_MOESM2_ESM.xlsx]

## Sheet: Supplementary Table 2
Sample Name	Original Brain Bank	Astrocytes	Endothelial	L2-L3 Intra	L3-L5 Intra	L3-L5 Intra	L6 Intra	L6 Intra	L6 Cortico	L5-L6 Near	L5 Extra	Somatostatin	VIP	SV2C LAMP5	Parvalbumin	Microglia	OPCs	Oligodendrocytes
	Identifier				Type 1	Type 2	Type 1	Type 2	L6B	Projecting		Interneurons	Interneurons	Interneurons	Interneurons
Control_1	BH 1864	270	28	332	83	126	171	36	140	27	6	128	117	69	12	96	144	1380
Control_2	BH 1878	821	82	3280	305	879	643	176	418	102	91	1099	658	290	108	484	546	4645
Control_3	JHU 101	330	16	54	39	40	102	7	124	4	0	68	25	19	4	126	202	2791
Control_4	JHU 110	706	19	1494	470	480	186	74	116	48	7	308	319	90	22	80	235	1030
Control_5	JHU 95	419	18	680	173	173	235	55	154	18	6	142	174	77	17	200	255	2574
Control_6	JHU 96	642	42	34	31	8	7	8	3	1	0	5	39	7	3	358	201	195
Control_7	QSBBP 1716	677	60	340	352	363	479	85	436	49	8	109	49	76	20	213	436	2605
Control_8	QSBBP 2213	715	559	1572	675	899	262	92	141	86	28	654	178	141	40	202	181	1094
Control_9	QSBBP 2417	1479	252	1237	633	765	345	170	121	30	74	396	216	97	32	155	372	1012
Control_10	QSBBP 2912	840	95	694	439	410	403	68	267	70	16	253	131	80	16	10	185	917
Control_11	QSBBP 4313	407	27	364	152	123	138	19	183	18	4	163	126	37	13	243	193	3998
Control_12	QSBBP 4815	742	120	1051	600	493	583	83	416	95	18	286	190	115	28	161	207	1530
C9-ALS_1	BH 1928	634	104	2754	196	391	144	57	118	41	49	688	542	167	69	205	336	1080
C9-ALS_2	CU 16	1187	138	3529	511	837	275	71	220	57	34	790	616	191	46	655	450	4421
C9-ALS_3	GBB 1807	341	49	370	146	105	74	24	64	16	2	116	98	48	16	98	251	1370
C9-ALS_4	JHU 120	964	50	2520	631	491	415	63	281	88	23	865	453	135	52	203	279	1582
C9-ALS_5	JHU 22	1064	200	1998	502	520	449	102	356	86	26	848	453	164	36	273	363	4515
C9-ALS_6	JHU 52	989	106	3720	365	807	415	125	222	106	49	1557	928	278	127	394	571	1962
C9-ALS_7	JHU 54	831	11	553	119	109	106	27	76	21	6	225	190	63	9	26	220	2115
C9-ALS_8	JHU 67	976	137	2220	566	429	187	60	132	57	17	1055	649	189	62	555	488	6515
C9-ALS_9	NEUBB078VEG	917	22	3191	104	289	160	85	296	17	7	549	173	78	32	205	216	1458
C9-ALS_10	NEUTP019MY9	857	67	2445	520	359	189	57	114	58	17	812	648	148	66	220	301	1518
C9-ALS/FTD_1	CU 25	675	177	2189	136	437	21	3	16	22	50	580	463	143	38	101	239	679
C9-ALS/FTD_2	CU 34	423	136	358	130	99	199	34	139	12	2	48	100	54	12	162	183	1330
C9-ALS/FTD_3	CU 50	390	28	2281	385	719	489	99	289	72	45	709	482	145	58	132	248	1782
C9-ALS/FTD_4	CU 60	560	76	2580	449	529	243	69	96	75	23	616	382	133	63	135	179	655
C9-ALS/FTD_5	CU 62	525	48	361	195	144	175	41	145	27	8	182	128	50	20	92	197	2300
C9-ALS/FTD_6	JHU 119	611	76	1994	593	563	416	120	259	94	35	740	324	138	46	74	187	956
C9-FTD_2	QSBBP 1512	1264	412	1766	475	357	145	101	45	110	0	185	203	223	14	291	126	409
C9-FTD_3	QSBBP 1609	845	53	443	250	236	236	174	416	129	4	603	340	200	46	145	244	1424
C9-FTD_4	QSBBP 1717	1644	124	2830	582	901	674	178	315	169	37	876	498	276	94	267	459	3738
C9-FTD_5	QSBBP 2315	1054	344	178	111	64	338	30	129	16	0	39	125	52	2	105	192	2148
C9-FTD_6	QSBBP 5613	1499	59	901	291	298	119	54	57	76	3	359	577	302	22	401	225	918
C9-FTD_7	QSBBP 7010	1625	593	925	104	292	367	111	237	37	5	191	201	245	15	453	285	2201
C9-FTD_8	QSBBP 7605	554	57	88	47	56	82	28	120	19	0	107	70	47	5	179	125	3916
C9-FTD_9	QSBBP 9917	1636	107	1711	145	201	59	16	65	22	3	416	464	194	43	586	418	7080
C9-FTD_10	QSBBP 2415	444	196	2792	414	449	111	46	64	41	3	660	625	209	39	204	102	457
