# Supplementary material for: Cryptic exon detection and transcriptomic changes revealed in single-nuclei RNA sequencing of C9ORF72 patients spanning the ALS-FTD spectrum
Source: Acta Neuropathol. 2023 Jul 19;146(3):433–50. doi: 10.1007/s00401-023-02599-5 (PMC10412668; doi:10.1007/s00401-023-02599-5)
Supplement: Supplementary file 3 — Supplementary Table 2. Number of nuclei detected in each cell type in each case used in this study [file 401_2023_2599_MOESM3_ESM.xlsx]

## Sheet: Supplementary Table 3
Gene with predicted CE previously reported in Ma et al. (2022; PMID: 35197626) or Brown et al. (2022; PMID: 35197628)	CE junction detected using regtools in the Liu et al. (2019; PMID: 31042469) dataset	Coordinates of CE junctions found using regtools in the Liu et al. (2019) dataset	CE junction detected in our snRNA seq dataset?	Approx. distance from CE junction to 3' end of gene (bp)	Is the CE junction less than 1805 bp from 3' end of gene?
AKT3	Yes	chr1_243512426_243523309; chr1_243523467_243527754	No	5714
ANK3	No		No
ANKRD20A5P	No		No
APLP2	No		No
ARHGEF11	No		No
ATP8A2	Yes	chr13_25553920_25554580	No	8248
C2CD5	No		No
CACNA1E	No		No
CAMK2B	Yes	chr7_44220901_44222117	No	3147
CEP290	Yes	chr12_88086498_88086642; chr12_88086789_88087780	No	3171
CNOT6	No		No
CYFIP2	Yes	chr5_157360372_157361269: chr5_157361336_157361468	No	4091
CYP2C8	No		No
DLGAP4	No		No
EIF4G3	No		No
EPB41L1	No		No
ERC2	No		No
FAM193A	No		No
FKBP15	No		No
HDGFL2	No		No
HP1BP3	Yes	chr1_20757256_20767584	No	5212
ICA1	No		No
IMNT	No		No
IQCB1	Yes	chr3_121826180_121828861	No	2118
KALRN	Yes	chr3_124437093_124437210; chr3_124700033_124700977; chr3_124700033_124701093; chr3_124701255_124702038	Yes	7820
KCNQ2	Yes	chr20_63439708_63444659	No	8128
KIF3A	No		No
KMT2C	No		No
MADD	Yes	chr11_47324577_47324918	No	1033	Yes
MARK3	No		No
MNAT1	No		No
NCAM1	No		No
NFIX	Yes	chr19_13025552_13067345; chr19_13067434_13073047	No	5097
PACRGL	No		No
PDE2A	No		No
PLEKHA1	No		No
PLEKHA5	No		No
POLDIP3	Yes	chr22_42557295_42601251	No	2799
PPP6R3	No		No
PRUNE2	No		No
PTPRD	No		No
PTPRT	Yes	chr20_42099289_42102124	No	8603
RAP1GAP	Yes	chr1_21598502_21598723; chr1_21598820_21599494	No	1294	Yes
RAPGEF4	No		No
RAPGEF6	No		No
RNASET2	No		No
SCN1A	No		No
SETD5	Yes	chr3_9468615_9470459	No	3668
SH3KBP1	No		No
STMN2	Yes	chr8_79611214_79616822	Yes	1805	Yes
STXBP1	No		No
STXBP5L	Yes	chr3_120908416_120909571; chr3_120908428_120909571; chr3_121004364_121053085; chr3_121184671_121263920; chr3_121267625_121314700	No	7043
SYNE1	No		No
SYT7	Yes	chr11_61539583_61539770; chr11_61539583_61540873; chr11_61547308_61547530; chr11_61547620_61551384	No	6759
TRAPPC12	Yes	chr2_3458515_3460263	No	782	Yes
TRRAP	Yes	chr7_98881250_98881695	No	12247
UNC13A	Yes	chr19_17641556_17642414; chr19_17642541_17642845; chr19_17653320_17655274	No	5627
UNC79	No		No
UQCRC2	No		No
VWA8	No		No
ZNF138	No		No
ZNF292	No		No
