# Supplementary material for: Cryptic exon detection and transcriptomic changes revealed in single-nuclei RNA sequencing of C9ORF72 patients spanning the ALS-FTD spectrum
Source: Acta Neuropathol. 2023 Jul 19;146(3):433–50. doi: 10.1007/s00401-023-02599-5 (PMC10412668; doi:10.1007/s00401-023-02599-5)
Supplement: Supplementary file 4 — Supplementary Table 3. Genes previously identified to be alternatively spliced or have cryptic exons in TDP-43 negative nuclei [file 401_2023_2599_MOESM4_ESM.xlsx]

## Sheet: Supplementary Table 4
Cell Type	CE detected /Cells in Cluster in C9-FTD	Mean TARDBP Expression Level in Controls
L5 Extratelencephalic	0.1509	0.32
L3-L5 Intratelencephalic - Type 2	0.0084	0.33
L6 Intratelencephalic - Type 2	0.0068	0.39
L2-L3 Intratelencephalic	0.0065	0.35
L6 Intratelencephalic - Type 1	0.0047	0.37
L3-L5 Intratelencephalic - Type 1	0.0017	0.38
L6 Corticothalamic / L6B	0.0007	0.33
L5-L6 Near Projecting	-	0.34
Somatostatin Interneurons	-	0.34
Parvalbumin interneurons	-	0.29
VIP Interneurons	0.000644538	0.29
SV2C LAMP5 Interneurons	-	0.35
