# Supplementary material for: Cryptic exon detection and transcriptomic changes revealed in single-nuclei RNA sequencing of C9ORF72 patients spanning the ALS-FTD spectrum
Source: Acta Neuropathol. 2023 Jul 19;146(3):433–50. doi: 10.1007/s00401-023-02599-5 (PMC10412668; doi:10.1007/s00401-023-02599-5)
Supplement: Supplementary file 5 — Supplementary Table 4. Mean TARDBP expression in neuronal clusters [file 401_2023_2599_MOESM5_ESM.xlsx]

## Sheet: Contents
Supplementary Table 5
Table of Contents - Differential Gene Expression Analysis - Crytic Exon Containing Cells vs Non Cryptic Exon Containing Cells in C9-FTD Frontal Cortex
Tab	Excitatory Neuron Subcluster	Disease Group	Brain Region
1	L2 - L3 Intratelencephalic	C9-FTD	Frontal Cortex (FC)
2	L3 - L5 Intratelencephalic - Type 2	C9-FTD	Frontal Cortex (FC)
3	L5 Extratelencephalic	C9-FTD	Frontal Cortex (FC)
4	L6 - Intratelencephalic - Type 1	C9-FTD	Frontal Cortex (FC)

## Sheet: 1. L2 - L3 Intratelencephalic
Gene Name	log2FC	Pr(>Chisq)	FDR	Mean Expresion - No CE containing cells	Mean Expression - CE containing cells
SPOCK3	0.648275	1.91e-07	0.000527	5.12035	9.48276
FTH1	0.438323	2.72e-08	0.00015	3.23935	8.7069
NNAT	0.415436	1.38e-09	3.8e-05	1.11212	6.86207
ATP5F1E	0.346607	7.65e-08	0.000301	0.91977	2.5
NPTXR	0.339629	1.96e-06	0.002682	1.79922	3.43103
AK5	0.320173	8.83e-06	0.008109	16.4611	24.431
TMSB4X	0.319555	2.34e-06	0.002682	3.37256	8.22414
NECTIN3	0.298203	2.27e-05	0.014559	4.77361	6.86207
RGS7	0.289166	5.55e-06	0.005836	32.012	44.2759
PLPPR4	0.281748	2.14e-05	0.014407	2.78831	4.24138
PDE4B	0.279745	0.028385	0.686309	4.84746	6.82759
AJ009632.2	0.278866	0.000514	0.114981	8.87338	17.8103
EPB41	0.278315	6.23e-05	0.030112	1.62189	2.63793
PCDH7	0.275073	0.011063	0.492995	21.4906	27.7069
FTL	0.273123	2.2e-05	0.014416	1.81372	7.2931
LINC02263	0.272303	0.045196	0.804562	4.55194	7.01724
PTPRO	0.269407	0.001645	0.212765	8.19914	11.7241
ATXN1	0.268477	6.44e-05	0.030594	11.2196	16.1034
FAM81A	0.26827	0.000114	0.048168	2.41411	4.12069
GLCE	0.268094	1.05e-05	0.009014	1.01635	1.68965
TMTC1	0.266433	0.003196	0.290496	4.67301	7.25862
SORCS3	0.26413	0.000289	0.079572	3.723	7
TMSB10	0.256929	0.002115	0.242656	2.43479	5.34483
GNAL	0.253673	0.003881	0.310728	3.13855	4.51724
HP1BP3	0.252019	1.38e-05	0.010439	3.99599	6.34483
STMN2	0.248482	0.014372	0.54896	4.12559	5.7931
SLC5A3	0.242597	5.12e-05	0.026616	1.1367	2.08621
MOXD1	0.240662	0.003936	0.313506	1.13886	2
AC019211.1	0.238947	0.000784	0.140154	6.65974	6.75862
FRMD5	0.236684	0.001458	0.201736	15.7202	21.8103
KCNN2	0.236619	0.00224	0.25063	3.51286	5.32759
TRPC6	0.233544	0.055651	0.856363	2.98683	3.81034
YWHAH	0.232327	0.000203	0.065667	3.81043	6.22414
ATP1B1	0.230967	0.000678	0.131457	5.94332	9.27586
EML6	0.230847	0.002936	0.283301	7.13444	9.37931
MAN1A1	0.23082	0.012405	0.51539	6.12991	8.13793
COX7C	0.226834	0.001852	0.228693	1.14195	2
COX5B	0.226738	0.000132	0.051282	0.632072	1.86207
EDF1	0.223106	0.000124	0.050919	0.536104	1.34483
CAMK2D	0.221878	0.057252	0.860463	4.6977	5.82759
GAPDH	0.220224	0.001494	0.202208	2.73174	6.05172
AKAP13	0.218746	0.001956	0.232175	1.69296	2.74138
HSP90AA1	0.218128	0.000378	0.092235	4.6151	7.37931
AC022325.2	0.216739	1.28e-05	0.010334	0.640506	1.93103
IARS	0.214762	0.00016	0.05798	1.36525	2.51724
SERF2	0.214269	0.00022	0.068133	0.664164	1.60345
BCL11B	0.213037	0.001384	0.196432	0.852705	1.81035
HTR4	0.212234	0.006326	0.381349	1.20582	1.96552
STMN1	0.212003	2.4e-08	0.00015	1.87739	4.2931
VGF	0.211972	1.47e-07	0.000508	0.528081	2.03448
SNTB2	0.211821	0.002142	0.242794	2.60512	3.7931
AC107398.3	0.210979	0.000929	0.153226	0.994343	1.77586
GPC6	0.210572	0.025686	0.662959	11.8566	14.9483
PSAP	0.210335	0.001501	0.202208	2.95196	4.43103
AHRR	0.209919	3.29e-05	0.019706	0.289961	0.810345
CALY	0.209287	0.000382	0.092296	1.61572	3.32759
EFR3B	0.209187	0.006028	0.376417	1.88696	2.60345
VPS8	0.208707	0.000127	0.051282	3.15902	4.96552
BLCAP	0.208323	0.001646	0.212765	1.42162	2.36207
RECK	0.207981	0.000124	0.050919	1.49856	2.58621
PCSK1N	0.207873	0.005118	0.354144	1.74193	3.31034
CACNG3	0.205542	0.005788	0.372013	5.44209	8.05172
RAPH1	0.205489	0.000542	0.120446	2.79325	3.84483
SERPINE2	0.205148	0.013737	0.541964	3.06388	4.36207
CD63	0.204241	1.94e-06	0.002682	0.359185	1.22414
MGAT4C	0.202637	0.200826	0.954827	11.3589	14.8793
CDH9	0.201432	0.066337	0.887688	11.3112	13.9483
USP53	0.201046	4.84e-05	0.026142	0.75972	2.05172
MVP	0.200381	3.89e-07	0.000824	0.170644	0.672414
GRK3	0.200151	0.004004	0.316856	4.34406	5.87931
SNCA	0.199334	0.005345	0.360798	5.77947	8
SCG2	0.198878	0.000874	0.147657	0.838408	1.96552
ZEB2	0.198618	0.008496	0.440615	6.00833	8.12069
FRAS1	0.198066	0.032566	0.715931	5.15717	8.7069
LRRC8B	0.197763	0.002531	0.261021	4.34972	6.22414
CTSB	0.197734	0.001191	0.180213	1.11345	1.81035
AC008591.1	0.197408	0.013366	0.537332	0.731537	1.62069
BCLAF1	0.197156	0.00131	0.188865	1.96832	2.77586
SRP14	0.196794	0.006356	0.381349	1.03744	1.86207
ERC2	0.196184	0.014539	0.550739	24.1735	32.431
FAM153CP	0.196101	0.000226	0.068867	5.09648	7.36207
S100A6	0.195588	0.000259	0.073569	0.381917	1.10345
SDK1	0.194872	0.183977	0.954827	7.08517	8.60345
RNF144A	0.194668	0.002435	0.257094	5.50843	7.7069
TENT2	0.194665	0.00375	0.304398	2.9171	3.94828
AC060765.1	0.194333	0.042592	0.791302	1.37749	3.08621
AC027288.3	0.193289	0.024036	0.653217	1.34407	1.98276
AC104781.2	0.192864	8.01e-05	0.036167	0.392203	0.862069
AC002460.2	0.191322	0.177616	0.954827	5.01111	6.98276
CAMSAP2	0.191309	0.000906	0.15031	5.60461	7.63793
XPO6	0.191131	0.00044	0.104416	1.42563	2.18966
CHCHD3	0.190582	0.003675	0.303034	3.91751	5.44828
EIF1	0.189883	0.011767	0.505603	1.57478	2.87931
ST8SIA5	0.189742	0.00905	0.452327	3.29366	4.5
MIR4500HG	0.189576	0.043404	0.796199	2.18638	3.08621
INTS6	0.18924	0.008647	0.445094	2.42213	3.55172
SHANK2	0.189005	0.004103	0.319692	6.45125	8.46552
IGSF11	0.188764	0.016269	0.573926	3.32144	4.58621
TOX	0.188158	0.058183	0.864238	2.75417	3.36207
CFL1	0.187624	0.007066	0.401611	1.70479	2.94828
SLC39A10	0.187243	0.004055	0.317314	4.25849	5.56897
ARFGEF3	0.186393	0.003881	0.310728	5.92676	7.5
GAP43	0.185976	0.016563	0.574928	5.34026	7.39655
BDNF	0.185331	6.77e-08	0.000301	0.152232	1
POM121C	0.185078	0.00336	0.292859	1.21055	1.91379
UQCR10	0.184863	0.001599	0.208701	0.601317	1.39655
FKBP1A	0.183096	0.007296	0.406814	1.81084	2.77586
DOCK10	0.182993	0.009784	0.466294	0.746657	1.46552
SEMA4D	0.182756	0.005008	0.350946	1.65511	2.46552
PRKCA	0.182551	0.004567	0.333583	7.71919	10.069
SGSM1	0.182089	0.006568	0.388119	3.94703	5.68966
LRRC8C	0.181247	0.011594	0.504141	1.08774	1.60345
DCLK1	0.180522	0.003812	0.307859	20.5383	25.8448
UBA52	0.180493	0.004713	0.338228	0.752006	1.5
RPAIN	0.180182	0.001997	0.234033	0.587945	1.06897
TM2D1	0.179774	0.003317	0.292859	0.75252	1.24138
IQGAP1	0.179416	0.009742	0.466294	1.07457	1.67241
PRRT1	0.178291	0.002914	0.282551	0.784715	1.22414
CTDSPL	0.178192	0.008768	0.449339	5.84201	8.48276
SLC7A11	0.178085	0.000229	0.068867	0.236063	0.862069
BEX4	0.178018	0.00251	0.259856	0.938799	1.37931
SLC7A1	0.177884	0.000767	0.1398	0.94425	1.60345
CACNB2	0.177879	0.002275	0.25063	18.4815	23.0862
SELENOW	0.17754	0.016766	0.574928	1.54001	2.46552
TMEM65	0.17615	0.028477	0.68671	3.03569	3.81034
NETO1	0.176063	0.008465	0.440512	6.68288	8.41379
CALN1	0.175731	0.105732	0.954827	6.12467	7.5
PKIA	0.175686	0.012863	0.523245	2.97202	4.34483
SUSD1	0.175672	0.002455	0.257094	0.862271	1.31035
AC090125.1	0.175653	5.72e-06	0.005836	0.163547	1.24138
EPHA4	0.175268	0.004278	0.321023	9.35415	12.5862
PVT1	0.175032	0.001763	0.223112	3.47336	4.34483
PRKCG	0.174325	0.009802	0.466294	1.01553	1.67241
NOVA1	0.174117	0.019736	0.613024	10.7163	13.3448
SLC8A1-AS1	0.173951	0.01371	0.541678	0.900021	1.51724
TOMM7	0.173347	0.004407	0.328129	0.511006	0.931034
HOMER1	0.173179	0.005674	0.372013	5.66684	8.36207
AC110296.1	0.17258	0.067723	0.895159	1.69266	2.39655
UQCR11	0.17177	0.001903	0.232175	0.499177	1.01724
EPB41L2	0.171055	0.009941	0.469262	8.91895	11.3276
CDH12	0.170676	0.282631	0.954827	22.1369	23.931
NDRG4	0.169855	0.015456	0.566868	2.92635	4.34483
PTMA	0.169802	0.03141	0.703253	1.96174	2.91379
AC067956.1	0.16916	0.196102	0.954827	5.33944	5.68966
FAM49A	0.168546	0.009018	0.452327	3.93047	5.32759
PRKAR2B	0.16836	0.009951	0.469262	5.18504	7.05172
CNIH2	0.167725	0.006119	0.376953	0.665501	1.39655
GRIK4	0.167512	0.016095	0.57297	2.61489	3.2069
NUP98	0.16694	0.016002	0.57297	1.15799	1.62069
RANBP17	0.166814	0.067982	0.896125	0.963588	1.48276
MDM4	0.166804	0.008897	0.451401	1.36495	2.05172
ATP6V0C	0.166796	0.02753	0.677303	2.64164	3.91379
AL356295.1	0.166468	0.053311	0.847509	1.60234	3.2069
GPATCH2	0.166261	0.000636	0.13078	1.76126	2.93103
NAPG	0.166121	0.016276	0.573926	1.45526	2.15517
BBS5	0.16584	0.002909	0.282551	0.585168	0.948276
AARS	0.165647	0.006933	0.397749	0.847974	1.34483
DCAF6	0.165318	0.012369	0.51539	5.94744	7.51724
SET	0.16526	0.014665	0.553225	0.76908	1.12069
STRADB	0.163962	0.001328	0.190547	0.612117	1.08621
CDKL3	0.163948	0.012446	0.51539	0.802921	1.32759
ALCAM	0.163715	0.183276	0.954827	2.20706	3.75862
TANC2	0.162846	0.000685	0.13196	16.8981	20.4828
VEZT	0.162594	0.009047	0.452327	3.1943	4.05172
CLVS2	0.162428	0.005383	0.360969	3.86135	5.06897
COX7B	0.162346	0.000476	0.109182	0.322259	0.896552
C19orf53	0.161878	0.000454	0.105491	0.398478	0.982759
ATP5MPL	0.160874	0.02113	0.63045	0.865871	1.55172
SIK2	0.160779	0.044086	0.798712	3.47069	5.43103
NLK	0.160704	0.023126	0.64799	10.7355	13.5345
UBE2D2	0.160179	0.014102	0.545946	1.7124	2.22414
PLEKHA5	0.15945	0.032841	0.718104	22.8415	27.1724
POU2F2	0.159434	0.030427	0.696636	0.988171	1.37931
CARS	0.159237	0.005323	0.360193	0.804156	1.44828
USP2	0.159231	0.003712	0.303338	0.480765	0.948276
AMN1	0.158904	0.001235	0.183853	1.15316	1.87931
RAB7A	0.158679	0.017414	0.58057	2.11582	3.03448
PFDN2	0.158408	0.012069	0.511405	0.716519	1.2931
GABARAP	0.158014	0.019624	0.613024	0.713845	1.39655
CCBE1	0.157818	0.082796	0.938326	1.87503	2.56897
AC090579.1	0.157616	0.052819	0.845067	1.14647	1.86207
PGAP1	0.157399	0.054852	0.854507	1.93674	2.98276
RNF24	0.157237	0.04484	0.800604	3.04474	4.12069
KIF3B	0.156921	0.005991	0.375818	0.857334	1.24138
PAX8-AS1	0.156843	0.005764	0.372013	0.124871	0.37931
MEIS2	0.156646	0.090826	0.954827	6.05596	6.93103
SPCS2	0.156275	0.007312	0.406814	0.859905	1.27586
ABI1	0.156147	0.010642	0.481732	2.88912	3.72414
PSMD14	0.155977	0.025399	0.662572	1.57869	2.58621
NEAT1	0.155903	0.014325	0.547919	0.886443	1.93103
KDM1B	0.155645	0.019298	0.612967	0.822362	1.27586
AL049828.1	0.155601	0.033608	0.725394	8.96883	11.3276
OVCH1	0.154769	0.000312	0.083456	0.742646	1.5
ATP5MF	0.154543	0.003247	0.292345	0.580128	1.25862
TPT1	0.154404	0.044303	0.799405	1.79284	2.72414
BTBD9	0.154382	0.027669	0.678508	13.6498	16.431
SEMA3C	0.154081	0.175337	0.954827	1.7589	2.39655
KIF1B	0.153792	0.004659	0.338228	7.67136	9.96552
GALNT13	0.153299	0.1372	0.954827	6.32761	7.36207
PEX5L	0.153292	0.238484	0.954827	18.5882	23.5
ATP5ME	0.152981	0.035591	0.746362	1.06881	1.82759
CNTNAP4	0.152944	0.095959	0.954827	1.32051	2.06897
CALU	0.152886	0.014706	0.553818	0.705513	1.05172
TECR	0.152882	0.007829	0.420258	0.572105	1
PRKD1	0.152803	0.105124	0.954827	4.28615	6
BTBD3	0.152672	0.026267	0.67051	1.51276	2.01724
CAB39L	0.152581	0.045832	0.808048	1.1727	1.81035
CTNNA3	0.15195	0.134895	0.954827	2.2446	4.08621
COG5	0.151703	0.02452	0.657717	4.61294	5.96552
BCAP29	0.151681	0.02776	0.679196	2.54125	3.43103
KHDRBS3	0.151238	0.065638	0.884946	18.3953	23.3621
GABRA1	0.151144	0.036654	0.751357	3.97213	5.13793
KITLG	0.151132	0.059962	0.869955	1.66375	2.65517
SEMA5A	0.15113	0.01423	0.547304	0.603785	2.77586
NACA	0.150402	0.044381	0.799405	1.60286	2.15517
AC093843.1	0.150152	0.091662	0.954827	1.7555	2.51724
CDH20	0.150079	0.21911	0.954827	2.22979	3.44828
MXD1	0.149863	0.038344	0.766694	1.1223	1.67241
SLC26A4	0.149533	0.033185	0.720729	0.961222	1.31035
DTNA	0.149346	0.059469	0.869955	11.0405	13.8621
RAP2A	0.149206	0.02117	0.630457	2.2626	3.12069
STAU2	0.148399	0.013402	0.538	6.24265	8.32759
SPRED1	0.148208	0.076381	0.92137	2.39971	3.24138
GPR173	0.148129	0.000669	0.131351	0.607591	1.22414
CEP63	0.148112	0.046107	0.809776	1.26054	1.74138
FMNL2	0.147799	0.029136	0.690105	12.5387	15.9138
ADCYAP1	0.147778	3.8e-07	0.000824	0.436741	1.34483
FAM171A2	0.14675	0.009821	0.466294	0.544332	0.862069
AL591501.1	0.146339	0.243091	0.954827	5.58723	6.7069
SPPL3	0.146157	0.016126	0.57297	3.01553	4
NCAM2	0.145578	0.148598	0.954827	24.6041	27.8793
WDFY2	0.145421	0.065366	0.884946	1.5541	2.01724
CCND2	0.14523	0.049216	0.829977	1.28924	1.82759
STT3B	0.144937	0.049954	0.835582	1.27741	1.7931
ACKR1	0.144837	2.32e-06	0.002682	0.1403	0.5
DGKB	0.144649	0.067059	0.890859	39.7421	47.2241
HINT1	0.144642	0.010716	0.48378	0.789138	1.60345
CADM3	0.144368	0.044991	0.80194	1.89549	2.58621
PPP2R2D	0.144224	0.041841	0.788134	1.50946	2.12069
AC110614.1	0.144056	0.136148	0.954827	2.03127	3.51724
RASGRF2	0.143528	0.130216	0.954827	11.3249	13.0517
MAP1A	0.143393	0.057307	0.860463	1.77679	2.65517
KCNG3	0.143181	0.029421	0.690686	0.834088	1.13793
SERINC3	0.142406	0.027401	0.676992	2.22382	3.05172
PGM2L1	0.142125	0.070103	0.900168	2.62312	3.46552
ETS2	0.142068	0.011399	0.499061	1.05626	1.72414
AC080132.1	0.141871	0.000635	0.13078	0.394158	1.15517
TIMP3	0.141857	0.113789	0.954827	1.01718	1.2931
LDLRAD3	0.141366	0.019234	0.612967	0.907015	1.56897
PIGK	0.14109	0.040423	0.777673	1.13001	1.65517
NDFIP2	0.140992	0.032626	0.715931	4.38994	5.53448
ACTB	0.140833	0.102443	0.954827	6.37729	9.56897
NDUFC2	0.140777	0.026304	0.67051	0.610677	1.10345
FHL1	0.14054	0.046726	0.811821	1.3166	2
ACTR3B	0.140368	0.007585	0.413211	1.53765	2.03448
SYNGR3	0.14025	0.028942	0.688507	0.651306	1.01724
ATP5MD	0.140123	0.049394	0.830488	1.14935	1.86207
RNF150	0.139986	0.11193	0.954827	4.72752	5.84483
FAM184A	0.139984	0.080705	0.935208	1.30035	1.86207
SHC3	0.139943	0.083918	0.942506	3.87852	5.2069
GRSF1	0.139541	0.023261	0.64799	0.693067	1.06897
TASP1	0.139114	0.080281	0.933486	2.36865	3.17241
NFIA	0.138895	0.155751	0.954827	3.80323	4.31034
ZSWIM5	0.138422	0.120331	0.954827	2.22948	2.58621
HTR1E	0.138357	0.150973	0.954827	5.39354	6.77586
SEC62	0.137992	0.058249	0.864761	2.13073	2.86207
NDUFA4	0.137911	0.07157	0.902753	1.5754	2.82759
TM7SF3	0.137303	0.031731	0.707001	1.5214	2.10345
R3HDM1	0.137223	0.0242	0.654652	32.0256	36.7241
ARHGEF2	0.136845	0.024383	0.657685	0.636906	1.01724
BTBD2	0.136596	0.052088	0.841341	0.873071	1.2931
AL445433.2	0.136578	0.043604	0.796392	0.76188	1.39655
ASXL1	0.136394	0.024516	0.657717	1.61232	2.18966
THSD4-AS1	0.136391	0.003669	0.303034	0.341699	0.724138
BEX3	0.136329	0.114015	0.954827	1.41864	2.32759
SLC30A5	0.136164	0.023802	0.652876	0.569842	0.965517
GREB1	0.136088	0.028809	0.688507	0.519852	0.948276
AL117336.2	0.136016	0.057105	0.860463	1.01286	1.5
NDUFB10	0.135892	0.012193	0.512635	0.360214	0.87931
FAM133B	0.135681	0.040636	0.778576	1.6331	2.13793
LINC00710	0.135598	0.017491	0.581032	0.471199	0.775862
RNF145	0.135528	0.003063	0.287817	2.11304	2.87931
IFRD1	0.13535	0.071963	0.90287	1.11273	1.51724
COPS9	0.135272	0.020754	0.626371	0.478297	0.862069
TNPO1	0.13503	0.01122	0.49402	4.03796	5.13793
OSBPL3	0.134912	0.236162	0.954827	2.32051	3.5
B4GAT1	0.134882	0.033216	0.720836	0.597922	1.05172
CDH18	0.134866	0.103056	0.954827	39.262	47.6035
AL136441.1	0.134524	0.013991	0.544218	0.578276	1.60345
NDUFA13	0.134477	0.017727	0.585351	0.907632	1.7931
KCTD16	0.134196	0.047148	0.811821	27.4943	31.7586
NCAM1	0.134132	0.026432	0.67051	12.0051	16.0172
CUL3	0.133947	0.021697	0.635723	2.15501	2.75862
EML1	0.133854	0.110647	0.954827	2.169	2.44828
NDUFA2	0.133666	0.003073	0.287817	0.246657	0.586207
ATF7IP	0.133381	0.118879	0.954827	1.73185	2.39655
FBXW4	0.133379	0.079894	0.932172	1.46595	1.89655
MAP7	0.133166	0.051721	0.841341	11.6806	13.5345
RASA2	0.133092	0.040588	0.778378	3.42502	4.15517
FAR2	0.133023	0.165632	0.954827	2.16797	2.72414
SNRPD2	0.132966	0.002942	0.283301	0.349928	0.793103
CAP2	0.132922	0.092595	0.954827	4.59844	5.65517
CLCN3	0.132876	0.06469	0.881052	2.16992	2.93103
GNB1	0.132824	0.035406	0.744309	3.50195	4.48276
EPN1	0.132817	0.019112	0.612006	0.529726	0.896552
PPP1R7	0.132724	0.019234	0.612967	0.912158	1.37931
CKB	0.132492	0.070205	0.900168	3.74594	6.22414
ATP5F1B	0.13224	0.050483	0.835582	0.822053	1.37931
AC244131.2	0.13208	0.001257	0.184548	0.495783	0.758621
ZNF264	0.131746	0.00567	0.372013	0.568196	0.862069
TUBA1A	0.131658	0.023354	0.648476	0.746246	1.43103
CCNH	0.131643	0.192743	0.954827	3.80436	4.74138
ETNK1	0.131634	0.013689	0.541678	2.68103	3.43103
SLC12A8	0.131593	0.077507	0.924809	1.19955	1.62069
SORCS1	0.131422	0.010571	0.480401	10.4436	15.4138
RUFY3	0.131322	0.004634	0.337602	6.30169	7.87931
ERCC6	0.131072	0.064159	0.878174	0.938387	1.31035
PTCHD1-AS	0.130833	0.006384	0.382219	4.17363	4.10345
ARPP19	0.130769	0.089402	0.954827	2.93633	4.32759
CSE1L	0.130699	0.022217	0.640129	0.540527	0.913793
CISD1	0.130445	0.063437	0.875821	0.945793	1.34483
CHD1	0.130385	0.065906	0.885797	1.0396	1.39655
PDE8B	0.130291	0.282938	0.954827	5.78749	7.05172
AC069228.1	0.130067	0.174936	0.954827	1.25869	1.62069
ITM2C	0.129962	0.055559	0.856201	0.758177	1.06897
PSMA3	0.129901	0.016082	0.57297	0.460193	0.793103
LMO4	0.129763	0.073098	0.908037	6.92502	9.06897
PACSIN1	0.129671	0.080095	0.933383	1.99928	2.7069
PDE5A	0.129459	0.178595	0.954827	1.1582	1.51724
RAD51B	0.129431	0.062301	0.875592	0.69389	1.53448
SOBP	0.129373	0.006226	0.379949	6.68114	8.37931
FEZ2	0.129342	0.016166	0.57297	2.29891	3.13793
KLHL4	0.129265	0.171364	0.954827	1.849	2.53448
C16orf87	0.129197	0.022529	0.644186	0.900123	1.37931
LINC02306	0.129036	0.403069	0.954827	6.85312	7.46552
TLK1	0.128883	0.069644	0.900168	4.48817	5.55172
SLIRP	0.128539	0.024075	0.653217	0.628677	0.982759
FAM171B	0.128041	0.044171	0.798712	3.54834	4.41379
NAA15	0.12782	0.046663	0.811821	1.49146	2.15517
MCTP1	0.127782	0.04366	0.796392	15.7456	19.1897
VPS13D	0.127762	0.06872	0.899469	4.07673	5.41379
SLC2A12	0.127736	0.04734	0.81278	0.68309	1.05172
PDIA6	0.127681	0.099175	0.954827	1.15398	1.82759
ZNF804A	0.127553	0.36479	0.954827	6.5792	8.18966
LINC02552	0.127433	0.014722	0.553818	0.813824	1.58621
ATG2B	0.127251	0.075786	0.92137	1.94271	2.48276
GFPT1	0.12705	0.04912	0.8298	1.385	1.93103
DNAJC12	0.12663	0.021816	0.635949	0.444044	0.827586
PSMD11	0.126228	0.060352	0.869955	0.901666	1.37931
SUCLA2	0.126094	0.119879	0.954827	1.23524	1.82759
MAP2	0.126047	0.032604	0.715931	23.1871	27.5
CCT6A	0.125967	0.023112	0.64799	0.467496	0.810345
GNG2	0.125944	0.197555	0.954827	2.37184	3.2069
RANBP2	0.125932	0.097181	0.954827	2.26517	3
SCN3B	0.125892	0.111534	0.954827	2.05081	2.7069
CHFR	0.125834	0.108863	0.954827	1.28142	1.68965
RASGRP1	0.125426	0.030483	0.696636	0.620757	1.12069
GABARAPL2	0.125291	0.050076	0.835582	0.642872	1.18965
SGPP1	0.125282	0.068527	0.898338	0.828533	1.18965
TIA1	0.125225	0.068014	0.896125	0.912981	1.32759
AP001831.1	0.124963	0.053433	0.847509	0.613557	0.896552
SHISA4	0.124921	0.000219	0.068133	0.237297	0.551724
XIAP	0.124819	0.031355	0.703253	1.17908	1.5
PEG3	0.124818	0.042543	0.791302	2.89796	3.7069
CFL2	0.124797	0.00023	0.068867	0.16797	0.482759
ARL8B	0.124058	0.088233	0.954827	1.72773	2.41379
SLC30A6	0.123864	0.042461	0.791302	0.688233	1.03448
PPP4R1	0.123507	0.09704	0.954827	0.970171	1.32759
TTC28	0.123395	0.127819	0.954827	6.63156	7.96552
DOCK2	0.123348	0.001437	0.200882	0.237605	0.568966
BEX1	0.123291	0.186175	0.954827	1.7805	3.43103
PPP2R2A	0.123273	0.106018	0.954827	2.80457	3.5
FCHO2	0.123212	0.024377	0.657685	2.67774	3.22414
LINC01578	0.123193	0.109178	0.954827	1.28595	1.67241
CFAP70	0.123156	0.059613	0.869955	0.907941	1.41379
ZNF335	0.122934	0.026806	0.671671	0.410512	0.689655
PHACTR3	0.12282	0.135219	0.954827	4.83388	6.46552
MAPK8	0.122794	0.140294	0.954827	5.16396	6.56897
CYTOR	0.122781	0.037693	0.763258	0.835116	1.34483
MEF2D	0.122697	0.101146	0.954827	1.13423	1.5
LIN7B	0.122553	0.003582	0.297156	0.242543	0.568966
SELENOF	0.122335	0.030735	0.700097	0.862271	1.13793
MAP4	0.122313	0.060501	0.870119	2.08794	2.74138
FAM49B	0.122301	0.068951	0.900145	5.77772	7.43103
RAB11A	0.122289	0.165776	0.954827	1.89714	2.34483
AC002069.2	0.122265	0.020095	0.616539	0.531784	1.58621
ALS2	0.122216	0.179503	0.954827	2.22516	2.77586
PELI1	0.122201	0.077334	0.924809	0.705308	1.12069
LRP12	0.122183	0.125277	0.954827	1.89519	2.51724
NSG2	0.122056	0.090656	0.954827	2.66961	3.51724
ATP5PF	0.121983	0.058609	0.865966	0.740794	1.37931
SMIM14	0.121798	0.081705	0.936239	0.888192	1.22414
NFATC3	0.121763	0.139358	0.954827	1.28441	1.65517
BACH2	0.121547	0.224404	0.954827	1.45505	1.82759
TMX4	0.121504	0.13574	0.954827	1.33398	1.7069
COX6A1	0.121232	0.007408	0.407557	0.807756	1.81035
ZNF33A	0.121129	0.094077	0.954827	1.19358	1.65517
LRRC4C	0.121113	0.352895	0.954827	29.1749	35.3448
AP1AR	0.12098	0.036201	0.750134	0.543201	0.793103
FAM169A	0.120949	0.102779	0.954827	2.69595	3.41379
DYNLL1	0.120645	0.000251	0.073563	2.80199	4.60345
USP42	0.120617	0.063179	0.875821	0.733594	1.05172
CFLAR	0.120329	0.020502	0.625959	0.311047	0.62069
LINC00907	0.120295	0.031257	0.703247	0.327607	0.724138
ATP6AP1	0.120181	0.00526	0.358536	0.546595	0.982759
GTDC1	0.120094	0.125446	0.954827	7.75828	10.2586
PSPC1	0.119783	0.077597	0.925032	4.17939	5.27586
ADAM23	0.119556	0.126793	0.954827	9.02407	11.3103
TRA2B	0.119353	0.108685	0.954827	1.22012	1.65517
NUP155	0.119244	0.016987	0.575103	0.365563	0.655172
IPO7	0.118985	0.075857	0.92137	1.04773	1.39655
YTHDF3	0.118727	0.051539	0.841341	1.04444	1.39655
PIK3C3	0.118722	0.01228	0.513864	2.48519	3.31034
COG2	0.118672	0.025213	0.662572	0.647912	0.931034
PTPN12	0.118672	0.16405	0.954827	1.65696	2.27586
FAM27C	0.118637	0.063828	0.87713	0.441576	0.741379
SLC44A1	0.118553	0.09027	0.954827	6.03415	7.67241
COMT	0.118494	0.003119	0.289224	0.671467	0.896552
INTS6L	0.118449	0.042244	0.791302	0.752109	1.10345
UBC	0.118353	0.149159	0.954827	1.17795	1.81035
CTXN1	0.118235	0.158332	0.954827	1.04927	1.46552
SLC2A13	0.118037	0.098934	0.954827	13.4417	17.0517
MAP9	0.117931	0.108033	0.954827	1.29181	1.84483
TMEM179	0.117752	0.028827	0.688507	0.441267	0.741379
GABRG2	0.117663	0.058778	0.866541	5.70942	6.96552
VKORC1L1	0.117651	0.039073	0.772053	1.29284	1.89655
FAM131A	0.1176	0.118199	0.954827	0.94713	1.36207
MINDY2	0.117581	0.074522	0.917011	1.35497	1.67241
QKI	0.117479	0.227893	0.954827	2.70253	3.2931
ZFP82	0.117436	0.024484	0.657717	0.476342	0.810345
ADRB1	0.117407	0.00356	0.297156	0.355482	0.62069
SLC38A1	0.117405	0.201162	0.954827	2.24995	3.15517
NNT	0.117362	0.116256	0.954827	3.15635	4.5
PACS1	0.117239	0.190449	0.954827	3.62631	4.2931
SMCR5	0.117097	0.00055	0.121248	0.210862	0.517241
SLC16A10	0.117058	0.204374	0.954827	1.64555	2.31034
MAPK8IP1	0.116685	0.060776	0.870353	0.642255	1.12069
DOK5	0.116665	0.06079	0.870353	1.13691	1.43103
CALM3	0.116308	0.205594	0.954827	3.19327	3.96552
TAB2	0.116304	0.143019	0.954827	2.39231	3.05172
SRGAP2C	0.116284	0.067191	0.891071	0.76116	1.15517
IFNGR1	0.116048	0.015827	0.570502	0.346842	0.62069
CCSER1	0.115968	0.16494	0.954827	40.6188	51.6207
LRRC41	0.115815	0.00607	0.376723	0.758692	0.948276
XPNPEP3	0.11577	0.021888	0.635949	0.556161	0.87931
PAM	0.11575	0.02392	0.653217	6.36855	8.5
PKN2-AS1	0.115591	0.497013	0.954827	5.45793	7.44828
C1orf21	0.115571	0.164957	0.954827	3.5755	4.55172
DENND4C	0.115498	0.129826	0.954827	1.57488	1.98276
DCDC2	0.115494	0.005204	0.357373	0.331002	0.758621
KCNA1	0.115474	0.010301	0.474849	0.539292	1.03448
USP28	0.115277	0.035494	0.745592	1.31485	1.7069
ECPAS	0.115217	0.113312	0.954827	2.91206	3.75862
CHMP1B	0.115169	0.003325	0.292859	0.359597	0.62069
CPEB1	0.115017	0.141096	0.954827	1.85034	2.43103
STX2	0.114612	0.116373	0.954827	0.87698	1.2931
MAL2	0.11457	0.13966	0.954827	1.27062	1.81035
COPRS	0.114518	0.053098	0.845425	0.518206	0.87931
RNF115	0.114427	0.067938	0.896125	2.69821	3.44828
PHF20L1	0.114191	0.13821	0.954827	2.74635	3.7069
C9orf72	0.113893	0.127553	0.954827	0.874717	1.27586
C4orf48	0.113794	0.002659	0.271538	0.387883	0.87931
SPCS3	0.113553	0.117265	0.954827	1.02479	1.34483
TRAF3IP2-AS1	0.113545	0.21398	0.954827	3.42183	4.34483
LIN7A	0.113532	0.15609	0.954827	3.63578	5.06897
PTBP3	0.113491	0.207746	0.954827	1.34777	1.89655
RNF103	0.113357	0.084557	0.944017	0.661181	0.931034
HSPD1	0.113321	0.061079	0.871536	0.63238	0.982759
SLC3A2	0.113302	0.016628	0.574928	0.343448	0.637931
TNR	0.113263	0.080585	0.935208	8.99763	10.7069
RAB3A	0.113002	0.011858	0.507096	0.887472	1.5
ATP6V1G2	0.113001	0.119512	0.954827	0.755812	1.05172
RUBCN	0.112985	0.005626	0.370631	1.17692	1.34483
ABR	0.112982	0.063017	0.875821	4.99393	6.44828
HERPUD1	0.112969	0.055294	0.854507	0.557396	1.05172
CPE	0.11291	0.120553	0.954827	6.98961	9.12069
AC027018.1	0.112883	0.040685	0.778576	0.35394	0.637931
RERE	0.112792	0.041767	0.787827	11.1657	12.9828
VLDLR-AS1	0.112762	0.180352	0.954827	2.25242	2.67241
CIAO2B	0.112158	0.007155	0.403794	0.307138	0.672414
AC005906.2	0.112098	0.285444	0.954827	1.4243	2.2931
NDUFB7	0.112026	0.006107	0.376953	0.261263	0.741379
ECHDC1	0.112008	0.096626	0.954827	0.910924	1.2069
SH3RF2	0.111976	0.08933	0.954827	0.803024	1.48276
ACSL4	0.111805	0.209486	0.954827	2.05781	2.53448
MORF4L1	0.111779	0.095394	0.954827	2.30323	2.93103
BLZF1	0.111743	0.083834	0.942506	0.778338	1.22414
SLC4A7	0.11162	0.168505	0.954827	1.20829	1.7069
ARID1A	0.111607	0.163236	0.954827	1.35589	1.77586
CDC14B	0.111538	0.178557	0.954827	2.12137	2.86207
KCNH1	0.111481	0.155096	0.954827	16.0555	18.431
DGUOK	0.11137	0.070842	0.901466	0.507612	0.827586
NDUFA3	0.111206	0.004461	0.328968	0.598539	1.18965
AC010230.1	0.111113	0.058957	0.866828	0.45289	0.844828
EIF2AK3	0.110984	0.078139	0.926862	0.933141	1.2931
CLOCK	0.110932	0.174999	0.954827	2.66324	3.08621
2022-03-01	0.110886	0.140947	0.954827	16.952	18.5
UIMC1	0.110601	0.127567	0.954827	1.49681	1.89655
IGFBP5	0.110586	0.051449	0.841341	0.479017	0.758621
AC107223.1	0.110477	0.391708	0.954827	9.8705	12.5172
NTRK2	0.110463	0.195215	0.954827	16.9428	19.6897
GRIA4	0.110418	0.159666	0.954827	33.7178	39.4138
KIAA0319	0.110353	0.17368	0.954827	2.73575	3.37931
UBE2L3	0.11018	0.069064	0.900145	1.01039	1.44828
PRR16	0.109913	0.278327	0.954827	2.7411	3.34483
PTMS	0.109882	0.005744	0.372013	1.6187	2.46552
AP5M1	0.109865	0.020704	0.626371	1.04927	1.27586
ATF6	0.109858	0.171644	0.954827	2.1437	2.7069
DROSHA	0.109805	0.175605	0.954827	1.14328	1.48276
MAP1LC3A	0.109506	0.007592	0.413211	0.564184	0.965517
ART3	0.109385	0.225496	0.954827	0.847151	1.18965
TUT4	0.109157	0.013663	0.541678	2.62796	3.65517
ME2	0.109141	0.169025	0.954827	1.2304	1.75862
TCEAL2	0.109118	0.078148	0.926862	0.725057	1.10345
ACTG1	0.10909	0.1649	0.954827	1.2807	2.2069
ZC3H14	0.109025	0.016619	0.574928	2.55894	3.37931
RFX2	0.109004	0.054044	0.84909	0.772989	1.03448
AL445250.1	0.10887	0.126482	0.954827	1.29202	2.12069
NDUFS5	0.108799	0.002445	0.257094	0.664575	1.37931
TSPAN13	0.108774	0.071	0.901466	1.37935	1.82759
NDUFB5	0.108716	0.031162	0.703247	0.403929	0.672414
BANF1	0.108527	4.28e-05	0.024551	0.316087	0.741379
NDUFS8	0.108498	0.006347	0.381349	0.489611	0.965517
ZNF385D	0.108481	0.082112	0.936732	0.800761	1.03448
DGKD	0.10839	0.067059	0.890859	0.585991	0.948276
RNF149	0.108375	0.120974	0.954827	2.03384	2.62069
TOLLIP	0.108357	0.182505	0.954827	1.36505	1.91379
SLC35G2	0.108246	0.064375	0.878631	0.583419	0.844828
PPT1	0.108242	0.054253	0.851328	0.569842	0.844828
TBC1D24	0.108209	0.045456	0.805549	0.702325	1
AC006059.1	0.108204	0.025404	0.662572	0.341905	0.603448
ABHD5	0.108158	0.040337	0.777673	0.610677	0.862069
TET3	0.108124	0.023899	0.653217	2.30127	3.36207
VPS37A	0.108115	0.146341	0.954827	0.898683	1.27586
SNHG6	0.108003	0.108431	0.954827	0.380992	0.655172
THRA	0.107999	0.184841	0.954827	1.16437	1.67241
IQCE	0.107874	0.002202	0.247462	0.597511	0.810345
KPNB1	0.107818	0.176285	0.954827	1.61407	2.05172
MCCC1	0.107775	0.134712	0.954827	1.76466	2.22414
ZFAND5	0.107772	0.189189	0.954827	1.16643	1.62069
DTNB	0.107663	0.142702	0.954827	7.00267	8.01724
ARMH1	0.107635	0.011575	0.504141	0.563361	0.982759
CBWD5	0.107634	0.172266	0.954827	1.10481	1.43103
MTCH2	0.107625	0.052594	0.84462	0.872763	1.13793
ATF6B	0.10742	0.066472	0.887765	0.706336	1
PCDH17	0.107372	0.266896	0.954827	1.43108	1.77586
SAMD14	0.107366	0.042567	0.791302	0.421004	0.741379
GFM2	0.107336	0.129266	0.954827	0.878934	1.34483
DNAJA1	0.107313	0.178473	0.954827	1.01059	1.51724
WSB2	0.107272	0.040497	0.778178	1.0828	1.36207
SCLY	0.107035	0.035954	0.749292	0.438387	0.775862
PPP4R3A	0.106998	0.159951	0.954827	1.07334	1.44828
KLHL9	0.106854	0.011789	0.505603	0.399712	0.637931
GK5	0.106757	0.155304	0.954827	0.822465	1.10345
SLC1A1	0.106586	0.237338	0.954827	1.7806	2.32759
RNASEK	0.106512	0.008102	0.425815	0.716108	1.46552
MYL12B	0.106446	0.055981	0.85713	0.440753	0.741379
MORF4L2	0.106326	0.086089	0.951728	2.17177	2.68966
SRA1	0.106187	0.021866	0.635949	0.312487	0.517241
USP48	0.106099	0.014428	0.549538	1.91442	2.36207
NAP1L1	0.106033	0.140825	0.954827	4.25663	5.18966
PEBP1	0.106031	0.245764	0.954827	4.1043	5.74138
ARNTL	0.105956	0.193898	0.954827	2.17085	2.84483
SFXN1	0.105752	0.01501	0.559337	1.73431	2.17241
SQSTM1	0.105677	0.135148	0.954827	1.2159	1.87931
TTC3	0.105581	0.105378	0.954827	12.156	15
RETREG2	0.10557	0.021496	0.634499	0.582596	0.827586
ANGEL2	0.105521	0.117591	0.954827	0.771652	1.05172
EIF2S2	0.105519	0.096957	0.954827	0.572927	1.06897
OSTM1	0.105329	0.137907	0.954827	0.700473	1.08621
SNAP25-AS1	0.105231	0.134122	0.954827	2.66488	3.22414
APLP2	0.105184	0.109308	0.954827	2.17733	2.7069
MT3	0.105171	0.072866	0.908037	1.08414	1.74138
ATP13A3	0.105152	0.053519	0.847509	1.1116	1.32759
PPM1H	0.105068	0.144719	0.954827	4.10317	5.31034
RAP2B	0.104776	0.04167	0.787079	0.388192	0.672414
MRPS36	0.104732	0.037121	0.755572	0.330282	0.655172
LRP1B	0.104724	0.493149	0.954827	42.4306	44.3276
AC083870.1	0.104665	0.092248	0.954827	0.272578	0.551724
GABRB2	0.10464	0.158158	0.954827	14.7666	18.4483
GABRA4	0.104399	0.213701	0.954827	3.5754	4.46552
CDKN2D	0.104384	0.001264	0.184548	0.351677	0.793103
EPHA6	0.104124	0.201808	0.954827	23.3093	27.8966
OXR1	0.10412	0.380804	0.954827	26.8751	29.5862
WDFY1	0.104115	0.074918	0.917711	0.935199	1.24138
MAK	0.104013	0.115383	0.954827	0.593088	0.862069
STMN4	0.10386	0.139432	0.954827	0.934273	1.56897
POLR2I	0.103851	0.064726	0.881111	0.338202	0.637931
C1QBP	0.103789	0.052037	0.841341	0.305287	0.637931
MTDH	0.103705	0.151405	0.954827	2.70706	3.39655
KIF21A	0.103566	0.161764	0.954827	4.14277	4.82759
ARL17A	0.103515	0.113629	0.954827	0.783995	1.10345
C1orf43	0.10351	0.100888	0.954827	0.622197	0.982759
FAU	0.103444	0.059982	0.869955	0.768052	1.2069
GK	0.10339	0.007384	0.407557	0.533944	1.01724
HTR2A	0.103383	0.333136	0.954827	1.78605	2.68966
DNAJC27	0.103373	0.042881	0.793681	0.368957	0.672414
CELF2-AS2	0.103369	0.051692	0.841341	0.381094	0.706897
DAZAP2	0.103354	0.019149	0.612166	0.438593	0.672414
LRATD1	0.103059	0.240223	0.954827	1.27587	1.7069
TAF15	0.10303	0.104739	0.954827	2.91206	3.65517
CLTC	0.102924	0.158079	0.954827	2.86906	3.56897
AC068481.1	0.102903	5.5e-05	0.028061	0.042275	0.224138
FAM3C	0.102841	0.220523	0.954827	1.08033	1.5
SUSD6	0.102537	0.137702	0.954827	0.734314	1.10345
RTN4	0.102532	0.170066	0.954827	8.77011	10.1552
TGFBR3	0.102446	0.03867	0.767955	0.475828	0.672414
ZCCHC8	0.10231	0.142361	0.954827	0.70613	0.913793
ENHO	0.102282	0.002058	0.239086	0.11078	0.362069
MMD	0.102088	0.035777	0.748117	0.69173	1.22414
ATP5PB	0.101971	0.100992	0.954827	0.452376	0.758621
GFM1	0.101937	0.078905	0.930611	0.582288	0.793103
LINC01473	0.101746	0.175834	0.954827	3.00473	3.89655
UBE2N	0.101705	0.118199	0.954827	0.968525	1.36207
AC051619.5	0.101652	0.02549	0.662572	0.173421	0.37931
UPP2	0.101652	0.266871	0.954827	4.04978	4.94828
MIR4435-2HG	0.101472	0.005922	0.37489	1.71981	2.82759
STARD4-AS1	0.101354	0.04087	0.779599	0.342831	0.637931
SIRPA	0.101261	0.075773	0.92137	3.14565	3.86207
CSNK1A1	0.101133	0.143304	0.954827	3.80601	4.7069
AP002336.2	0.101096	0.030883	0.701143	0.505657	0.672414
GINM1	0.101048	0.026479	0.67051	0.577659	0.758621
PIKFYVE	0.101016	0.243828	0.954827	1.69595	2.34483
GNAQ	0.101002	0.097606	0.954827	10.8855	12.7586
ARG2	0.100967	0.062402	0.875592	0.503703	0.827586
PSD3	0.100961	0.10497	0.954827	10.0228	12.4138
STARD9	0.100861	0.137777	0.954827	0.947233	1.37931
TIMM17A	0.100806	0.058937	0.866828	0.32483	0.568966
LONRF1	0.100659	0.225682	0.954827	1.21971	1.62069
AL078600.1	0.1006	0.05977	0.869955	0.893026	1.24138
SNX8	0.100579	0.046298	0.811821	0.36762	0.637931
MAPKAPK5	0.10042	0.072345	0.905127	0.669204	0.913793
TNKS	0.100407	0.043408	0.796199	6.40043	8.24138
GLRA3	0.100181	0.373262	0.954827	2.93263	3.39655
ATP5IF1	0.10016	7.63e-05	0.035036	0.702119	1.55172
SPIN3	0.100027	0.133022	0.954827	0.943119	1.2069
KIF2A	0.099719	0.251964	0.954827	1.78153	2.13793
RAPGEF2	0.099691	0.169489	0.954827	16.6274	19.2759
FAM184B	0.099561	0.06735	0.892561	0.448673	0.793103
EPS15	0.099311	0.094811	0.954827	1.49424	1.91379
JMJD1C	0.099271	0.140181	0.954827	18.7319	22.2414
AC055788.1	0.099133	5.99e-05	0.029447	0.079819	0.37931
GLMN	0.099096	0.109351	0.954827	1.62857	1.96552
DNAJB6	0.099078	0.27152	0.954827	1.55719	2.17241
HACD2	0.099072	0.274825	0.954827	1.73997	2.22414
SSX2IP	0.098956	0.250322	0.954827	3.22938	3.91379
PINK1	0.098897	0.100528	0.954827	0.591236	0.741379
CCDC85B	0.098816	0.237294	0.954827	0.814647	1.24138
ZNF148	0.098803	0.159029	0.954827	4.73071	5.91379
C12orf10	0.09868	0.001143	0.17646	0.167455	0.37931
H1FX	0.098589	0.063382	0.875821	0.547521	0.913793
SELENOI	0.098522	0.063103	0.875821	1.16488	1.56897
ATP5F1D	0.098453	0.016915	0.575096	0.700782	1.36207
USP2-AS1	0.098437	0.005034	0.350946	0.240177	0.62069
DRG1	0.09836	0.062809	0.875592	0.521086	0.706897
C12orf45	0.098347	0.00747	0.408177	0.483851	0.706897
RIPK2	0.09834	0.114735	0.954827	0.516458	0.741379
BASP1	0.098274	0.180813	0.954827	7.97418	10.2241
YAE1	0.098248	0.133969	0.954827	0.634129	0.931034
ANKRD6	0.098191	0.290328	0.954827	1.93921	2.2069
MDN1	0.098157	0.151965	0.954827	2.10008	2.77586
ACVR1C	0.098097	0.068118	0.896704	1.08723	1.32759
DCTN2	0.098031	0.154735	0.954827	0.587945	0.948276
LNX2	0.098017	0.055627	0.856363	0.328122	0.655172
SARS	0.098011	0.047795	0.817527	0.75468	1.25862
ETV5	0.097911	0.20232	0.954827	0.865254	1.22414
COPS6	0.097882	0.075195	0.918528	0.488994	0.775862
HECTD1	0.097778	0.039447	0.772053	1.99239	2.36207
LINC00513	0.097706	0.167891	0.954827	2.97408	3.2931
CNTN3	0.097604	0.458063	0.954827	9.11129	11.3965
PFDN5	0.09755	0.241282	0.954827	0.749846	1.17241
ZBBX	0.097476	0.329914	0.954827	1.87307	2.37931
MTA3	0.097455	0.159801	0.954827	5.21323	6.2931
MCTS1	0.097445	0.061902	0.875592	0.575396	0.827586
PTAR1	0.097374	0.066801	0.890075	0.489508	0.827586
LRTM1	0.097363	0.040308	0.777673	0.733182	0.948276
SCAF8	0.097353	0.231468	0.954827	2.53621	3.39655
ZMYM2	0.09729	0.026874	0.671671	5.43088	6.58621
CHD3	0.097241	0.093489	0.954827	0.666735	0.982759
STK24	0.097226	0.210284	0.954827	1.12703	1.63793
CCDC191	0.097176	0.100678	0.954827	0.58311	1
PLEKHB2	0.097163	0.10996	0.954827	0.782452	0.982759
KCNIP3	0.096931	0.176965	0.954827	1.10049	1.48276
COX6C	0.096911	0.012703	0.519794	0.934581	1.7069
GALNT2	0.096851	0.268736	0.954827	1.84756	2.2931
NDUFB9	0.096803	0.023574	0.649304	0.237605	0.551724
EXOC6B	0.096735	0.174148	0.954827	10.6829	12.8793
HMG20A	0.096668	0.289055	0.954827	1.54001	1.86207
PRKAR2A	0.096659	0.297144	0.954827	1.76023	2.12069
YTHDC2	0.096245	0.017484	0.581032	2.72711	3.22414
CDC5L	0.096189	0.135019	0.954827	0.574265	0.87931
RNF130	0.096146	0.070101	0.900168	4.23226	5.58621
PPA1	0.096103	0.224497	0.954827	0.926661	1.2931
TPST1	0.09601	0.070763	0.901466	3.63001	4.2931
BTG3	0.095968	0.006691	0.393712	0.142769	0.310345
SNW1	0.095957	0.082577	0.937765	0.558836	0.844828
SRGAP3	0.095922	0.190057	0.954827	8.56645	10.1724
TMA7	0.095916	0.290666	0.954827	1.05092	1.56897
UBB	0.095788	0.197092	0.954827	1.13989	1.87931
SIPA1L1	0.095619	0.172593	0.954827	22.9102	25.9483
TRAF3	0.095476	0.272657	0.954827	2.79654	3.48276
DLGAP1	0.095473	0.068892	0.900145	77.5539	92.1897
FBXO3	0.095416	0.004208	0.320405	1.07427	1.44828
CIZ1	0.095372	0.1426	0.954827	0.807344	1.22414
IGFL4	0.095206	0.026482	0.67051	0.616334	1.10345
BPTF	0.095149	0.12816	0.954827	4.06593	4.91379
PART1	0.09511	0.335935	0.954827	2.9531	3.77586
DCK	0.095069	0.007412	0.407557	0.186999	0.448276
PIAS2	0.095052	0.232161	0.954827	3.24367	3.96552
HSPA5	0.09498	0.025378	0.662572	0.448159	0.706897
HLTF	0.094965	0.266746	0.954827	1.10348	1.48276
SRGAP2	0.094928	0.023801	0.652876	1.37328	1.98276
BTBD10	0.094893	0.262838	0.954827	2.80848	3.56897
TAF1B	0.09475	0.021262	0.631652	0.758794	1.06897
AMD1	0.094645	0.175257	0.954827	1.60132	2.10345
CCDC6	0.094608	0.314421	0.954827	3.06439	3.91379
FGFR1OP	0.094595	0.278101	0.954827	1.51687	1.89655
SPOP	0.094458	0.273795	0.954827	1.49146	1.7931
ANKRD30B	0.094447	0.009706	0.466294	0.490537	1.27586
ZHX1	0.094435	0.033997	0.729721	0.772578	0.965517
STXBP6	0.094429	0.629629	0.954827	3.7984	4.22414
BUB3	0.094377	0.050713	0.83709	0.330385	0.586207
BIRC6	0.094298	0.198103	0.954827	5.79747	7.37931
PURB	0.094295	0.079618	0.931693	0.630117	0.948276
FASTKD2	0.094214	0.222538	0.954827	0.851059	1.10345
JUND	0.094063	0.210864	0.954827	2.5541	3.43103
GNG3	0.094047	0.070342	0.900168	0.628986	1.2069
NFIB	0.094021	0.436442	0.954827	6.47521	7.63793
MTMR1	0.094011	0.314769	0.954827	1.24841	1.58621
RNF11	0.093898	0.276048	0.954827	1.52623	2.10345
UHRF1BP1L	0.093829	0.180026	0.954827	1.99938	2.68966
UBN1	0.093814	0.112179	0.954827	0.564801	0.896552
PPFIBP1	0.093631	0.26335	0.954827	4.80734	5.48276
RNPS1	0.093565	0.150423	0.954827	1.27433	1.74138
MIGA2	0.093511	0.023271	0.64799	0.310019	0.5
LMCD1-AS1	0.093475	0.082419	0.937133	0.802818	1.56897
HSD17B12	0.093313	0.013911	0.544167	0.342111	0.568966
PTS	0.093302	0.119009	0.954827	0.462456	0.741379
ATP5MC2	0.093294	0.148118	0.954827	0.657786	1.13793
NAALADL2	0.093279	0.463939	0.954827	1.48622	1.91379
SEC24C	0.093237	0.039477	0.772053	0.398683	0.603448
WDR64	0.093204	0.212922	0.954827	0.405266	0.62069
INHBA	0.093175	0.007138	0.403648	0.139066	0.431034
RELCH	0.093159	0.247374	0.954827	3.09833	3.7931
SERP2	0.093137	0.104372	0.954827	0.909175	1.25862
BBIP1	0.093061	0.170261	0.954827	0.725262	1.08621
MYL6	0.092931	0.049145	0.8298	0.310224	0.603448
CACYBP	0.092796	0.140153	0.954827	0.695536	1.12069
OPN3	0.092669	0.260376	0.954827	1.07282	1.39655
DOCK11	0.09253	0.002072	0.23972	0.118288	0.327586
DPYD	0.092528	0.406525	0.954827	14.3426	15.5862
TMEM160	0.092451	0.132484	0.954827	0.478708	0.689655
GOLGA8A	0.092421	0.245919	0.954827	1.80385	2.27586
PTTG1IP	0.092416	0.096512	0.954827	0.328636	0.62069
KRR1	0.092397	0.199042	0.954827	0.677638	0.982759
PCSK6	0.092233	0.159253	0.954827	0.659947	0.982759
HDAC9	0.092145	0.285109	0.954827	13.9413	16.9655
LPP	0.092125	0.550614	0.954827	3.29161	4.17241
HIGD2A	0.092106	0.029165	0.690105	0.196153	0.448276
SYT4	0.092029	0.294318	0.954827	1.09422	1.39655
UBAP2	0.091991	0.34029	0.954827	1.5107	1.81035
DYNLL2	0.091854	0.233747	0.954827	0.949805	1.2931
DRP2	0.091853	0.176195	0.954827	0.940341	1.2931
FAM114A2	0.091842	0.037544	0.761924	0.276281	0.534483
NAA38	0.091802	0.121158	0.954827	0.427587	0.775862
BSCL2	0.0918	0.291415	0.954827	1.44086	2.01724
UBE3A	0.091746	0.272482	0.954827	3.73637	4.7069
MAP4K4	0.091741	0.019097	0.612006	5.29418	6.27586
PRPF19	0.091627	0.230425	0.954827	0.808887	1.12069
MRPL19	0.091511	0.238834	0.954827	0.770623	1
MDH1	0.09142	0.170612	0.954827	1.77361	2.39655
AL391840.3	0.091322	0.103204	0.954827	0.423164	0.603448
MKLN1	0.091238	0.158517	0.954827	10.748	13.1724
ABHD17B	0.091164	0.156822	0.954827	0.654495	1.12069
ITGA7	0.091093	0.029696	0.691295	0.26692	0.534483
IQGAP2	0.091066	0.000296	0.079881	0.051738	0.413793
PRKCI	0.09099	0.256252	0.954827	2.42851	2.98276
PHKB	0.090909	0.218123	0.954827	2.29068	2.74138
PDIA5	0.090876	0.018147	0.594953	0.714771	0.896552
AHI1	0.090802	0.219802	0.954827	11.5225	13.1897
VGLL4	0.090714	0.292024	0.954827	3.80241	4.81034
PSMA5	0.0906	0.067383	0.89257	0.349517	0.672414
PCNX4	0.09056	0.050409	0.835582	1.79778	2.44828
TACC1	0.090521	0.14427	0.954827	3.12405	3.7931
CX3CL1	0.090496	0.120036	0.954827	0.704896	0.982759
TMEM117	0.090489	0.189908	0.954827	4.34345	4.75862
AP1B1	0.090443	0.170704	0.954827	0.551533	0.758621
LNX1-AS1	0.090422	0.161657	0.954827	0.463382	0.603448
ZC3H7A	0.090403	0.092429	0.954827	0.747583	1
KLHL28	0.090379	0.150306	0.954827	0.776692	1.10345
AGO4	0.090363	0.077502	0.924809	1.4497	1.74138
AC053513.1	0.090363	0.137654	0.954827	0.415347	0.637931
LIMS1	0.090359	0.178905	0.954827	0.82123	1.06897
AC021231.1	0.090339	0.120665	0.954827	0.346019	0.551724
GPR85	0.090255	0.005575	0.369033	0.269698	0.465517
ARF4	0.090245	0.020834	0.626371	0.460708	0.655172
ATP6AP1L	0.090212	0.250798	0.954827	1.05009	1.82759
IPO8	0.090019	0.254491	0.954827	0.954845	1.27586
TTC37	0.090012	0.045276	0.805246	3.82915	4.84483
TNFRSF11A	0.089867	0.014223	0.547304	0.239663	0.534483
ZNF347	0.089866	0.00078	0.140154	0.23236	0.37931
DPY30	0.089845	0.064041	0.877269	0.548344	0.775862
MFSD11	0.089767	0.098524	0.954827	1.1798	1.34483
ATP8B4	0.089751	0.433695	0.954827	1.07992	1.48276
NSMAF	0.089738	0.24069	0.954827	1.56264	1.98276
OTUD6B-AS1	0.089736	0.146682	0.954827	0.598437	1.01724
ANO4	0.089723	0.043696	0.796392	2.00988	3.48276
DMD	0.089699	0.407801	0.954827	26.1335	30.4138
SOD1	0.089569	0.303853	0.954827	0.95793	1.39655
RMND5A	0.089562	0.140838	0.954827	0.973874	1.53448
DDX50	0.08956	0.22329	0.954827	0.8741	1.08621
CAMKV	0.089332	0.321944	0.954827	1.09689	1.46552
GPRIN1	0.089217	0.060228	0.869955	0.393849	0.672414
DNAJC13	0.089199	0.309663	0.954827	1.17805	1.48276
ZNF428	0.089124	0.112174	0.954827	0.376877	0.568966
SF3A2	0.088953	0.008033	0.423957	0.182781	0.344828
NADK2	0.088857	0.077045	0.923395	0.663444	0.862069
PRDX5	0.088786	0.09735	0.954827	0.318453	0.637931
GPR22	0.088742	0.214241	0.954827	0.95217	1.31035
HSBP1	0.088723	0.123329	0.954827	0.412158	0.741379
DYNC1LI2	0.088676	0.295651	0.954827	1.50051	1.94828
TMEM151A	0.088638	0.065581	0.884946	0.335528	0.551724
AC026353.1	0.088572	0.032856	0.718104	0.113763	0.310345
SLC35E1	0.088504	0.081435	0.935897	0.367517	0.568966
FDX2	0.088462	0.082912	0.938708	0.359803	0.62069
MPP1	0.08846	0.050182	0.835582	0.332339	0.5
MLF2	0.088417	0.290257	0.954827	1.35919	1.84483
SMG1	0.088328	0.043445	0.796199	2.95238	3.5
DUSP16	0.08831	0.029618	0.690747	0.904032	1.18965
PPIL2	0.08829	0.066433	0.887765	0.730611	0.931034
RHEB	0.088281	0.224298	0.954827	1.51913	2.15517
QDPR	0.088204	0.2226	0.954827	1.30148	1.65517
RBM14	0.088122	0.137671	0.954827	0.913804	1.2069
PDE7A	0.088091	0.070304	0.900168	1.698	2.01724
SVOP	0.088086	0.418852	0.954827	1.70767	2.12069
TRIM25	0.088041	0.009172	0.456958	0.189467	0.465517
UBE2D3	0.088039	0.005154	0.35576	4.36762	5.10345
CSNK1G1	0.087951	0.175231	0.954827	2.2446	2.81034
IRF2BP2	0.087929	0.046044	0.809198	0.363814	0.672414
TPPP	0.087888	0.308744	0.954827	1.39406	1.74138
BMP2K	0.087883	0.261567	0.954827	0.781526	1.06897
GOLT1B	0.087865	0.094905	0.954827	0.661078	0.948276
ZFAND1	0.087842	0.104149	0.954827	0.722691	0.913793
SSU72	0.087812	0.106932	0.954827	0.704176	1.05172
ZDHHC7	0.087812	0.092711	0.954827	0.438593	0.62069
LINC00884	0.087772	0.148925	0.954827	0.544538	0.793103
SPTY2D1	0.087636	0.002601	0.267258	0.231228	0.448276
CDK5R1	0.087587	0.367894	0.954827	1.70078	2.15517
TARDBP	0.087583	0.039296	0.772053	0.75756	1.01724
HSPH1	0.087536	0.06903	0.900145	3.63475	4.37931
NME7	0.087513	0.141133	0.954827	3.71889	4.53448
LINC00507	0.087461	0.263454	0.954827	1.49835	2.17241
NDUFB11	0.087455	0.026902	0.671671	0.192759	0.517241
DDN	0.087449	0.020163	0.617659	0.450422	0.793103
ENC1	0.087403	0.436066	0.954827	8.38665	9.86207
VASH1	0.087337	0.054617	0.853492	0.3669	0.568966
CEP295	0.087227	0.318042	0.954827	1.19471	1.58621
KCNK12	0.08722	0.302984	0.954827	0.866591	1.10345
CDC42SE1	0.087213	0.105797	0.954827	0.463176	0.672414
TMED2	0.087159	0.047001	0.811821	0.327607	0.517241
HPS5	0.087131	0.07808	0.926862	0.395083	0.706897
CNBP	0.087081	0.280122	0.954827	0.74532	1.10345
LINC00667	0.087008	0.106994	0.954827	0.367106	0.586207
TUBGCP5	0.086987	0.141284	0.954827	0.49712	0.706897
KIAA0100	0.086926	0.180374	0.954827	0.481588	0.672414
AC068724.3	0.086925	0.076431	0.92137	0.288212	0.5
CTTNBP2	0.086898	0.395941	0.954827	2.92944	3.77586
ANAPC7	0.086746	0.078836	0.930611	0.519132	0.913793
NPM1	0.086645	0.151622	0.954827	0.551738	0.810345
NUDC	0.086543	0.261588	0.954827	0.817013	1.17241
ZNF704	0.086523	0.284647	0.954827	2.76579	2.94828
STAM2	0.08652	0.18808	0.954827	0.981897	1.18965
PUDP	0.086461	0.424045	0.954827	0.92265	1.2069
SLC10A7	0.086386	0.162467	0.954827	0.703456	1.01724
GUCY1A2	0.086269	0.337592	0.954827	9.01543	10.6552
LDAH	0.086259	0.322208	0.954827	0.977268	1.24138
GBF1	0.086238	0.333222	0.954827	1.93047	2.36207
CNTN4	0.086236	0.62283	0.954827	18.5473	20.7586
HIST1H4C	0.086186	0.01668	0.574928	0.214771	0.37931
DCTN1	0.08611	0.300071	0.954827	0.89426	1.18965
HECTD2	0.086099	0.07175	0.902753	2.03672	2.55172
LRRTM4	0.086043	0.398017	0.954827	97.8356	112.621
NPHP4	0.086026	0.278287	0.954827	1.35919	1.86207
TMEM151B	0.086012	0.249261	0.954827	0.951553	1.24138
C16orf70	0.085994	0.116735	0.954827	0.527258	0.775862
CREG2	0.085881	0.323489	0.954827	3.0109	4.24138
SRSF3	0.085867	0.219375	0.954827	0.584036	0.844828
ZMIZ2	0.085852	0.106634	0.954827	0.682267	0.87931
GEMIN2	0.085819	0.026963	0.671931	0.199547	0.396552
AC073365.1	0.085787	0.294954	0.954827	2.72248	3.48276
KHDRBS2	0.085697	0.506586	0.954827	33.8225	37.6897
TBC1D9B	0.08563	0.081174	0.935316	0.882123	0.982759
ERMP1	0.085527	0.182157	0.954827	0.57087	0.827586
MRPS18B	0.085436	0.026801	0.671671	0.156141	0.327586
DYRK1A	0.085412	0.26914	0.954827	4.77577	5.86207
COPB2	0.085385	0.00971	0.466294	0.627854	0.793103
POLK	0.085297	0.075864	0.92137	1.64256	2.17241
GADD45GIP1	0.085273	0.01123	0.49402	0.194302	0.5
NDUFB3	0.085124	0.029064	0.689993	0.232154	0.482759
NOL7	0.085118	0.24304	0.954827	0.538058	0.87931
ZNF790	0.085088	0.078593	0.929309	0.306933	0.568966
PPARG	0.08503	0.280079	0.954827	1.27937	1.77586
ZC3H15	0.085019	0.313753	0.954827	0.945176	1.34483
ARPC2	0.085015	0.184135	0.954827	1.19358	1.58621
ADCY5	0.084989	0.382322	0.954827	1.3164	1.67241
ID2	0.084962	0.069611	0.900168	0.688439	1.27586
PSMB7	0.084815	0.310291	0.954827	0.914832	1.22414
AJM1	0.084802	0.045405	0.805549	0.351985	0.534483
RASL10A	0.084774	0.00171	0.217982	0.351985	0.741379
BAHD1	0.084733	0.155797	0.954827	0.414524	0.689655
ZNF789	0.084711	0.127771	0.954827	0.419255	0.637931
FSTL4	0.084643	0.60982	0.954827	9.12755	11.2241
ANAPC16	0.084559	0.351912	0.954827	1.74265	2.01724
NUP205	0.084553	0.08464	0.944062	0.530652	0.913793
IGSF21	0.084325	0.089645	0.954827	4.27422	5.55172
DCAF17	0.084316	0.081976	0.9363	0.486525	0.741379
GART	0.08429	0.090912	0.954827	0.344065	0.603448
PDXDC1	0.084239	0.38276	0.954827	1.88912	2.34483
COX20	0.084208	0.246714	0.954827	0.476034	0.724138
CD163L1	0.084195	0.000807	0.141572	0.119626	0.431034
PGK1	0.084164	0.221992	0.954827	0.835733	1.2069
FIGN	0.08416	0.347271	0.954827	1.1656	1.56897
SIL1	0.084107	0.404508	0.954827	2.46482	2.87931
NDUFB8	0.084106	0.016466	0.574928	1.0001	1.72414
C1orf112	0.08402	0.012834	0.523245	0.224748	0.431034
SLC8A3	0.084016	0.404466	0.954827	1.14123	1.67241
NUP153	0.083928	0.340907	0.954827	1.44188	1.81035
NAV3	0.083781	0.301334	0.954827	39.561	46.0517
NDUFB4	0.083613	0.007798	0.419414	0.531475	1
MTCL1	0.083544	0.411243	0.954827	2.26682	2.81034
FOXJ3	0.083538	0.056199	0.858384	2.50977	3.08621
U2SURP	0.083524	0.30824	0.954827	1.97336	2.32759
BRD7	0.083504	0.233792	0.954827	0.538264	0.758621
MYCBP2	0.083453	0.204804	0.954827	12.5702	14.2241
RASA1	0.083368	0.195997	0.954827	5.06521	5.81034
ANKRD13C	0.0833	0.232932	0.954827	2.41792	3.05172
PNCK	0.083269	0.163992	0.954827	0.764657	0.982759
TXNRD2	0.083245	0.094279	0.954827	0.360523	0.568966
PTP4A2	0.083193	0.348854	0.954827	1.12652	1.53448
SUMO3	0.08313	0.036609	0.751357	0.627546	0.896552
SLC25A42	0.083038	0.242373	0.954827	0.722897	0.913793
XPOT	0.083004	0.140506	0.954827	0.570253	0.741379
XPC	0.082926	0.146628	0.954827	0.405164	0.655172
HSPA8	0.082871	0.128389	0.954827	0.391895	0.810345
TUBGCP4	0.082758	0.149025	0.954827	0.462765	0.741379
INSYN2B	0.082755	0.262471	0.954827	1.30374	1.53448
FABP5	0.082728	0.019788	0.613024	0.182061	0.448276
B4GALT5	0.082675	0.089476	0.954827	1.49259	1.84483
DISP3	0.082606	0.06967	0.900168	0.293047	0.482759
PIGT	0.082595	0.062233	0.875592	0.329253	0.637931
AC096564.1	0.082547	0.201523	0.954827	0.499691	0.724138
PIP4K2C	0.082523	0.139232	0.954827	0.724028	1.03448
SAR1A	0.082521	0.236245	0.954827	0.579305	0.844828
ATP2B1	0.082505	0.289693	0.954827	15.8131	17.6207
MAPK3	0.082452	0.082184	0.937095	0.362271	0.603448
SUPT3H	0.08238	0.345399	0.954827	6.67321	8.10345
TRPS1	0.082374	0.215609	0.954827	4.59443	5.31034
MIRLET7BHG	0.082138	0.306199	0.954827	1.10667	1.34483
ZGPAT	0.082125	0.117874	0.954827	0.385003	0.655172
UFM1	0.08211	0.219996	0.954827	0.577659	0.827586
MAP1B	0.082095	0.31159	0.954827	13.5458	16.4655
CCT7	0.081988	0.069294	0.900168	0.308681	0.534483
TESC	0.081981	0.170006	0.954827	0.928513	1.17241
VDAC1	0.081968	0.380701	0.954827	1.05853	1.56897
KIAA1841	0.081935	0.328611	0.954827	1.36968	1.82759
KBTBD7	0.081919	0.006715	0.394297	0.14174	0.344828
CEP350	0.081799	0.35059	0.954827	2.45803	3.12069
SMG6	0.081758	0.413294	0.954827	2.14246	2.81034
ONECUT2	0.081693	0.428731	0.954827	0.775252	1.2931
HDLBP	0.081661	0.275946	0.954827	1.22598	1.58621
TUT7	0.081656	0.321419	0.954827	1.62703	2.13793
CSGALNACT2	0.081586	0.248814	0.954827	0.844374	1.13793
DRAP1	0.081584	0.071832	0.902862	0.41617	0.758621
ISCU	0.081545	0.225901	0.954827	0.706953	1.17241
SYNCRIP	0.081535	0.042734	0.792338	0.607077	0.87931
HLF	0.081492	0.146024	0.954827	2.97295	3.34483
TM9SF3	0.081492	0.309589	0.954827	1.37708	1.63793
TXNDC9	0.081487	0.059867	0.869955	0.233697	0.431034
EMSY	0.081407	0.294794	0.954827	1.6296	2.01724
ZNHIT3	0.081353	0.050011	0.835582	0.241823	0.482759
NRXN3	0.081343	0.569197	0.954827	74.4113	80.2586
TEF	0.081343	0.353921	0.954827	0.953405	1.22414
GHITM	0.081229	0.170698	0.954827	0.781732	1.06897
PRMT9	0.081057	0.181291	0.954827	0.745114	0.913793
ZDHHC11B	0.081043	0.193727	0.954827	0.463073	0.637931
AGBL5	0.080992	0.058332	0.865047	0.267846	0.448276
TAPT1-AS1	0.080911	0.432616	0.954827	3.10121	4.01724
BEX2	0.080783	0.207226	0.954827	0.879449	1.56897
ZMAT2	0.080757	0.189702	0.954827	0.396832	0.655172
BUD31	0.080744	0.020543	0.626371	0.185867	0.465517
AL512427.2	0.080712	0.024862	0.662572	0.112014	0.551724
PPDPF	0.080694	0.03139	0.703253	0.530344	0.965517
RAB1A	0.080667	0.025468	0.662572	1.31958	1.53448
MOB2	0.0805	0.126837	0.954827	0.540732	0.87931
CCNL1	0.080491	0.239368	0.954827	0.534561	0.758621
WRNIP1	0.080429	0.135578	0.954827	0.776795	0.913793
PRELID2	0.080422	0.562129	0.954827	1.69379	2.2069
UFL1	0.080364	0.124006	0.954827	0.394775	0.586207
ERH	0.080359	0.217375	0.954827	0.486525	0.741379
CYB5R4	0.080314	0.340791	0.954827	1.26877	1.43103
ARHGDIA	0.080312	0.072918	0.908037	0.51224	0.689655
BCL6	0.080262	0.076609	0.922093	0.386752	0.655172
PECR	0.080259	0.021288	0.631749	0.356305	0.534483
CHST11	0.080244	0.241024	0.954827	1.18309	1.53448
SEMA5B	0.080177	0.247053	0.954827	0.615408	1.10345
TRIP11	0.080092	0.378555	0.954827	1.40979	1.86207
CCT3	0.080034	0.177862	0.954827	0.772475	0.965517
CPEB3	0.079926	0.084506	0.944017	6.45011	7.82759
AATF	0.079905	0.186072	0.954827	0.768155	1
DDX17	0.079837	0.307123	0.954827	4.71241	5.82759
C2orf80	0.079762	0.019807	0.613024	0.842316	1.22414
ARF5	0.079741	0.030489	0.696636	0.273298	0.551724
BTF3	0.079653	0.135366	0.954827	0.368957	0.672414
SCYL1	0.079648	0.205635	0.954827	0.465851	0.603448
NDUFV3	0.079568	0.175916	0.954827	0.913392	1.27586
ST3GAL3	0.079558	0.235169	0.954827	3.0433	3.81034
AKAP8	0.079549	0.079017	0.930697	0.441062	0.534483
UBA3	0.079494	0.214844	0.954827	0.967085	1.27586
AL035409.1	0.07943	0.082531	0.937765	0.399198	0.637931
SOD2	0.079421	0.196797	0.954827	1.31979	1.67241
C15orf41	0.079406	0.333211	0.954827	1.12364	1.34483
REL	0.079399	0.087282	0.954827	0.338613	0.637931
MRPS16	0.079309	0.064026	0.877269	0.490846	0.758621
FAM104A	0.079298	0.05673	0.860463	0.317322	0.517241
MAST2	0.079273	0.023373	0.648476	1.00206	1.15517
SLC25A25	0.079269	0.131109	0.954827	0.310739	0.517241
ARHGAP5	0.079238	0.414126	0.954827	2.25766	2.89655
AC013460.1	0.079197	0.035167	0.742951	0.223102	0.344828
BTBD1	0.079184	0.069314	0.900168	0.898683	1.31035
LINC01950	0.079167	0.043185	0.796036	0.391586	0.758621
PPP1R21	0.079139	0.424478	0.954827	2.71251	3
ZNF706	0.079034	0.180522	0.954827	2.81094	3.25862
METTL26	0.079025	0.255058	0.954827	0.563876	1
NUMB	0.078977	0.345668	0.954827	2.68525	3.31034
SEC61B	0.07896	0.078896	0.930611	0.283069	0.448276
KLHL2	0.078911	0.383776	0.954827	3.88202	4.67241
TTC27	0.07885	0.166665	0.954827	0.73596	1.01724
KIAA0355	0.078805	0.291242	0.954827	0.880786	1.12069
MRPL20	0.078792	0.15232	0.954827	0.396935	0.603448
NDUFAF3	0.078735	0.034031	0.729898	0.175993	0.431034
ATP6V0E1	0.078682	0.05223	0.841341	0.68453	0.896552
CHCHD10	0.078433	0.345392	0.954827	0.937564	1.34483
DDX46	0.07828	0.361352	0.954827	1.18906	1.62069
CAND2	0.078253	0.002706	0.27202	0.628369	0.948276
KIAA0232	0.078164	0.111812	0.954827	3.36556	4.2931
ADAM17	0.078145	0.006778	0.395755	1.3633	1.94828
CMAS	0.078126	0.055223	0.854507	0.792327	1.27586
GRIA3	0.078008	0.339083	0.954827	13.9293	16.5172
RTF2	0.078002	0.167945	0.954827	0.530241	0.672414
PBX1	0.077958	0.326359	0.954827	13.6371	15.6897
SVEP1	0.077918	0.19701	0.954827	0.485394	0.862069
OTUD3	0.077871	0.273263	0.954827	0.642255	0.896552
CGGBP1	0.077864	0.028617	0.688126	0.784304	1.22414
SIMC1	0.077824	0.301729	0.954827	1.47377	1.93103
AP2B1	0.077767	0.086146	0.951728	3.32864	4.05172
ENPP5	0.077734	0.021984	0.635949	0.460708	0.62069
CHGB	0.077562	0.138304	0.954827	0.413289	0.706897
ATP1B3	0.077526	0.409348	0.954827	1.9027	2.2931
PYURF	0.077487	0.06962	0.900168	0.254989	0.448276
SARAF	0.077403	0.325961	0.954827	2.525	3.36207
DNAJC10	0.077352	0.364026	0.954827	1.03302	1.58621
COPA	0.077345	0.042641	0.791302	1.8994	2.2931
PIK3R2	0.077266	0.276345	0.954827	0.508434	0.724138
PRKCE	0.077258	0.267652	0.954827	11.159	12.6379
ARCN1	0.077161	0.114095	0.954827	0.343962	0.517241
TMEM196	0.07709	0.386083	0.954827	1.42378	1.86207
NDUFS3	0.077075	0.127577	0.954827	0.290269	0.551724
MZT2A	0.077074	0.302027	0.954827	0.627031	0.896552
FOXG1	0.077069	0.310632	0.954827	0.69965	1
AK1	0.07706	0.070565	0.901466	0.36042	0.62069
VTI1B	0.076995	0.323754	0.954827	0.671158	0.982759
ADGRL1	0.076992	0.281241	0.954827	2.95988	3.41379
RSL24D1	0.07696	0.112253	0.954827	0.325859	0.551724
PTK2	0.076902	0.289633	0.954827	17.9594	20.3103
KYAT3	0.076747	0.185133	0.954827	0.622403	0.862069
EFL1	0.076681	0.261748	0.954827	0.555956	0.844828
PPCS	0.076656	0.030828	0.70106	0.145443	0.327586
IL17RA	0.076634	0.063646	0.876114	0.151923	0.310345
COPS4	0.076634	0.250198	0.954827	0.529212	0.844828
ENOPH1	0.07657	0.09316	0.954827	0.500206	0.706897
SYNC	0.076558	0.109901	0.954827	0.423473	0.586207
NEFL	0.076549	0.265094	0.954827	1.8095	2.60345
BRWD3	0.076548	0.365363	0.954827	1.05246	1.34483
ELK4	0.07649	0.246961	0.954827	0.515326	0.775862
KIAA0753	0.076474	0.212014	0.954827	0.961428	1.18965
UBL5	0.076463	0.03842	0.766694	0.357745	0.775862
DUSP14	0.076428	0.099767	0.954827	0.316293	0.586207
CDYL	0.076413	0.456599	0.954827	1.2732	1.65517
TLE3	0.07638	0.127589	0.954827	0.357025	0.603448
CELF1	0.076349	0.100853	0.954827	4.82987	5.84483
LCLAT1	0.076299	0.074911	0.917711	1.3059	1.94828
PCID2	0.076283	0.081777	0.936239	1.17599	1.44828
PITHD1	0.076264	0.232652	0.954827	0.578379	0.844828
FBXO11	0.076192	0.299408	0.954827	5.0575	5.93103
ZDHHC2	0.07616	0.192463	0.954827	0.724542	1.12069
ZNF644	0.076145	0.346759	0.954827	2.24666	2.67241
JUN	0.076124	0.260941	0.954827	0.775252	1.08621
PPP4R4	0.076113	0.211404	0.954827	3.79449	4.68966
SREBF2	0.076084	0.395689	0.954827	1.85394	2.39655
RAF1	0.076068	0.14733	0.954827	1.49866	1.87931
PDE4D	0.076055	0.343147	0.954827	76.6837	88.4138
ELP2	0.076006	0.409518	0.954827	1.53435	1.75862
TOM1L2	0.076004	0.012603	0.518001	2.44425	2.82759
MED4	0.075964	0.302377	0.954827	1.11747	1.56897
PDGFB	0.075938	0.112005	0.954827	0.257354	0.431034
ASAP2	0.075847	0.426284	0.954827	1.1833	1.41379
LINC01750	0.075766	0.025364	0.662572	0.212096	0.396552
STOX2	0.075733	0.375706	0.954827	4.97665	5.63793
AC007368.1	0.075722	0.794769	0.954827	5.8884	6.86207
MSH3	0.075721	0.443607	0.954827	2.24223	2.77586
DSCAML1	0.075564	0.620536	0.954827	3.77453	4.55172
VMP1	0.075564	0.25127	0.954827	1.69142	1.98276
XKR4	0.075507	0.057754	0.863689	6.49774	7.24138
MIF	0.075493	0.004261	0.321023	0.910409	1.63793
TM2D3	0.075471	0.069066	0.900145	0.745628	1
TCTN1	0.075468	0.206408	0.954827	0.480971	0.637931
OST4	0.07545	0.044416	0.799405	0.179696	0.431034
ZDHHC21	0.075444	0.135979	0.954827	5.10348	6.31034
LINGO1	0.075437	0.465	0.954827	2.55308	3.32759
MAP2K5	0.075432	0.046603	0.811821	5.31897	5.98276
TMCO1	0.075427	0.288058	0.954827	0.536001	0.793103
PI4KB	0.07542	0.2568	0.954827	0.646369	0.810345
GAREM1	0.075352	0.043255	0.796199	5.0397	5.74138
ZNF566	0.075337	0.278571	0.954827	0.600699	0.896552
XRRA1	0.075328	0.310379	0.954827	1.37461	1.72414
PDIA3	0.075269	0.391793	0.954827	0.889632	1.15517
C18orf32	0.075251	0.296725	0.954827	0.537132	0.810345
GRIK5	0.07524	0.440932	0.954827	1.44147	1.89655
ANKUB1	0.075233	0.087301	0.954827	0.505246	0.637931
ADNP	0.075184	0.358124	0.954827	2.25643	2.67241
METTL16	0.075169	0.217835	0.954827	0.727628	0.87931
HSPA9	0.075066	0.051309	0.840718	1.15439	1.65517
VPS26A	0.07505	0.021361	0.63268	0.640197	0.758621
CTSS	0.075005	0.052721	0.84462	0.24604	0.568966
S100PBP	0.074953	0.148778	0.954827	0.583419	0.810345
TUBB2A	0.074953	0.27861	0.954827	0.61006	0.965517
ZFPM2-AS1	0.074878	0.474297	0.954827	0.850751	1.55172
GABRA3	0.074782	0.135763	0.954827	1.89354	2.53448
CAMK1G	0.074628	0.34556	0.954827	0.662209	0.965517
AC245060.5	0.074605	0.228316	0.954827	0.767949	1.01724
INO80D	0.074602	0.052993	0.845067	1.36474	1.48276
FAM234A	0.074597	0.114295	0.954827	0.476959	0.758621
UGCG	0.074529	0.395267	0.954827	0.874409	1.13793
MIR100HG	0.074521	0.255661	0.954827	5.0359	5.94828
NRGN	0.074433	0.29072	0.954827	8.29202	10.4138
ST6GALNAC5	0.07442	0.051302	0.840718	22.7865	27.931
JAK2	0.074359	0.180507	0.954827	2.72897	3.34483
AL353586.1	0.074355	0.326925	0.954827	0.518206	0.689655
ZER1	0.074283	0.374577	0.954827	2.68021	3
ATP6V1F	0.074276	0.129196	0.954827	0.596379	1.18965
DAZAP1	0.07423	0.199225	0.954827	0.634334	0.913793
GPR180	0.074223	0.311222	0.954827	1.17321	1.2931
ISOC1	0.0742	0.001472	0.201736	0.059967	0.206897
ATXN7	0.0742	0.466136	0.954827	1.68031	1.93103
STXBP5	0.074169	0.289874	0.954827	12.4149	14.9483
TRAPPC4	0.074167	0.048494	0.822342	0.165192	0.344828
CDH11	0.074101	0.560845	0.954827	1.68196	1.91379
TTC6	0.074088	0.246785	0.954827	1.23256	1.41379
CREB5	0.074064	0.012297	0.513864	0.532298	1.10345
ROCK2	0.074006	0.027974	0.681063	7.05153	8.68966
2022-03-02	0.07393	0.25692	0.954827	0.655832	0.913793
SLITRK4	0.073903	0.00937	0.459379	1.46708	1.77586
INSIG2	0.073899	0.147027	0.954827	0.562333	0.741379
RBM26	0.073866	0.306627	0.954827	6.17826	7.05172
H2AFZ	0.073863	0.008142	0.427081	0.509257	1.12069
GGA3	0.073759	0.185545	0.954827	0.468731	0.689655
HNRNPD	0.073663	0.455023	0.954827	1.51995	1.93103
ST13	0.073625	0.358393	0.954827	1.11068	1.56897
ANTKMT	0.073557	0.059986	0.869955	0.329665	0.517241
PRKD3	0.073523	0.009652	0.466294	0.200473	0.344828
PCBP1	0.073409	0.394479	0.954827	0.880374	1.17241
GLIPR1L2	0.073312	0.017448	0.581023	0.183193	0.327586
SGK2	0.073309	1.81e-05	0.012749	0.054516	0.224138
GNAI3	0.073298	0.010833	0.485406	1.0325	1.44828
PRKAB2	0.073255	0.213602	0.954827	0.392203	0.603448
ATF4	0.073246	0.181777	0.954827	0.383974	0.655172
HS2ST1	0.073244	0.378845	0.954827	3.14853	3.72414
SLC26A4-AS1	0.073243	0.204285	0.954827	0.452993	0.672414
NDUFB6	0.073013	0.000106	0.046059	0.551635	0.931034
DENR	0.072989	0.285994	0.954827	0.868751	1.12069
LY6H	0.072984	0.095072	0.954827	1.23678	2.55172
TMEM246	0.072942	0.297261	0.954827	0.601934	0.810345
CENPP	0.072913	0.182766	0.954827	1.5718	1.87931
BAG2	0.072899	0.023252	0.64799	0.378214	0.775862
MYLIP	0.072862	0.055192	0.854507	0.296544	0.603448
WDR82	0.072799	0.322853	0.954827	1.17198	1.43103
PRKAR1A	0.072796	0.294283	0.954827	1.31588	1.48276
ELMOD1	0.072793	0.35807	0.954827	2.66139	3
CPEB2	0.072732	0.366258	0.954827	1.26054	1.55172
HS3ST2	0.072721	0.117622	0.954827	0.394569	0.827586
NUDT9	0.072669	0.189821	0.954827	0.515429	0.706897
KLHL23	0.072591	0.271241	0.954827	1.3095	1.60345
KCNQ5	0.07258	0.412443	0.954827	50.3458	57.931
CHSY3	0.072499	0.279176	0.954827	11.9546	13.4655
CCDC59	0.072491	0.398154	0.954827	0.838305	1.12069
MAP4K3	0.072443	0.365552	0.954827	5.40105	6
DERL2	0.072385	0.033645	0.725394	0.178153	0.396552
AC073091.3	0.072382	0.426015	0.954827	1.54073	1.98276
ACTR3	0.07238	0.397423	0.954827	0.958548	1.22414
SOGA1	0.07234	0.324772	0.954827	0.975725	1.18965
ZCCHC14	0.07231	0.487884	0.954827	1.76332	2.24138
HOOK1	0.072294	0.469106	0.954827	1.36855	1.77586
EIF3F	0.072292	0.055175	0.854507	0.568196	0.724138
ZNF782	0.07229	0.479768	0.954827	1.26384	1.46552
TAPBP	0.072257	0.268869	0.954827	0.748406	0.965517
SNX16	0.072242	0.103533	0.954827	0.435507	0.586207
SCAND1	0.072238	0.01929	0.612967	0.123123	0.293103
PANX2	0.072213	0.035998	0.749323	0.202942	0.310345
CHST1	0.072179	0.303901	0.954827	1.02788	1.39655
PREX1	0.07207	0.255651	0.954827	0.382226	0.655172
DICER1	0.072055	0.411572	0.954827	2.25478	2.89655
ADCYAP1R1	0.072014	0.112294	0.954827	0.396112	0.62069
COL24A1	0.071999	0.568132	0.954827	2.23915	2.56897
MCFD2	0.071998	0.216749	0.954827	0.386032	0.568966
SESN2	0.071967	0.013524	0.540616	0.182678	0.517241
SESN1	0.071958	0.39707	0.954827	5.41668	6.53448
LINC00320	0.071957	0.076969	0.923395	0.412467	0.896552
PHYHIPL	0.07194	0.588522	0.954827	2.57642	3.10345
TRAK2	0.071919	0.482524	0.954827	2.40753	3
ZBTB41	0.071683	0.115662	0.954827	0.968216	1.13793
CHMP2A	0.071494	0.03833	0.766694	0.207262	0.396552
RPP38	0.071469	0.132181	0.954827	0.308476	0.517241
RACK1	0.071436	0.123603	0.954827	0.571796	0.827586
PPP6R3	0.071428	0.326532	0.954827	3.18103	3.98276
CYP51A1	0.071382	0.265408	0.954827	0.617363	0.896552
TBC1D9	0.071278	0.44602	0.954827	0.986011	1.18965
PCDH9-AS2	0.071252	0.509429	0.954827	1.21035	1.43103
DNAJC6	0.071214	0.436335	0.954827	5.89087	7.48276
SC5D	0.071184	0.382922	0.954827	0.840671	1.05172
PLPP5	0.071163	0.045673	0.807084	0.17445	0.396552
MRPL51	0.071152	0.161671	0.954827	0.233182	0.413793
NECAP1	0.07111	0.26584	0.954827	0.462353	0.672414
ARFGEF2	0.071098	0.431643	0.954827	2.66663	3.39655
PPP2R3C	0.071097	0.301671	0.954827	0.539909	0.758621
ZCCHC17	0.071095	0.476455	0.954827	1.17147	1.48276
USP20	0.071068	0.115775	0.954827	0.509154	0.689655
FOXN2	0.070931	0.25068	0.954827	0.767743	1.03448
NUP50	0.070914	0.104489	0.954827	0.412775	0.568966
ZNF430	0.070912	0.170084	0.954827	0.314339	0.5
ACSL3	0.070888	0.259274	0.954827	2.95166	3.63793
RGPD5	0.070886	0.046377	0.811821	0.405061	0.672414
CBLN4	0.070847	0.017162	0.57707	0.575293	1.03448
FASTKD1	0.070719	0.497567	0.954827	1.687	2.12069
SEPTIN7-AS1	0.070659	0.005734	0.372013	0.094939	0.258621
HGSNAT	0.070563	0.484001	0.954827	1.37883	1.58621
CALCRL	0.070451	0.504829	0.954827	0.674347	1.15517
FDFT1	0.070437	0.216212	0.954827	0.723308	0.965517
NABP2	0.070433	0.157005	0.954827	0.208908	0.396552
COX7A2L	0.07041	0.510821	0.954827	2.18484	2.56897
ZBED3	0.070377	0.042326	0.791302	0.095042	0.241379
TDRD9	0.070353	0.072158	0.904786	0.292532	0.637931
MMS19	0.07029	0.395887	0.954827	0.881197	1.10345
ST7L	0.070204	0.50704	0.954827	1.36937	1.63793
POP7	0.070178	0.02509	0.662572	0.113248	0.327586
ZFP14	0.070168	0.385744	0.954827	0.612528	0.810345
SGF29	0.070164	0.106993	0.954827	0.206542	0.362069
PICK1	0.070136	0.099674	0.954827	0.580539	0.913793
CTSD	0.07009	0.178179	0.954827	0.456285	0.706897
AP2M1	0.070089	0.38993	0.954827	1.1941	1.81035
PPCDC	0.070075	0.315287	0.954827	0.508537	0.741379
VSNL1	0.07006	0.117529	0.954827	10.5418	12.0517
PTDSS1	0.069991	0.123542	0.954827	0.855688	1.03448
INPP5B	0.06998	0.026486	0.67051	1.21035	1.37931
CCNF	0.069976	0.093434	0.954827	0.232874	0.413793
ZMYM5	0.069901	0.086329	0.951728	0.898478	1.05172
RAPGEF5	0.069896	0.371949	0.954827	18.8843	23.2414
H2AFY	0.069774	0.157694	0.954827	1.49229	1.75862
MAP7D1	0.069768	0.349225	0.954827	0.690907	0.827586
ZNF627	0.069762	0.029648	0.690747	0.143283	0.310345
PCNX3	0.069751	0.036714	0.751357	0.144518	0.327586
NDUFA6	0.069751	0.046392	0.811821	0.164987	0.431034
YWHAZ	0.069743	0.396685	0.954827	5.05585	6.25862
C12orf65	0.069713	0.288349	0.954827	0.461736	0.724138
TPST2	0.069597	0.361866	0.954827	0.687821	0.862069
CNOT2	0.069554	0.296773	0.954827	2.49681	3
SNHG7	0.06955	0.106767	0.954827	0.277001	0.517241
CIPC	0.069505	0.050828	0.837556	0.333882	0.551724
TSTD3	0.069499	0.452928	0.954827	0.948673	1.24138
AP3D1	0.069463	0.040963	0.779599	0.710142	0.87931
URGCP	0.069458	0.484124	0.954827	2.24028	2.7931
SLC25A36	0.069418	0.52904	0.954827	1.83388	2.12069
PCBP2	0.069407	0.26632	0.954827	1.71549	1.93103
C12orf40	0.0692	0.100572	0.954827	0.443839	0.655172
DCTN4	0.069192	0.126769	0.954827	0.828842	0.982759
CPD	0.069179	0.502852	0.954827	1.45526	1.89655
EMX1	0.069146	0.284309	0.954827	0.451553	0.758621
MLLT11	0.069115	0.102208	0.954827	0.975211	1.36207
BCL9L	0.069093	0.079162	0.931057	0.217034	0.396552
SYNJ2	0.069013	0.579796	0.954827	2.4639	2.7931
AP4S1	0.068997	0.474576	0.954827	1.29058	1.58621
MRPS30	0.068907	0.334483	0.954827	0.629912	0.896552
VBP1	0.068898	0.083107	0.940295	0.24604	0.37931
CPEB4	0.068894	0.42798	0.954827	6.23843	7
FO393401.1	0.068833	0.002255	0.25063	0.084551	0.224138
SLC4A8	0.06882	0.516333	0.954827	3.45104	4.17241
CKMT2-AS1	0.068739	0.521132	0.954827	1.1367	1.51724
MIEN1	0.068717	0.044811	0.800604	0.194096	0.396552
TYW1	0.068708	0.536214	0.954827	1.83985	2.18966
ATP5PD	0.068705	0.202899	0.954827	0.375746	0.706897
RBM17	0.068697	0.449586	0.954827	0.855277	1.13793
PTCD3	0.068682	0.143275	0.954827	1.14081	1.36207
ASB3	0.068651	0.401736	0.954827	5.36875	6.48276
UBE2H	0.068619	0.329742	0.954827	2.6187	3.01724
SLC7A14	0.068615	0.546217	0.954827	1.58794	1.84483
PTPN21	0.068545	0.259772	0.954827	0.48704	0.672414
AC008771.1	0.068456	0.094065	0.954827	0.594014	0.655172
DCAF5	0.068431	0.040756	0.778706	2.48107	2.89655
SCARB2	0.068426	0.324014	0.954827	1.49218	1.84483
MRPS6	0.068415	0.044693	0.800258	0.95145	1.46552
ST7-AS2	0.068327	0.016658	0.574928	0.203868	0.37931
AC016721.1	0.06832	0.129467	0.954827	0.19749	0.37931
DTWD2	0.068319	0.042505	0.791302	1.60831	2.15517
DCTN5	0.068265	0.296	0.954827	1.12045	1.2931
FER	0.068259	0.089164	0.954827	7.25982	8.46552
SMIM26	0.068254	0.160879	0.954827	0.192142	0.413793
SKA2	0.068217	0.014766	0.553818	0.231537	0.482759
AC093607.1	0.068217	0.034532	0.734283	1.12981	2.37931
HNRNPDL	0.068176	0.412246	0.954827	2.44147	2.94828
RPN2	0.068174	0.24654	0.954827	0.551224	0.862069
RGS4	0.068131	0.507356	0.954827	1.24234	1.75862
AC006001.2	0.068119	0.235639	0.954827	0.683501	0.965517
LINC02328	0.068079	0.092394	0.954827	0.326887	0.672414
IL34	0.06807	0.42503	0.954827	0.566653	0.724138
THOC5	0.06805	0.132155	0.954827	0.318659	0.465517
GTF2H5	0.06802	0.1961	0.954827	0.296544	0.482759
AC090921.1	0.068008	0.069994	0.900168	0.180724	0.310345
NDUFA9	0.067942	0.349743	0.954827	0.604711	0.896552
FAM153B	0.067901	0.340969	0.954827	2.169	2.48276
CDC42SE2	0.067756	0.528492	0.954827	2.72413	3.13793
AC034195.1	0.067749	0.513591	0.954827	0.660255	1
FABP3	0.067739	0.010439	0.478336	0.252931	0.568966
PGS1	0.067703	0.243588	0.954827	0.457005	0.62069
ELOB	0.067672	0.06193	0.875592	0.575602	0.982759
CIC	0.067661	0.077275	0.924809	0.226908	0.362069
TCFL5	0.06752	0.25062	0.954827	0.334808	0.534483
SLC25A22	0.067495	0.069793	0.900168	0.447233	0.62069
UTP25	0.067401	0.132215	0.954827	0.2554	0.396552
AC016042.1	0.067393	0.279981	0.954827	1.26322	1.53448
TMEM116	0.067389	0.192519	0.954827	0.440959	0.62069
POT1-AS1	0.067351	0.225535	0.954827	1.4569	2.17241
PAMR1	0.067221	0.059934	0.869955	0.292944	0.534483
GAPVD1	0.067132	0.436865	0.954827	1.54978	1.86207
PSMD8	0.067116	0.222784	0.954827	0.341185	0.586207
LAMTOR1	0.067088	0.092866	0.954827	0.193479	0.37931
MARS	0.067081	0.372376	0.954827	1.01646	1.34483
BRD8	0.06706	0.413622	0.954827	0.658815	0.931034
TRIP4	0.067038	0.297833	0.954827	0.822979	1
MYSM1	0.067027	0.459075	0.954827	2.31424	2.87931
LRRC75A	0.067021	0.004223	0.320405	0.139066	0.293103
IDH3A	0.067012	0.396401	0.954827	0.631249	0.87931
EIF4G3	0.066818	0.314561	0.954827	13.9034	15.3621
AC093323.1	0.066799	0.027954	0.681063	0.129912	0.275862
C10orf67	0.066783	0.035969	0.749292	0.297881	0.413793
DNTTIP2	0.06678	0.097957	0.954827	0.193684	0.327586
STAG2	0.066766	0.511142	0.954827	1.42573	1.84483
FSIP2	0.066751	0.007907	0.420665	0.099568	0.224138
ATAD1	0.06669	0.074658	0.917456	1.37338	1.5
MRPS33	0.066665	0.052817	0.845067	0.210039	0.431034
IFNAR1	0.066651	0.257139	0.954827	0.702119	1.03448
HADH	0.066601	0.280372	0.954827	0.45937	0.655172
LAPTM4B	0.066595	0.23211	0.954827	0.312076	0.5
CFAP20	0.066593	0.137561	0.954827	0.213228	0.413793
WASL	0.06655	0.448216	0.954827	2.01348	2.5
TMEM35A	0.066517	0.140734	0.954827	0.439519	0.586207
CEP70	0.066487	0.340349	0.954827	1.29953	1.60345
RNF169	0.066473	0.280829	0.954827	1.68391	1.91379
RGS7BP	0.066433	0.083148	0.940372	3.20428	3.46552
ATP9A	0.06642	0.135956	0.954827	4.26466	4.98276
ELOF1	0.066419	0.099837	0.954827	0.20685	0.37931
PSD	0.066408	0.557744	0.954827	1.53549	1.94828
P2RX7	0.066308	0.517835	0.954827	2.25622	2.87931
DLG4	0.066252	0.404171	0.954827	1.36649	1.68965
CEPT1	0.066234	0.490439	0.954827	0.936947	1.06897
ANAPC13	0.066185	0.101163	0.954827	0.164164	0.362069
POMP	0.066179	0.169583	0.954827	0.519132	0.706897
BTD	0.066137	0.295332	0.954827	0.652335	0.810345
DUSP11	0.066136	0.076184	0.92137	0.332339	0.5
RAI1	0.066102	0.551784	0.954827	1.57992	2.06897
NDUFC1	0.066085	0.000429	0.102698	0.502983	0.896552
CDC27	0.066048	0.105698	0.954827	2.92286	3.44828
GRM5-AS1	0.066028	0.0866	0.953951	0.170438	0.310345
GLB1L3	0.065923	0.215328	0.954827	0.913495	1.10345
PIAS1	0.065861	0.487198	0.954827	4.54721	5.03448
ERC2-IT1	0.065859	0.06176	0.875592	0.177227	0.327586
ADGRL2	0.065857	0.272748	0.954827	20.1758	22.8276
ARL4A	0.065851	0.382316	0.954827	0.594116	0.896552
SYT9	0.065833	0.009372	0.459379	0.463793	0.62069
LRRC8C-DT	0.065764	0.153288	0.954827	0.248097	0.413793
MAPK6	0.06575	0.138385	0.954827	1.10214	1.46552
LINC01266	0.065725	0.116493	0.954827	0.756326	0.931034
CXADR	0.065717	0.003355	0.292859	1.1944	1.81035
PARP8	0.065632	0.680985	0.954827	5.72567	6.2931
KCTD8	0.065614	0.725713	0.954827	6.33203	7.01724
ANKRD12	0.065607	0.192653	0.954827	4.75766	5.55172
CHRM1	0.065558	0.04709	0.811821	0.35898	0.5
MDH2	0.065502	0.210102	0.954827	0.313001	0.5
ARMCX4	0.065489	0.012134	0.512635	1.10471	1.44828
PUM2	0.065446	0.475272	0.954827	3.69924	4.56897
NF1	0.065381	0.461847	0.954827	6.58177	7.67241
ZBTB21	0.065374	0.038279	0.766694	0.380683	0.62069
RCN2	0.065359	0.365088	0.954827	0.915964	1.24138
RAD50	0.06535	0.259336	0.954827	1.73956	2.2069
ABHD6	0.065339	0.272612	0.954827	0.917815	1.18965
AVL9	0.065306	0.428243	0.954827	2.65429	3.12069
SUMO1	0.065304	0.52221	0.954827	0.968114	1.34483
H3F3B	0.065271	0.406666	0.954827	0.650586	1
SPATA6L	0.065266	0.539595	0.954827	1.44579	1.86207
KCNMA1-AS1	0.065263	0.028627	0.688126	0.187719	0.327586
USP16	0.065222	0.32096	0.954827	0.442296	0.62069
AF274853.1	0.065186	0.034767	0.737076	0.061716	0.206897
RUNDC3A	0.065169	0.441894	0.954827	1.50915	1.7069
NPEPPS	0.06516	0.12633	0.954827	2.6944	3.08621
MAOB	0.065154	0.420602	0.954827	1.60214	2.08621
EIF2S3	0.065095	0.226611	0.954827	0.430981	0.586207
TNK2	0.064989	0.328669	0.954827	1.31958	1.58621
PIP4K2A	0.064956	0.210776	0.954827	1.49455	1.67241
AL683813.1	0.064946	0.229118	0.954827	0.397963	0.534483
CCN3	0.06492	0.00953	0.466161	0.119523	0.310345
SESTD1	0.064904	0.103936	0.954827	3.31568	3.7069
ARHGAP17	0.064869	0.395916	0.954827	1.00206	1.24138
EIF1B	0.06486	0.000255	0.073569	0.742234	1.32759
SUMO2	0.06485	0.488127	0.954827	1.05194	1.48276
SRBD1	0.064751	0.278725	0.954827	0.4928	0.672414
LINC02755	0.064738	0.396479	0.954827	0.480045	0.758621
SLC39A14	0.064701	0.468277	0.954827	0.776795	0.982759
EIF5	0.06469	0.513873	0.954827	1.08969	1.53448
LRIG2	0.064661	0.448176	0.954827	0.726702	0.982759
GABRB1	0.064651	0.449724	0.954827	18.2442	20.5345
ARGLU1	0.064627	0.232165	0.954827	3.30385	4.08621
LRRC49	0.064617	0.61245	0.954827	1.99259	2.53448
ARID3A	0.064591	0.01942	0.613024	0.43921	0.603448
GRHL1	0.064585	0.209327	0.954827	0.462353	0.586207
CYLD	0.064576	0.441791	0.954827	1.3274	1.62069
SLC9A8	0.064558	0.228569	0.954827	0.447027	0.655172
GATC	0.064504	0.262249	0.954827	0.514915	0.706897
SHOC1	0.064502	0.015617	0.567476	0.276075	0.603448
TMED10	0.064494	0.423444	0.954827	0.650586	0.810345
TBRG1	0.064444	0.236175	0.954827	1.40084	1.7931
GNB2	0.064403	0.249935	0.954827	0.455153	0.62069
AC006460.2	0.064402	0.159656	0.954827	0.306418	0.517241
BCR	0.064385	0.57966	0.954827	1.49589	1.84483
ARL6IP5	0.064341	0.552915	0.954827	1.34314	1.62069
N4BP1	0.064301	0.372606	0.954827	1.554	1.86207
TBC1D5	0.064275	0.234681	0.954827	10.6953	12.2586
RUFY2	0.064228	0.545155	0.954827	2.46822	2.93103
RAP1B	0.064191	0.447471	0.954827	0.920284	1.25862
UBP1	0.064124	0.166381	0.954827	1.26476	1.62069
PUM1	0.064047	0.480666	0.954827	2.94281	3.41379
LMBRD2	0.064035	0.559338	0.954827	1.7517	2.10345
COPE	0.063989	0.185618	0.954827	0.466776	0.741379
SH3RF1	0.063982	0.210488	0.954827	0.844579	1.2069
SLC25A40	0.063955	0.310663	0.954827	0.814853	1.13793
HSD17B7	0.063937	0.172934	0.954827	0.223719	0.448276
AP000331.1	0.063857	0.186175	0.954827	0.149763	0.258621
SPEN	0.063838	0.565617	0.954827	1.73503	2.12069
TTL	0.063803	0.451693	0.954827	1.26857	1.5
C1orf61	0.063802	0.430283	0.954827	0.716211	0.87931
SNRNP40	0.063784	0.062356	0.875592	0.48344	0.706897
ANAPC11	0.063742	0.000633	0.13078	0.19965	0.551724
GSG1L	0.063738	0.641744	0.954827	0.977062	1.15517
SMIM15	0.063719	0.021644	0.635452	0.097202	0.275862
TXN	0.063682	0.006056	0.376723	0.441782	0.913793
NAMPT	0.063649	0.316699	0.954827	0.458239	0.655172
XPO4	0.063624	0.045437	0.805549	1.62384	2.03448
AL031587.2	0.063618	0.011154	0.494011	0.085579	0.258621
CDC37	0.063583	0.086944	0.954827	0.574779	0.706897
SPAG7	0.063576	0.073418	0.910742	0.158918	0.327586
MAN2B1	0.06356	0.205102	0.954827	0.238428	0.413793
ZNF678	0.063519	0.32466	0.954827	0.403724	0.551724
SKP2	0.063477	0.371059	0.954827	0.601419	0.844828
TBCB	0.063474	0.398653	0.954827	0.55071	0.896552
CLUAP1	0.063453	0.439694	0.954827	0.82267	1.05172
DPY19L3	0.063429	0.108743	0.954827	0.597819	0.948276
AC018362.1	0.063422	0.052598	0.84462	0.937153	1.03448
CDC42BPB	0.063307	0.175451	0.954827	1.72321	1.89655
KCNA4	0.063252	0.162648	0.954827	0.258177	0.431034
CREM	0.063239	0.084484	0.944017	1.12528	1.32759
AC008969.1	0.063216	0.305321	0.954827	0.449599	0.724138
FDPS	0.06321	0.014929	0.557091	0.473462	0.827586
YARS	0.063191	0.154276	0.954827	0.907015	1.24138
CRIP2	0.063188	0.378235	0.954827	0.682781	0.948276
MTAP	0.06316	0.349969	0.954827	0.68525	0.948276
PPP1R1A	0.063124	0.174891	0.954827	0.184633	0.37931
VPS4B	0.063061	0.480776	0.954827	0.721354	0.896552
UBXN4	0.06305	0.309197	0.954827	1.88583	2.39655
SMIM19	0.063047	0.2467	0.954827	0.2698	0.396552
GPR107	0.062983	0.366234	0.954827	0.828328	1.12069
PHPT1	0.062959	0.001811	0.226319	0.243468	0.62069
OXLD1	0.062841	0.018386	0.598492	0.081053	0.224138
LARS	0.062793	0.526167	0.954827	1.52294	1.91379
CDK6	0.062789	0.63281	0.954827	2.64452	3.06897
KBTBD11	0.062765	0.077489	0.924809	0.858774	1.12069
PSMA4	0.062752	0.357905	0.954827	0.403106	0.534483
PNLDC1	0.06272	0.157119	0.954827	0.124563	0.275862
ASCC3	0.062706	0.460869	0.954827	3.6656	4.2931
DCAF7	0.062692	0.584458	0.954827	1.241	1.48276
CNOT7	0.062672	0.515808	0.954827	0.845505	1.12069
UPF1	0.062667	0.331354	0.954827	0.510492	0.62069
SLC26A2	0.062656	0.023217	0.64799	0.121477	0.327586
PGAM1	0.06257	0.481788	0.954827	0.705822	0.965517
C19orf25	0.062558	0.07012	0.900168	0.408969	0.586207
ACYP2	0.06255	0.561309	0.954827	4.96225	6.05172
SMIM17	0.062527	0.245998	0.954827	0.401872	0.517241
COX6B1	0.062448	0.089634	0.954827	0.593294	1.25862
GPR27	0.062427	0.036282	0.750733	0.145032	0.310345
TMEM132A	0.062331	0.462301	0.954827	0.764246	0.948276
JKAMP	0.062303	0.413086	0.954827	0.563464	0.741379
PIGX	0.062213	0.249435	0.954827	0.442296	0.637931
TFAM	0.062192	0.13258	0.954827	0.26548	0.448276
AP2S1	0.062164	0.290857	0.954827	0.453199	0.724138
DOK6	0.062137	0.73217	0.954827	6.31382	7.17241
CCNK	0.062063	0.259281	0.954827	0.348797	0.517241
FNIP1	0.06205	0.476086	0.954827	4.34283	5.5
MMP24OS	0.062008	0.338455	0.954827	0.491771	0.62069
SMCR8	0.062	0.055694	0.856363	0.167147	0.327586
PLPPR5	0.061982	0.543943	0.954827	1.86464	2.10345
CHMP7	0.061973	0.172778	0.954827	0.22948	0.327586
DCAF16	0.061961	0.12984	0.954827	0.500206	0.672414
SUMF1	0.061955	0.105786	0.954827	2.3849	3.15517
ATAD2B	0.061949	0.547552	0.954827	1.11623	1.55172
PKM	0.061919	0.57799	0.954827	3.05544	3.86207
TEX2	0.061877	0.543645	0.954827	0.963999	1.32759
PHF3	0.061874	0.580958	0.954827	2.72413	3.41379
TLE1	0.06187	0.355999	0.954827	1.421	1.74138
TMEM91	0.061822	0.3872	0.954827	0.470685	0.655172
ANKRD13D	0.061764	0.522607	0.954827	0.745731	1.06897
AL359232.1	0.061717	0.63219	0.954827	0.672495	1.01724
ZNF236	0.061675	0.512355	0.954827	1.45341	1.67241
CYCS	0.061623	0.165006	0.954827	0.618288	1.03448
AMER2	0.06162	0.013276	0.535285	0.588356	0.931034
LDHA	0.061576	0.252874	0.954827	0.546698	0.810345
FBXO31	0.06154	0.568765	0.954827	1.07704	1.37931
CWC15	0.061406	0.207056	0.954827	0.298293	0.517241
BCO2	0.061343	0.159505	0.954827	0.657889	0.896552
SCOC	0.061319	0.544033	0.954827	0.828225	1.22414
NDUFAF8	0.061298	0.325061	0.954827	0.284509	0.448276
SLC6A17	0.061291	0.484866	0.954827	1.37533	1.87931
SNX30	0.061274	0.418539	0.954827	1.07581	1.24138
LRFN4	0.061263	0.110476	0.954827	0.380272	0.5
MSANTD2	0.061216	0.202557	0.954827	0.611294	0.775862
IL6R	0.061165	0.109253	0.954827	0.149146	0.327586
TAF7	0.061144	0.289972	0.954827	0.330488	0.5
GRIK2	0.061134	0.200121	0.954827	21.914	25.1034
HMGXB3	0.06111	0.282552	0.954827	0.527052	0.689655
KRBOX4	0.061053	0.458312	0.954827	0.677947	0.896552
MGA	0.061052	0.303308	0.954827	1.92954	2.37931
TRAPPC5	0.061004	0.318783	0.954827	0.351059	0.603448
SDCBP2	0.060984	0.129258	0.954827	0.239663	0.465517
SGCB	0.060981	0.050352	0.835582	0.428821	0.517241
TMLHE-AS1	0.060957	0.325231	0.954827	0.200473	0.310345
EAF2	0.06092	0.147366	0.954827	0.340671	0.551724
SLC6A8	0.06091	0.043316	0.796199	0.372043	0.62069
SNRNP48	0.060881	0.194479	0.954827	0.435713	0.724138
AHCYL1	0.06086	0.523971	0.954827	1.04032	1.2069
ABCA1	0.060849	0.274797	0.954827	0.199856	0.293103
BSN	0.060837	0.427687	0.954827	3.04659	3.62069
CROT	0.060774	0.112959	0.954827	0.660564	0.758621
FBXL14	0.060759	0.310304	0.954827	0.473154	0.655172
DIRC3	0.060747	0.332766	0.954827	3.51564	3.86207
LINC02296	0.060686	0.487453	0.954827	2.12035	3.15517
LINC00486	0.060679	0.620799	0.954827	2.03796	2.55172
ZC3H8	0.060677	0.612406	0.954827	1.47819	1.81035
AC243964.3	0.060669	0.030337	0.696636	0.153775	0.344828
SEC61G	0.0606	0.106444	0.954827	0.224234	0.448276
CFP	0.060562	0.014903	0.556862	0.069842	0.258621
TXNRD3	0.060562	0.143435	0.954827	0.254372	0.413793
MAX	0.060528	0.580935	0.954827	1.07601	1.27586
NDUFB2	0.060521	0.183869	0.954827	0.564699	0.810345
AZIN1	0.060506	0.555311	0.954827	1.19986	1.53448
BCCIP	0.060489	0.03197	0.707831	0.517486	0.810345
AL096854.1	0.060482	0.188337	0.954827	0.498869	0.948276
MRPL40	0.060379	0.016788	0.574928	0.068299	0.206897
COX10	0.060361	0.299685	0.954827	0.894672	1.08621
NKAIN3	0.060344	0.305385	0.954827	0.299115	0.672414
MTFR1L	0.060269	0.097933	0.954827	0.304876	0.448276
WDR43	0.060238	0.4916	0.954827	0.822156	1.10345
PSIP1	0.060229	0.243186	0.954827	2.63773	3.62069
AP001825.1	0.060208	0.497604	0.954827	1.07797	1.31035
POLR3H	0.060202	0.340278	0.954827	0.335219	0.534483
ARPC1A	0.060186	0.513028	0.954827	0.872969	1.03448
ODF2	0.060069	0.017276	0.577896	0.295412	0.431034
PJA2	0.060035	0.369824	0.954827	3.43252	4.01724
MEGF8	0.060026	0.535738	0.954827	0.853425	1.10345
MEG8	0.060006	0.235156	0.954827	12.5514	14.5862
CEP250	0.060005	0.106092	0.954827	0.437256	0.62069
SEC16A	0.059974	0.492147	0.954827	0.634952	0.793103
UGDH-AS1	0.059957	0.158462	0.954827	0.343139	0.517241
ZC3H18	0.059936	0.073169	0.908476	0.450422	0.586207
AC002463.1	0.059874	0.17407	0.954827	0.248817	0.396552
AKR7A2	0.059873	0.066807	0.890075	0.154701	0.275862
VPS28	0.059857	0.262071	0.954827	0.458548	0.741379
ARNT	0.059807	0.309741	0.954827	0.948159	1.18965
C7orf26	0.059803	0.173554	0.954827	0.218885	0.396552
CHML	0.059796	0.318033	0.954827	0.560481	0.827586
RNF111	0.059725	0.139582	0.954827	2.44086	2.72414
ZNF446	0.059672	0.020824	0.626371	0.06799	0.189655
AL139815.1	0.059667	0.327736	0.954827	0.848488	0.982759
EMD	0.059651	0.071595	0.902753	0.157478	0.362069
SRP9	0.059632	0.487136	0.954827	0.603374	0.827586
RABAC1	0.05963	0.179932	0.954827	0.436536	0.793103
MUC20	0.059612	0.473785	0.954827	0.596174	0.793103
MRPL42	0.059599	0.345017	0.954827	0.629809	0.827586
NAP1L5	0.059587	0.234394	0.954827	0.332236	0.534483
STRAP	0.059544	0.265166	0.954827	0.663649	0.844828
ZNF783	0.059538	0.308874	0.954827	0.407632	0.551724
SRPK1	0.05953	0.497541	0.954827	2.62641	3.05172
SUB1	0.05952	0.636118	0.954827	1.62271	2.03448
FAM98C	0.059493	0.068517	0.898338	0.306007	0.465517
LMLN	0.059482	0.274204	0.954827	0.520572	0.810345
CTNNBL1	0.059458	0.137412	0.954827	1.03364	1.34483
HERC4	0.059453	0.277379	0.954827	5.97717	6.58621
RIF1	0.059453	0.351522	0.954827	1.58146	1.91379
GFPT2	0.059451	0.08487	0.945485	0.452685	0.724138
C2orf49	0.059407	0.189772	0.954827	0.24892	0.413793
MEAF6	0.059391	0.501292	0.954827	0.830282	1.05172
PPA2	0.059299	0.530202	0.954827	3.02921	3.2931
MAN2A2	0.059235	0.463418	0.954827	0.439004	0.534483
TRIB3	0.059195	0.012636	0.518617	0.096276	0.293103
RSBN1L	0.059183	0.589391	0.954827	1.64298	2.03448
FKBP11	0.059159	0.283179	0.954827	0.334088	0.534483
HACD3	0.059158	0.599208	0.954827	1.30467	1.48276
ASAH1	0.059151	0.545254	0.954827	0.739045	1
ANP32B	0.059117	0.279301	0.954827	0.24388	0.344828
DEPDC5	0.059115	0.398499	0.954827	1.18792	1.36207
SLC66A3	0.05911	0.081072	0.935316	0.165192	0.293103
TMEM175	0.059095	0.315148	0.954827	0.587533	0.775862
HRH1	0.058983	0.1335	0.954827	0.768155	1.24138
LAP3	0.058968	0.00297	0.284671	0.163444	0.413793
RAB6A	0.05893	0.255579	0.954827	3.31866	4.12069
XRCC5	0.058912	0.469436	0.954827	2.26497	2.55172
ZNF770	0.058877	0.053949	0.84909	0.821333	0.931034
MYEF2	0.058864	0.379334	0.954827	2.03322	2.43103
RAB26	0.058817	0.564117	0.954827	0.641226	0.913793
LINC00205	0.058792	0.259716	0.954827	0.342214	0.551724
C1orf194	0.058784	0.001665	0.214311	0.031886	0.172414
RAB23	0.058774	0.349057	0.954827	0.455565	0.672414
GCN1	0.058742	0.287885	0.954827	0.349311	0.482759
TPMT	0.058737	0.425841	0.954827	0.463896	0.62069
SCAI	0.058726	0.577468	0.954827	5.91535	7.15517
YBX1	0.058672	0.364138	0.954827	0.38418	0.672414
SLC15A4	0.058666	0.287354	0.954827	0.559864	0.741379
RBM24	0.058641	0.162327	0.954827	0.330796	0.465517
CNIH4	0.058593	0.284429	0.954827	0.318453	0.5
CRLS1	0.058546	0.530992	0.954827	0.891998	1.12069
AC105402.3	0.058502	0.283273	0.954827	0.174347	0.310345
AC079447.1	0.058494	0.016368	0.574928	2.44065	3
ITGA9	0.058494	0.333797	0.954827	3.73719	4.58621
THAP7	0.058426	0.025073	0.662572	0.096174	0.258621
GRM1	0.058412	0.661345	0.954827	9.34787	10.431
DDAH1	0.058387	0.302322	0.954827	3.80848	4.55172
CAMLG	0.058372	0.10407	0.954827	0.805081	0.965517
EIF4E	0.05835	0.605559	0.954827	1.18772	1.55172
REXO4	0.058347	0.10914	0.954827	0.275766	0.396552
AL136369.2	0.058331	0.029482	0.690686	0.115203	0.275862
COA4	0.058325	0.007027	0.400678	0.059453	0.224138
ARHGAP20	0.058325	0.566147	0.954827	1.68258	2.05172
LINC02153	0.058316	0.197166	0.954827	0.221971	0.431034
ARMH4	0.058308	0.198558	0.954827	1.32421	1.55172
USP47	0.058253	0.437604	0.954827	3.7375	4.25862
PURA	0.058249	0.3545	0.954827	2.32082	2.84483
AK9	0.058232	0.41008	0.954827	1.09967	1.34483
KIF17	0.058217	0.236221	0.954827	0.375643	0.62069
ZDHHC11	0.058127	0.197191	0.954827	0.476651	0.706897
POLR3F	0.058122	0.286739	0.954827	0.302304	0.448276
RBM8A	0.0581	0.281003	0.954827	0.289549	0.431034
NME1	0.05809	0.051808	0.841341	0.268669	0.517241
CADM4	0.058082	0.281182	0.954827	0.23596	0.37931
TRDMT1	0.058075	0.274317	0.954827	0.35466	0.655172
DNAH7	0.058047	0.549897	0.954827	2.35857	2.74138
SIVA1	0.058043	0.24836	0.954827	0.257457	0.431034
ZNF251	0.05801	0.62915	0.954827	1.40311	1.68965
RPH3AL	0.057944	0.017032	0.575103	0.203045	0.534483
DPP8	0.057935	0.609153	0.954827	1.2661	1.51724
PHC3	0.057909	0.594101	0.954827	3.00072	3.56897
MBOAT7	0.057871	0.36505	0.954827	1.07591	1.39655
SORL1	0.057864	0.471195	0.954827	5.01492	6.2931
IGIP	0.057859	0.326924	0.954827	0.452479	0.586207
TPI1	0.057821	0.624097	0.954827	1.06521	1.53448
SNX29	0.057816	0.690152	0.954827	2.21251	2.53448
MRPS31	0.057805	0.496929	0.954827	0.904135	1.2069
GLDN	0.057801	0.092687	0.954827	0.168792	0.37931
METTL21A	0.057797	0.273269	0.954827	0.509257	0.655172
H2AFY2	0.057772	0.254742	0.954827	0.56367	0.724138
ADAM9	0.057771	0.385246	0.954827	1.27165	1.68965
CFAP74	0.057754	0.369112	0.954827	0.385517	0.568966
TCEAL7	0.057754	0.325769	0.954827	0.290372	0.431034
SLU7	0.057753	0.329857	0.954827	0.499794	0.62069
SCG3	0.057739	0.48062	0.954827	1.10224	1.48276
ARL2BP	0.057711	0.332447	0.954827	0.417815	0.62069
MEIS1	0.057674	0.249689	0.954827	0.340465	0.534483
COA8	0.057622	0.207372	0.954827	0.219399	0.37931
PHACTR1	0.057588	0.478334	0.954827	37.9635	44.4483
DUSP4	0.057555	0.001353	0.193005	0.041967	0.155172
AC132803.1	0.05755	0.481433	0.954827	0.563259	0.706897
GNAZ	0.057521	0.176458	0.954827	0.444662	0.655172
CANT1	0.057503	0.028705	0.688507	0.155729	0.327586
TAMM41	0.057485	0.47404	0.954827	1.12703	1.41379
NDRG3	0.057449	0.339608	0.954827	1.4603	1.77586
PCYT1A	0.057442	0.490985	0.954827	0.753343	0.896552
GNPTG	0.057364	0.515944	0.954827	0.656964	0.931034
SNRPB2	0.057352	0.23427	0.954827	0.297675	0.465517
ATG12	0.05732	0.554679	0.954827	0.75756	1
CYB561A3	0.057314	0.003167	0.289725	0.078585	0.206897
MTRNR2L1	0.057306	0.432388	0.954827	0.073339	0.155172
TGFB1	0.057288	0.004785	0.341388	0.117054	0.327586
DENND6A	0.057284	0.21756	0.954827	1.42316	1.56897
LDOC1	0.057257	0.074955	0.917711	0.276281	0.448276
HIPK3	0.057244	0.619504	0.954827	1.23308	1.41379
COX16	0.057223	0.346915	0.954827	0.583625	0.775862
LINC01102	0.057176	0.19677	0.954827	1.01893	1.17241
ENPP4	0.057151	0.38078	0.954827	0.491874	0.672414
TUG1	0.057146	0.404982	0.954827	0.704279	0.87931
IGF2R	0.057026	0.548836	0.954827	1.17856	1.31035
GNPTAB	0.057017	0.308455	0.954827	1.65758	1.7931
RC3H2	0.056991	0.274231	0.954827	1.2987	1.58621
POLB	0.05695	0.41787	0.954827	0.5	0.724138
MAFG	0.056943	0.096839	0.954827	0.451965	0.758621
RBM12B	0.056918	0.494479	0.954827	0.802613	1.01724
TCEAL4	0.056917	0.073056	0.908037	0.507509	0.844828
MTMR6	0.056915	0.023057	0.64799	0.707262	0.87931
CD47	0.056868	0.530793	0.954827	4.37276	5.37931
ATN1	0.056853	0.349182	0.954827	1.11397	1.2931
POM121	0.05684	0.637581	0.954827	1.56521	1.91379
GPAA1	0.056773	0.119259	0.954827	0.157581	0.293103
B3GAT3	0.05677	0.020831	0.626371	0.254886	0.396552
UBLCP1	0.056766	0.103114	0.954827	0.577453	0.689655
MTMR4	0.05675	0.486349	0.954827	0.560996	0.775862
ZNF260	0.056725	0.125839	0.954827	0.249537	0.37931
NDUFA12	0.056657	0.480399	0.954827	0.473051	0.672414
HECA	0.056618	0.069555	0.900168	0.305493	0.5
ZNF76	0.056595	0.170106	0.954827	0.562333	0.706897
LEPROT	0.056572	0.12868	0.954827	0.175375	0.310345
PDHA1	0.056546	0.314087	0.954827	0.374203	0.517241
PGRMC1	0.056539	0.397003	0.954827	0.805698	1.2931
TSPYL1	0.056498	0.667378	0.954827	2.51687	2.86207
PANK3	0.05646	0.626388	0.954827	1.11263	1.2069
PSMD5	0.056399	0.267305	0.954827	0.461222	0.62069
LINC02694	0.056354	0.125507	0.954827	0.086402	0.206897
JAKMIP2	0.056343	0.372907	0.954827	5.71066	6.67241
PCDH8	0.05628	0.380393	0.954827	0.661798	0.793103
ZCCHC10	0.056246	0.295596	0.954827	0.31475	0.465517
POLR2E	0.056222	0.188268	0.954827	0.303127	0.465517
MC1R	0.056208	0.021614	0.635452	0.118494	0.293103
LCORL	0.056185	0.093964	0.954827	2.34108	2.27586
AL031846.2	0.056134	0.008478	0.440512	0.086711	0.206897
WNT2B	0.056124	0.080855	0.935208	0.232565	0.344828
PDCD11	0.056119	0.124519	0.954827	0.299115	0.5
CIAO1	0.056036	0.561394	0.954827	1.03158	1.37931
SSNA1	0.056016	0.23546	0.954827	0.223719	0.37931
LYPD6B	0.055968	0.010151	0.473029	0.077145	0.362069
LPIN2	0.055929	0.55218	0.954827	0.677124	0.913793
SWT1	0.055828	0.486089	0.954827	0.656346	0.862069
CCDC173	0.055814	0.031586	0.704899	0.109545	0.224138
NCOA2	0.055801	0.563175	0.954827	3.99599	4.62069
TAOK3	0.055788	0.499278	0.954827	3.53189	4.25862
SPATA33	0.05577	0.116034	0.954827	0.288418	0.413793
STRIP1	0.055766	0.40853	0.954827	0.432936	0.603448
PPP1CA	0.05574	0.136586	0.954827	0.252726	0.431034
RRAGB	0.055708	0.144955	0.954827	0.615614	0.741379
RAPGEF6	0.055685	0.498031	0.954827	3.97408	4.55172
AL133453.1	0.055681	0.004911	0.347639	0.083316	0.189655
RPIA	0.055649	0.223176	0.954827	0.416272	0.534483
AC021851.1	0.055637	0.326454	0.954827	0.534561	0.689655
DAAM1	0.055618	0.41473	0.954827	4.51296	4.98276
BTG1	0.055545	0.158549	0.954827	0.401872	0.775862
CELF2	0.055541	0.359878	0.954827	62.5286	71.4138
TLK2	0.055514	0.607681	0.954827	1.45474	1.86207
KDM4A	0.055509	0.178552	0.954827	0.664061	1
CBWD1	0.055493	0.507353	0.954827	0.793047	0.931034
BMERB1	0.055379	0.543569	0.954827	4.03981	5.08621
COX5A	0.055375	0.343121	0.954827	0.427175	0.741379
TRAF6	0.055373	0.31069	0.954827	0.672598	0.87931
UBA5	0.055334	0.199823	0.954827	0.927793	1.2069
SLC7A6	0.055301	0.444555	0.954827	0.807961	1
C1orf52	0.055298	0.051896	0.841341	0.733697	1.13793
PSMB5	0.055293	0.350955	0.954827	0.425735	0.637931
FCHSD2	0.055287	0.508659	0.954827	1.32504	1.56897
NAV1	0.055266	0.615949	0.954827	3.35836	3.82759
DCLK2	0.055237	0.052973	0.845067	5.52212	5.98276
TMED4	0.0552	0.425366	0.954827	0.420181	0.568966
SOCS7	0.055199	0.405516	0.954827	1.2158	1.37931
RPARP-AS1	0.055194	0.276873	0.954827	0.281526	0.431034
SCN1B	0.055185	0.513752	0.954827	0.651923	0.896552
PLD2	0.055184	0.020104	0.616539	0.046287	0.155172
TMEM50A	0.055184	0.395358	0.954827	0.796647	0.982759
MYO6	0.055159	0.664049	0.954827	3.3597	3.77586
NDUFB1	0.055079	0.297436	0.954827	0.463176	0.706897
BCL7B	0.055064	0.242246	0.954827	0.268155	0.448276
BBC3	0.055063	0.010311	0.474849	0.098848	0.224138
BDNF-AS	0.055053	0.043119	0.79546	0.270315	0.465517
BAALC	0.055052	0.577033	0.954827	2.40311	3.06897
NPTN-IT1	0.055002	0.301364	0.954827	0.318453	0.465517
LRFN2	0.054978	0.461426	0.954827	4.92903	5.93103
AC007216.4	0.054939	0.342642	0.954827	0.394363	0.603448
TRIQK	0.054939	0.539011	0.954827	0.970891	1.22414
PSMD12	0.054906	0.08204	0.9363	0.809504	1.01724
EIF6	0.054896	0.098224	0.954827	0.12086	0.258621
GTF2F2	0.054896	0.572425	0.954827	0.760852	0.896552
VAC14	0.054856	0.464002	0.954827	0.555236	0.741379
LRRC17	0.054848	0.231268	0.954827	0.147501	0.310345
CAP1	0.054821	0.414972	0.954827	0.569944	0.775862
TRIM3	0.054768	0.372266	0.954827	0.344682	0.551724
FAM92A	0.054766	0.518635	0.954827	0.967085	1.25862
TMEM87A	0.054764	0.391885	0.954827	0.813207	1.03448
IER3IP1	0.054746	0.385064	0.954827	0.327607	0.5
TCTA	0.054708	0.156217	0.954827	0.225365	0.344828
NUDT16	0.054704	0.059906	0.869955	0.141123	0.310345
DUSP22	0.054692	0.164144	0.954827	0.223411	0.37931
HAT1	0.054687	0.23298	0.954827	0.545978	0.655172
SMC1A	0.05468	0.29008	0.954827	0.324522	0.5
PNO1	0.054671	0.11266	0.954827	0.199959	0.344828
WIPI2	0.054668	0.210878	0.954827	0.738531	0.87931
EPHB6	0.054662	0.350905	0.954827	1.49352	2.08621
CDC42EP3	0.05465	0.407025	0.954827	0.413907	0.568966
NPTN	0.054618	0.206708	0.954827	5.15254	5.58621
ACVR1	0.054596	0.626278	0.954827	0.811253	1.03448
AC092969.1	0.054562	0.341297	0.954827	0.267949	0.534483
ADD1	0.054562	0.557084	0.954827	2.55421	2.86207
FHL2	0.054555	0.610591	0.954827	0.918947	1.2069
CDO1	0.054534	0.367509	0.954827	0.344374	0.482759
RNF187	0.054533	0.192082	0.954827	0.492697	0.827586
MPDZ	0.054508	0.301226	0.954827	5.74964	6.13793
PEA15	0.054488	0.71741	0.954827	1.86813	2.46552
LINC01422	0.05447	0.120687	0.954827	0.164781	0.275862
MSH6	0.054461	0.394811	0.954827	0.347459	0.517241
STXBP5-AS1	0.054458	0.125443	0.954827	5.03353	5.75862
ACOX1	0.05445	0.461672	0.954827	0.461325	0.603448
AF228727.1	0.054436	0.000146	0.05369	0.020983	0.172414
MOB3B	0.054382	0.719012	0.954827	1.5037	1.75862
RTN4IP1	0.054367	0.37145	0.954827	0.415964	0.603448
AC098829.1	0.054352	0.107387	0.954827	0.234725	0.5
RAB6B	0.054349	0.44095	0.954827	3.03826	3.37931
POLR2K	0.054328	0.167324	0.954827	0.213125	0.413793
PXK	0.054324	0.535918	0.954827	1.08856	1.22414
NKAIN2	0.054307	0.707538	0.954827	37.1941	43.1724
AC005162.3	0.054286	0.370729	0.954827	1.2086	1.36207
PSMA1	0.054273	0.602558	0.954827	0.852088	1.22414
ARL6IP6	0.054268	0.052678	0.84462	0.399301	0.482759
ABHD13	0.054245	0.401561	0.954827	0.684427	0.844828
SKP1	0.054221	0.599751	0.954827	1.64945	2.18966
REV3L	0.054213	0.184213	0.954827	3.44322	4.10345
METRN	0.054192	0.255863	0.954827	0.301481	0.482759
AC007319.1	0.054162	0.36452	0.954827	0.444867	0.637931
USPL1	0.054149	0.209989	0.954827	0.448467	0.603448
TSPAN1	0.054148	0.022943	0.64799	0.030755	0.155172
BTAF1	0.054139	0.29062	0.954827	1.76939	1.7931
FAM120C	0.054136	0.534822	0.954827	0.594014	0.758621
CRYGS	0.054124	0.098696	0.954827	0.179901	0.362069
CPLANE1	0.054039	0.585318	0.954827	3.39375	3.86207
NRDE2	0.053996	0.297323	0.954827	0.424501	0.568966
FAM149B1	0.053977	0.439265	0.954827	0.488994	0.62069
AP000317.1	0.053876	0.39508	0.954827	0.280189	0.344828
NSG1	0.053865	0.373532	0.954827	0.38058	0.534483
WWP2	0.053809	0.515516	0.954827	0.739971	0.896552
PNMA1	0.053806	0.169641	0.954827	0.683398	0.87931
ZFP91	0.053806	0.408475	0.954827	0.94209	1.17241
ZNF621	0.053751	0.186557	0.954827	0.173935	0.275862
AC004112.1	0.053744	0.007343	0.407557	0.056264	0.172414
SDAD1	0.053711	0.102429	0.954827	0.782041	0.862069
POLDIP2	0.053693	0.321871	0.954827	0.286361	0.448276
RPF1	0.05369	0.309227	0.954827	0.263937	0.396552
TM9SF4	0.05368	0.530816	0.954827	0.888089	1.08621
FBXW8	0.053634	0.418862	0.954827	0.859082	1.05172
SRSF11	0.053634	0.140903	0.954827	4.13361	4.93103
SECISBP2	0.053627	0.307898	0.954827	0.878934	1.15517
SAMD1	0.053622	0.255239	0.954827	0.207056	0.362069
DNAJC3	0.05361	0.077485	0.924809	0.751491	0.827586
PPP2R5C	0.053602	0.650006	0.954827	4.13979	4.91379
LETMD1	0.053515	0.443015	0.954827	0.537955	0.637931
AC016727.1	0.053481	0.025824	0.664691	0.129603	0.241379
U2AF2	0.053475	0.449643	0.954827	0.418535	0.534483
FBXW7	0.053451	0.264772	0.954827	9.70222	10.7931
NCOR1	0.053437	0.166812	0.954827	3.56696	4.27586
ARL2	0.053436	0.254741	0.954827	0.315676	0.465517
EIF3M	0.053396	0.464892	0.954827	0.675067	0.793103
CFAP36	0.053307	0.566196	0.954827	1.11407	1.53448
NUP214	0.053266	0.130603	0.954827	1.04402	1.31035
TPRKB	0.053221	0.025503	0.662572	0.217754	0.327586
SS18L2	0.053184	0.291086	0.954827	0.373791	0.517241
FAM229B	0.053171	0.024747	0.661654	0.279881	0.362069
YARS2	0.053146	0.355461	0.954827	0.322567	0.431034
BEX5	0.053145	0.126289	0.954827	0.309093	0.551724
GPI	0.053142	0.235407	0.954827	3.73184	4.10345
SERPINI2	0.053096	0.00785	0.420566	0.074059	0.413793
IKBKB	0.053069	0.453361	0.954827	0.515429	0.689655
RAB30	0.052984	0.602285	0.954827	0.79747	1.06897
FAM149A	0.052967	0.019026	0.611385	0.187821	0.344828
ZNF362	0.052938	0.433261	0.954827	0.626826	0.793103
CUTA	0.052852	0.012157	0.512635	0.24604	0.62069
COQ8A	0.052808	0.613375	0.954827	1.01162	1.27586
MRPL4	0.052795	0.251581	0.954827	0.255709	0.362069
IFIT3	0.052721	0.131942	0.954827	0.20613	0.362069
HMGA1	0.05272	0.046512	0.811821	0.126311	0.258621
NFKB1	0.052693	0.715355	0.954827	1.68155	1.98276
CPVL	0.052682	0.087837	0.954827	0.090825	0.258621
DLEU1	0.052667	0.638934	0.954827	0.666118	0.844828
XKR9	0.052636	0.560691	0.954827	1.29377	1.5
AC091885.2	0.052611	0.345994	0.954827	0.460193	0.534483
HNRNPC	0.052604	0.392058	0.954827	2.92142	3.46552
AFDN	0.052591	0.355489	0.954827	2.17105	2.43103
MTIF3	0.05255	0.541109	0.954827	0.569842	0.896552
GLUD1	0.052522	0.142011	0.954827	0.824522	0.982759
CYB5D2	0.052514	0.547073	0.954827	0.504732	0.706897
PSMA7	0.052476	0.025915	0.665123	0.477577	0.810345
FBXO16	0.052458	0.602149	0.954827	1.41411	1.65517
GID4	0.052414	0.129718	0.954827	0.236371	0.396552
TTC13	0.052413	0.641961	0.954827	1.31444	1.53448
ZMPSTE24	0.052399	0.337448	0.954827	0.371014	0.517241
RABEPK	0.052383	0.462573	0.954827	0.401255	0.62069
FBXL17	0.052369	0.470507	0.954827	11.7167	13.1724
TGFB2	0.052345	0.060114	0.869955	0.195536	0.327586
DNAJB14	0.05234	0.318357	0.954827	2.69512	3.36207
RCOR3	0.052325	0.259952	0.954827	2.29809	2.82759
SNX7	0.052275	0.661309	0.954827	1.04505	1.37931
STUM	0.052214	0.564524	0.954827	0.528595	0.741379
NDEL1	0.052136	0.598679	0.954827	0.719708	0.87931
ZNF778	0.052133	0.0232	0.64799	0.167147	0.310345
GABRA6	0.05213	0.37834	0.954827	0.31259	0.431034
GPX4	0.052082	0.328243	0.954827	0.689673	1.2931
LINC01605	0.05208	0.317228	0.954827	0.300247	0.448276
STAMBP	0.052075	0.289307	0.954827	0.390866	0.637931
ALG11	0.05206	0.27351	0.954827	0.220428	0.344828
POLR3A	0.052059	0.465565	0.954827	0.70541	0.896552
SELENOK	0.052052	0.291167	0.954827	0.231742	0.37931
DNAJB12	0.052037	0.182407	0.954827	0.376363	0.431034
SLC12A2	0.052024	0.610347	0.954827	2.89354	3.48276
CEP120	0.052	0.052237	0.841341	0.661181	0.775862
SEMA4F	0.051962	0.562653	0.954827	0.753652	0.913793
HCFC1R1	0.051944	0.200621	0.954827	0.389632	0.655172
TMEM63B	0.051912	0.007865	0.420595	0.964719	1.08621
RNF8	0.051912	0.498816	0.954827	0.505966	0.655172
EIF4G1	0.051887	0.186727	0.954827	0.335631	0.465517
CHL1	0.051879	0.503418	0.954827	11.5016	13.5172
PFDN4	0.051868	0.285835	0.954827	0.381094	0.517241
PSMB1	0.051848	0.54551	0.954827	0.604094	0.87931
CTSC	0.051811	0.009636	0.466294	0.065419	0.206897
PRDX2	0.051793	0.010562	0.480401	0.781629	1.39655
MIR31HG	0.051793	0.51508	0.954827	0.864534	1.27586
ACAT2	0.05178	0.04106	0.780078	0.159226	0.327586
MTCH1	0.051772	0.606061	0.954827	1.50175	1.98276
CRBN	0.051743	0.538064	0.954827	1.55009	1.87931
LAMP2	0.051742	0.378152	0.954827	0.603682	0.741379
VCPIP1	0.051728	0.393674	0.954827	0.525303	0.689655
GPR153	0.051615	0.142616	0.954827	0.135775	0.275862
OTUD7B	0.051602	0.487103	0.954827	0.61726	0.810345
AC079841.2	0.051571	0.015459	0.566868	0.080848	0.206897
ATPSCKMT	0.051544	0.469541	0.954827	0.681341	0.931034
OAT	0.051539	0.313528	0.954827	0.83347	1.01724
TSN	0.051526	0.540282	0.954827	0.504526	0.672414
AZIN1-AS1	0.051514	0.408489	0.954827	0.850854	1.05172
CCT2	0.051507	0.238265	0.954827	0.456079	0.568966
GTF3C6	0.051501	0.26328	0.954827	0.150175	0.258621
DNAJC16	0.051496	0.100674	0.954827	0.815882	0.844828
COX11	0.051485	0.607332	0.954827	0.642152	0.810345
OIP5-AS1	0.051471	0.574994	0.954827	2.06542	2.32759
AC092353.1	0.051457	0.05311	0.845425	0.080539	0.206897
ZBTB6	0.051448	0.019572	0.613024	0.11798	0.241379
TAF1D	0.051427	0.53803	0.954827	1.82699	2.13793
DHDDS	0.051417	0.523659	0.954827	0.43705	0.568966
AMOTL1	0.051401	0.233673	0.954827	0.205822	0.37931
TMEM74	0.051398	0.021939	0.635949	0.210759	0.327586
FADS1	0.051375	0.201863	0.954827	0.218474	0.344828
BNIP3	0.051369	0.432386	0.954827	0.958856	1.31035
LSM3	0.051359	0.252789	0.954827	0.206542	0.327586
SPEF2	0.051345	0.159637	0.954827	1.36505	1.5
ZNRF1	0.05132	0.104429	0.954827	1.32853	1.81035
FNBP1	0.051296	0.274213	0.954827	2.14431	2.43103
NELL2	0.051272	0.558752	0.954827	19.7241	22.5517
GOT2	0.051269	0.329262	0.954827	0.732771	0.862069
KLHL8	0.051205	0.607988	0.954827	0.822979	1.01724
ESD	0.05116	0.47346	0.954827	0.516869	0.741379
SLC25A3	0.051128	0.612512	0.954827	0.850134	1.08621
CCDC12	0.051118	0.225421	0.954827	0.432113	0.62069
PIP4P2	0.05108	0.460451	0.954827	0.904135	1.2069
NUB1	0.051063	0.535045	0.954827	0.496606	0.689655
KIAA1324	0.051061	0.246262	0.954827	1.84777	2.43103
DVL1	0.05098	0.416774	0.954827	0.348591	0.465517
TMEM70	0.050952	0.224041	0.954827	0.240588	0.362069
DUSP19	0.050945	0.063775	0.876832	0.500514	0.637931
SLC16A2	0.050933	0.465551	0.954827	0.531064	0.724138
SNAP23	0.050869	0.257543	0.954827	0.710039	0.862069
SELENOT	0.050858	0.541106	0.954827	0.80179	1.08621
IST1	0.050844	0.296461	0.954827	0.891895	1.17241
LRRFIP1	0.050815	0.659994	0.954827	5.13331	6.31034
IPO5	0.050808	0.707297	0.954827	1.55822	1.98276
SLC1A2	0.050744	0.723289	0.954827	1.2735	1.44828
NME2	0.050735	0.062077	0.875592	0.511109	1
SHTN1	0.050689	0.638804	0.954827	3.40568	3.94828
ACADSB	0.050687	0.503973	0.954827	0.982925	1.15517
SLC8A1	0.050679	0.691016	0.954827	27.9955	34.0172
TSNAX	0.050677	0.028284	0.685666	0.548447	0.655172
IQCH	0.050675	0.503432	0.954827	0.555338	0.689655
AC130324.2	0.050672	0.397824	0.954827	0.416478	0.655172
BPHL	0.050635	0.356424	0.954827	0.259412	0.362069
MZF1	0.050626	0.508408	0.954827	0.563567	0.810345
SUPT5H	0.050623	0.389685	0.954827	0.592059	0.793103
HPCA	0.050608	0.543488	0.954827	0.909895	1
RBAK	0.05058	0.271656	0.954827	0.253034	0.37931
MYADM	0.050563	0.005246	0.358536	0.253549	0.362069
[truncated: 18,202 more rows]

## Sheet: 2. L3 - L5 Intratelencephalic 2
Gene Name	log2FC	Pr(>Chisq)	FDR	Mean Expresion - No CE containing cells	Mean Expression - CE containing cells
SERF2	0.595151	2.23e-06	0.018882	0.704695	3.61538
FTH1	0.584098	0.00026	0.113464	2.8019	9.53846
SYT4	0.558906	0.000122	0.086922	1.70346	6.84615
NPTXR	0.554559	6.06e-05	0.064814	1.22817	8
FTL	0.543278	0.001077	0.261163	1.9411	8.07692
RAN	0.510663	6.52e-05	0.066739	0.663921	3.07692
PTPRG-AS1	0.509939	0.000881	0.238341	1.30766	3.92308
HP1BP3	0.49632	1.09e-05	0.030538	3.42792	11.3846
AK5	0.487109	0.014903	0.715897	13.6581	36.5385
MMD	0.475789	7.82e-05	0.070791	0.918451	4
ARPP19	0.466313	2.59e-05	0.047226	2.52265	11.1539
NSG2	0.466141	0.00326	0.396883	2.42545	7.46154
HNRNPR	0.462429	8.73e-05	0.076041	0.994234	3.23077
JUND	0.459264	0.003638	0.42146	2.65527	8.84615
STMN1	0.458279	0.00032	0.134338	3.44605	16
DYNLL1	0.450642	0.002113	0.340707	2.16392	5.92308
TAGLN3	0.442605	0.001204	0.275135	2.20058	6.76923
COX6A1	0.442097	0.000957	0.247021	0.766886	3
LY86-AS1	0.441764	0.100232	0.956867	4.23764	16.6923
ACTB	0.441632	0.001116	0.267856	4.52595	15
NSMF	0.441425	0.0007	0.211662	0.872735	3.46154
BEX4	0.440891	0.003203	0.396883	1.28995	3.84615
YWHAZ	0.439167	0.000557	0.183716	5.00494	14.7692
WARS	0.438679	2.61e-05	0.047226	0.525124	3.53846
AC027288.3	0.437899	0.012277	0.676617	1.83855	5
TMSB4X	0.437513	0.001797	0.313262	2.11038	8.15385
ACTG1	0.428312	0.001486	0.278827	1.5033	6.38462
FRAS1	0.426055	0.027306	0.825843	6.73806	22.6154
YWHAH	0.421889	0.000257	0.113464	3.29489	11.3077
CFAP161	0.414794	0.015719	0.719269	1.69152	6.84615
FAU	0.413308	0.004628	0.466602	0.69028	2.15385
PCP4	0.407821	0.017337	0.747559	1.58237	5.38462
NUCKS1	0.405912	0.00216	0.34106	3.61779	8.53846
SLC38A1	0.404628	0.003299	0.398025	3.18328	9.76923
SF1	0.403252	0.000631	0.201989	1.36573	3.84615
NGRN	0.39873	0.011492	0.665253	1.82372	5.30769
SUMO3	0.39645	0.007238	0.566598	0.87603	2.84615
HSP90AA1	0.395857	0.028503	0.83468	6.52471	18.6154
NACA	0.39559	0.033911	0.864486	1.78212	3.61538
PEA15	0.395454	0.003739	0.424284	1.5659	7.07692
PSMC1	0.395235	0.000874	0.238341	0.443163	1.53846
TAPT1-AS1	0.394379	0.023437	0.809111	3.01977	7.38462
ATP1B1	0.392445	0.009448	0.620653	5.3818	15.3846
STXBP4	0.386949	0.017404	0.747559	0.981878	2.46154
ATP6V0C	0.384883	0.014148	0.70227	2.59061	8.46154
CAMLG	0.384507	0.003272	0.396883	1	2.46154
LRRC4C	0.381829	0.273419	0.956867	35.7278	91.1539
SEPTIN7	0.3816	0.003057	0.390986	6.43328	16.2308
CHORDC1	0.380923	0.014154	0.70227	1.70881	5.23077
NEFL	0.379833	0.020528	0.7692	1.97323	5.15385
ARHGEF28	0.379293	0.075565	0.956867	4.40198	11.6923
MAP3K5	0.378469	0.030724	0.843571	3.01647	7.53846
ATF4	0.37715	2.96e-05	0.049692	0.536244	2.84615
PPWD1	0.375176	0.005037	0.483711	0.758237	2.46154
TAF10	0.374482	2.38e-05	0.047226	0.164333	1.15385
TBC1D8	0.371868	0.021986	0.789408	1.51606	3.61538
SRSF7	0.371078	0.007088	0.566598	1.25371	3.30769
ARMC10	0.366732	0.001002	0.253526	0.824547	2.53846
IARS	0.365919	0.007634	0.590897	1.40857	5
RNF2	0.365168	0.005922	0.518032	0.666804	1.92308
PSAP	0.364372	0.002681	0.370599	2.55354	8
PA2G4	0.35745	0.000919	0.245789	0.394563	1.30769
ARF4	0.356564	0.004991	0.481296	0.510297	1.84615
NRGN	0.354611	0.067001	0.956867	7.57867	24.5385
NR2C2	0.353343	0.014565	0.705562	1.3925	3.53846
ZBTB18	0.351771	0.000252	0.113464	1.32372	4.46154
MSC-AS1	0.350188	0.010699	0.658887	3.25247	11.9231
RMST	0.349822	0.108338	0.956867	7.45222	17.1538
CYLD	0.349164	0.004807	0.475224	1.62232	4.92308
EIF1	0.347464	0.055139	0.956867	1.66474	4.76923
AC006001.2	0.347052	0.01293	0.681888	0.758237	2.46154
CHGB	0.346897	0.012855	0.681888	0.625206	2.15385
MRPL19	0.342383	0.006923	0.556424	0.746293	2.07692
MLLT11	0.340482	0.015612	0.719269	1.21334	3.46154
SNCB	0.340428	0.012294	0.676617	2.24506	6.30769
MRPS6	0.336124	4.48e-06	0.018882	0.892504	4.53846
SARAF	0.334552	0.026287	0.825843	2.72652	6.69231
TAF1	0.333534	0.010891	0.658887	1.17175	2.46154
STX1B	0.331481	0.022951	0.802445	1.34226	3.46154
RNF103	0.331446	0.011308	0.658887	0.736409	2
GHITM	0.329558	0.001417	0.277804	0.894563	3.53846
PDCD5	0.329469	0.006508	0.543048	0.759885	2.46154
EIF1B	0.327873	0.009163	0.616101	0.843081	2.84615
HNRNPD	0.32592	0.005477	0.497583	1.67792	4.53846
CLU	0.325379	0.035363	0.868742	3.76771	9.30769
RHBDD2	0.325136	0.039775	0.882015	0.941104	2.46154
GPATCH2L	0.324009	0.030134	0.841493	2.13468	5.15385
BTBD2	0.323586	0.039495	0.882015	1.16351	3.30769
PEAK1	0.323186	0.026004	0.825843	5.00824	11.2308
PWWP2A	0.323116	0.029648	0.841493	1.31425	3.15385
RFLNA	0.322587	0.062525	0.956867	1.0902	3.30769
UBXN7	0.322257	0.026072	0.825843	1.0972	2.69231
XKR9	0.321322	0.028917	0.835202	1.22405	4.92308
MT3	0.320237	0.026415	0.825843	0.700577	2.07692
SELENOI	0.320228	0.010458	0.657369	1.08649	2.69231
CPNE1	0.31999	0.040262	0.882015	1.014	2.69231
SERINC3	0.319774	0.01455	0.705562	1.79242	5.07692
PEG10	0.319326	0.002407	0.356176	0.45346	1.61539
ARF1	0.319137	0.036026	0.868742	1.72652	4.53846
CCDC191	0.319067	0.004771	0.473727	0.462932	1.53846
RPIA	0.317716	0.011572	0.665253	0.492998	1.38461
TARDBP	0.316808	0.000772	0.219613	0.738468	2.46154
ATP6V1G2	0.316071	0.008367	0.605748	0.881796	2.92308
RAB3IP	0.316031	0.028923	0.835202	0.896623	2.53846
CEP63	0.315929	0.025869	0.825843	1.34432	3.46154
FAR2	0.314612	0.034659	0.868742	1.88962	3.61538
COG6	0.314236	0.023692	0.809111	2.75947	6.76923
HAGH	0.314219	0.03634	0.870514	1.36573	3.53846
ATP6V1B2	0.313416	0.019368	0.765925	2.09226	5.61538
C6orf62	0.313307	0.037761	0.8728	1.17875	3.30769
DMAC2L	0.313289	0.006914	0.556424	0.345964	1.46154
SOD1	0.313099	0.04468	0.909723	1.27059	3.38462
CMAS	0.31304	0.003183	0.396883	0.963344	2.07692
AC055788.1	0.311964	0.000234	0.113464	0.189044	1.84615
LINC02217	0.310883	0.085573	0.956867	2.37109	5.38462
BEX2	0.31084	0.060007	0.956867	1.00082	3.30769
EIF1AX	0.310457	0.085059	0.956867	1.521	3.61538
UBE2N	0.310229	0.032467	0.853644	1.18575	3
NDUFC1	0.310101	0.012886	0.681888	0.498764	1.76923
FAM171A2	0.309823	0.020351	0.7692	0.667628	1.84615
SLC7A1	0.30839	0.015217	0.716203	0.701812	3.38462
C12orf76	0.308047	0.042716	0.899006	0.881384	2.23077
USF2	0.307858	0.034902	0.868742	0.693575	1.76923
SLC7A11	0.307304	0.000658	0.206402	0.322488	4.15385
CCNI	0.307221	0.03418	0.868461	2.23229	4.69231
PKM	0.306884	0.014311	0.702422	2.50371	6.38462
GARS	0.306634	0.006455	0.543048	1.17834	4.46154
SLC25A22	0.306615	0.035183	0.868742	0.759473	2.38462
SACM1L	0.306507	0.037327	0.87233	1.05231	2.76923
SEC62	0.305799	0.037628	0.87233	2.31013	5.53846
IDI1	0.30574	0.004939	0.481296	0.446458	1.84615
TRMT11	0.304702	0.04774	0.935722	6.9584	15.3846
TGFB1	0.304686	0.000361	0.141444	0.196458	1.23077
ARPC5L	0.303884	0.006821	0.556424	0.382619	1.46154
GUCY1A2	0.303653	0.207313	0.956867	5.02718	14.1539
KRAS	0.302952	0.030804	0.843786	0.991763	2.76923
RRAGA	0.302853	0.00834	0.605748	0.362026	1.46154
TMSB10	0.302813	0.018431	0.75272	5.52718	16.6154
BHLHE40	0.302224	0.00135	0.275135	0.379325	1.84615
PPIP5K1	0.301321	0.052819	0.950361	1.31425	3.92308
SUDS3	0.301263	0.00292	0.37992	0.949753	2.61538
YME1L1	0.300129	0.032431	0.853644	1.51977	3.38462
C2orf88	0.300068	0.034861	0.868742	1.13839	2.84615
WDR36	0.299295	0.031384	0.846876	0.832784	2.46154
RSL24D1	0.299257	0.009054	0.616101	0.413509	1.46154
SELENOW	0.298376	0.142813	0.956867	1.72323	4.38462
PIP4K2B	0.297734	0.025609	0.825843	1.6388	4.23077
WARS2-AS1	0.297709	0.141106	0.956867	1.51277	3.46154
RAC1	0.297055	0.048645	0.935722	2.1075	5.30769
ACTR3	0.295315	0.035489	0.868742	1.19234	2.84615
LNPK	0.295287	0.008397	0.605748	1.38674	3.38462
RUNDC3A	0.294593	0.085348	0.956867	1.30725	3.15385
NTNG1	0.294556	0.158686	0.956867	2.7257	6.84615
PRPF19	0.294328	0.044485	0.909723	0.692339	1.84615
SLIT2	0.294266	0.539415	0.956867	7.83031	14
CACNB1	0.292533	0.024935	0.825843	0.599671	1.61539
FDFT1	0.292027	0.039539	0.882015	0.954695	2.53846
UQCRQ	0.291761	0.009252	0.6167	0.34514	1.38461
DYNLL2	0.291599	0.046247	0.924538	1.08361	2.76923
ARF3	0.29147	0.061871	0.956867	1.2883	3.84615
GFPT1	0.290471	0.039647	0.882015	1.69193	3.92308
NDUFS5	0.290178	0.03679	0.870514	0.61285	2
HES6	0.289715	0.006671	0.552714	0.284185	1.23077
WDR92	0.288059	0.049908	0.937817	0.954695	2.23077
IL1RAPL2	0.28777	0.285352	0.956867	17.5062	33.9231
PCSK1N	0.28693	0.009183	0.616101	1.47488	5.38462
SMG5	0.286556	0.054829	0.956867	0.718699	1.92308
RHOBTB1	0.286491	0.128839	0.956867	1.92504	3.84615
TMBIM6	0.286183	0.039275	0.882015	2.2014	5.30769
ASB8	0.28597	0.014908	0.715897	0.416804	1.53846
KIAA1324	0.285584	0.064703	0.956867	2.23353	5.07692
LRRC37A3	0.285386	0.040659	0.882015	1.34802	2.84615
NUDT4	0.285272	0.01989	0.768955	2.16598	5.69231
CASC2	0.285249	0.094115	0.956867	0.890445	2.46154
LONRF2	0.285163	0.041767	0.891806	3.71376	8.38462
SYT11	0.284926	0.022176	0.79181	2.4687	6.15385
NUDCD2	0.284851	0.016989	0.747011	0.452636	1.46154
TM6SF1	0.283683	0.003955	0.439001	0.40486	1.46154
PPP1CB	0.283346	0.040624	0.882015	2.27801	5.92308
AC073578.2	0.283302	0.008386	0.605748	0.231466	1.23077
PTMA	0.283125	0.134845	0.956867	2.63674	6.07692
GSK3A	0.282459	0.023603	0.809111	0.619852	1.76923
DNAJC6	0.281911	0.048992	0.937817	7.53954	17
CHMP3	0.28157	0.068144	0.956867	0.83402	2.15385
MTRNR2L8	0.280806	0.050424	0.937817	0.196458	0.384615
PIGL	0.280795	0.067491	0.956867	1.07578	2.23077
MARCKSL1	0.280237	0.011846	0.665253	0.359555	1.15385
AL356599.1	0.280057	0.049843	0.937817	0.588962	1.46154
ZC2HC1A	0.279636	0.021945	0.789408	2.17257	5.61538
DLG5	0.279582	0.012056	0.6738	0.742175	2.07692
ZNF428	0.278806	0.025013	0.825843	0.413097	1.46154
PALLD	0.278559	0.110455	0.956867	1.31466	3.23077
NCDN	0.27791	0.124877	0.956867	1.59184	3.76923
SCN3B	0.27763	0.048507	0.935722	2.01895	5.92308
AC073365.1	0.277261	0.282162	0.956867	4.45099	9.46154
NUTM2B-AS1	0.277078	0.07093	0.956867	2.68493	5.46154
LINC00907	0.276608	0.00691	0.556424	0.48682	1.69231
CCND2	0.275957	0.117667	0.956867	1.29736	3.23077
ARHGDIG	0.275728	0.053503	0.953496	0.699341	2.15385
PNMA8A	0.275654	0.080212	0.956867	1.04407	2.69231
DUSP8	0.275473	0.053181	0.952007	0.726936	1.61539
AC008269.1	0.275461	0.147288	0.956867	3.6425	7.53846
BLOC1S2	0.274921	0.023676	0.809111	0.459638	1.30769
RACK1	0.274669	0.056769	0.956867	0.68575	2.07692
BRINP1	0.274617	0.070178	0.956867	6.26194	13.3077
SHISA9	0.274361	0.137389	0.956867	14.4168	30.5385
PSME4	0.274291	0.092507	0.956867	1.84102	3.46154
ADTRP	0.273679	0.036809	0.870514	0.793657	2.84615
UBL5	0.273184	0.005302	0.489263	0.291186	1.07692
SLC26A4	0.272608	0.022246	0.792379	1.1668	3.84615
DCAF17	0.272116	0.00898	0.616101	0.498764	2
ORAI2	0.272111	0.066071	0.956867	0.723229	1.69231
TOLLIP	0.272107	0.065401	0.956867	1.81137	4
MSH6	0.27176	0.001176	0.273963	0.403624	1
VTI1B	0.271318	0.03806	0.876278	0.6771	1.92308
CNTN3	0.270455	0.088882	0.956867	17.2467	45.3846
COPB2	0.270373	0.054093	0.953496	0.665568	1.76923
STAU1	0.269997	0.067335	0.956867	1.60544	3.15385
SNCG	0.26976	0.043106	0.900064	0.776771	3
FNIP2	0.269608	0.066268	0.956867	3.38921	7.92308
ATCAY	0.269586	0.014779	0.714073	2.4341	6
CLTC	0.269335	0.03008	0.841493	2.93575	6.76923
BLCAP	0.269166	0.119879	0.956867	1.3682	3.30769
SET	0.26907	0.066259	0.956867	0.82743	2.30769
PPP1R7	0.268789	0.066023	0.956867	0.712932	1.92308
MAP1B	0.268146	0.051905	0.947356	19.7632	45.6923
CAMK2D	0.268062	0.118582	0.956867	15.7805	34.5385
MAT2A	0.267401	0.044389	0.909723	0.875618	2.38462
GPR173	0.267238	0.034782	0.868742	0.702224	2.69231
HSP90AB1	0.267187	0.226331	0.956867	4.81096	12.8461
NAPB	0.266619	0.011198	0.658887	3.25782	8.30769
ZFP91	0.266265	0.051964	0.947356	0.923394	2.07692
ATAD1	0.265719	0.046963	0.932532	1.40651	2.61538
PLPPR2	0.265645	0.030237	0.841493	0.45346	1.30769
ENTPD1-AS1	0.26534	0.155639	0.956867	1.59926	4
SERINC1	0.264979	0.065884	0.956867	3.14621	8.38462
CLIP3	0.264678	0.115131	0.956867	1.78501	4.46154
CHP1	0.264309	0.004354	0.446355	0.447282	2.07692
LINC02607	0.263782	0.052548	0.948018	0.483937	1.92308
ZYG11B	0.263755	0.060993	0.956867	2.61038	6.23077
ARMH1	0.262784	0.041495	0.887615	0.803542	3
NUP153	0.262715	0.057649	0.956867	1.38633	3.23077
USP8	0.262623	0.117146	0.956867	1.42545	3
AC104041.1	0.262339	0.000181	0.105149	0.233937	3.23077
GNAI3	0.26202	0.117552	0.956867	1.32249	3.07692
MSL1	0.261509	0.002084	0.340463	0.99547	3.69231
RAB7A	0.261477	0.102069	0.956867	2.3888	5
GAPDH	0.261135	0.179376	0.956867	2.62315	7.61538
KLHDC10	0.261069	0.120888	0.956867	2.1911	4.46154
CCNYL1	0.260064	0.028234	0.833554	0.836903	1.61539
NDUFAF6	0.259987	0.166308	0.956867	1.62603	3.84615
AC012404.1	0.259792	0.057264	0.956867	0.776771	1.61539
SUZ12	0.259576	0.134451	0.956867	1.13962	2.38462
CUL5	0.259324	0.078576	0.956867	2.14456	4.84615
AP001831.1	0.259023	0.073418	0.956867	0.761532	1.92308
CFL1	0.258859	0.040536	0.882015	1.986	7.07692
ACYP2	0.258562	0.114671	0.956867	5.17628	9.23077
C9orf16	0.258532	0.035915	0.868742	0.579077	2
SLC7A5	0.257509	5.72e-05	0.064814	0.635914	3.15385
GPRIN1	0.257309	0.011116	0.658887	0.386738	1.38461
AAGAB	0.256457	0.062969	0.956867	0.970346	1.69231
BACH2	0.256295	0.172262	0.956867	1.80684	3.07692
ARL17A	0.256159	0.097999	0.956867	1.00947	2.30769
CREG2	0.256091	0.021867	0.787931	1.64827	5.30769
RBBP4	0.25609	0.120973	0.956867	1.22199	3.15385
MEAF6	0.255999	0.100849	0.956867	0.816722	2.07692
MTREX	0.255885	0.094731	0.956867	1.52718	3.46154
TRIM28	0.255696	0.01168	0.665253	0.299012	1.15385
PRNP	0.255694	0.176276	0.956867	5.86038	15.2308
PGAM1	0.255582	0.0395	0.882015	0.731466	2
CAMK2N1	0.255196	0.15628	0.956867	3.60338	6.23077
DBP	0.255116	0.000222	0.113464	0.222817	1.23077
PLEKHA8	0.254768	0.101093	0.956867	1.09102	2.84615
VWA3A	0.254726	2.23e-05	0.047226	0.548188	3.07692
MAP1LC3A	0.25451	0.051978	0.947356	0.75	2.46154
MAP9	0.254076	0.136791	0.956867	1.37479	3.38462
MEF2C-AS2	0.253968	0.020511	0.7692	0.500412	1.07692
OGA	0.253855	0.067575	0.956867	3.26771	8.53846
GIPC2	0.253676	0.119248	0.956867	1.06137	2.15385
GAP43	0.253387	0.133017	0.956867	4.5486	12
IQCK	0.253374	0.060039	0.956867	0.598435	1.38461
CGGBP1	0.253246	0.043685	0.904055	1.0346	2.84615
SEPTIN8	0.253112	0.063716	0.956867	1.0556	1.92308
HSBP1	0.252578	0.029676	0.841493	0.503707	1.76923
PRPF8	0.252406	0.029573	0.841493	0.775535	2.30769
GK	0.252242	0.086054	0.956867	1.02512	2.38462
SEC24B	0.252102	0.027411	0.825843	2.17916	4.53846
PRR16	0.251804	0.26324	0.956867	4.56961	11.9231
ZNF326	0.251797	0.115453	0.956867	0.966227	2.23077
CSGALNACT1	0.251627	0.219993	0.956867	3.62274	8
SDE2	0.251245	0.000775	0.219613	0.106672	0.692308
EDF1	0.251237	0.04311	0.900064	0.421334	1.38461
SIAH2	0.251169	0.065452	0.956867	0.565486	1.84615
BCL11A	0.25102	0.121528	0.956867	6.93204	14.5385
CLTA	0.250776	0.119267	0.956867	1.2916	2.92308
RIMS4	0.249612	0.031855	0.851769	0.594316	1.46154
MRPL42	0.249514	0.106081	0.956867	0.808896	1.69231
SELENOT	0.249391	0.023677	0.809111	0.827018	2.46154
HLTF	0.249366	0.024546	0.820418	1.34761	2.92308
PIK3C3	0.2492	0.088931	0.956867	3.23229	8.23077
OAT	0.248887	0.118145	0.956867	1.02348	2.76923
SNAPC3	0.248656	0.022259	0.792379	1.23847	3.07692
VPS13C	0.248246	0.063325	0.956867	5.48806	11.3077
ATF7IP	0.248184	0.143651	0.956867	1.59844	4
TTC3	0.247949	0.08079	0.956867	10.6495	27.4615
TGOLN2	0.247729	0.135156	0.956867	0.883443	1.69231
KAT8	0.247618	0.071987	0.956867	0.586491	1.53846
GPCPD1	0.24739	0.074656	0.956867	0.631796	1.69231
ATP5F1E	0.246868	0.097394	0.956867	0.668451	2
NAP1L5	0.246642	0.06195	0.956867	0.526771	1.53846
YWHAB	0.24653	0.101988	0.956867	3.42957	8.46154
AC093879.1	0.246396	0.145863	0.956867	0.810544	1.76923
SNU13	0.24636	0.110922	0.956867	0.709638	2
SLC4A8	0.246019	0.219585	0.956867	1.58278	3.76923
TPT1	0.245528	0.235924	0.956867	1.66433	3.38462
AC090709.1	0.245087	0.254058	0.956867	1.52801	2.92308
FAM171B	0.24489	0.02861	0.83468	3.04489	8.61538
SCAP	0.244781	0.105841	0.956867	1.07043	2.46154
SAP18	0.244779	0.077909	0.956867	0.647858	1.61539
YIPF5	0.244522	0.019509	0.76888	0.310956	1.07692
DNAJC12	0.244289	0.086846	0.956867	0.663097	2.15385
SCYL2	0.243944	0.128566	0.956867	1.38468	2.92308
STMN4	0.243814	0.056678	0.956867	1.1285	2.46154
SERBP1	0.243707	0.066556	0.956867	0.693163	1.53846
PAPSS1	0.243516	0.110483	0.956867	3.73929	8.15385
PSMD1	0.243417	0.080872	0.956867	2.81054	6.61538
ATP6AP2	0.243291	0.092363	0.956867	0.911038	2.38462
TBCEL	0.243198	0.129621	0.956867	0.820016	2.15385
TOMM6	0.243077	0.020595	0.7692	0.308896	1.07692
CARS	0.242843	0.083981	0.956867	1.09761	3.46154
ETFDH	0.242584	0.122142	0.956867	1.1598	2.61538
PHACTR3	0.242175	0.265396	0.956867	4.40321	9.76923
MTCH1	0.241995	0.179059	0.956867	2.00906	5.76923
HECTD1	0.241786	0.052943	0.950361	2.12768	4.69231
TSTD3	0.241693	0.11808	0.956867	0.916392	2.07692
ATP5MF	0.241606	0.074283	0.956867	0.55313	1.69231
DDX42	0.241592	0.112463	0.956867	0.954283	1.92308
APMAP	0.241394	0.025019	0.825843	0.663097	1.84615
B4GALT5	0.24105	0.149289	0.956867	1.68863	3.92308
NOVA2	0.240976	0.189994	0.956867	1.40816	2.76923
YARS	0.240955	0.175959	0.956867	1.21582	2.76923
CBX6	0.240552	0.113068	0.956867	1.37356	3.61538
AC110296.1	0.240356	0.062865	0.956867	1.5696	3.30769
SEL1L	0.2403	0.040353	0.882015	0.853789	2.69231
CNPY2	0.240278	0.085721	0.956867	0.676277	1.61539
UBB	0.24009	0.115913	0.956867	1.12356	2.46154
HERPUD1	0.239809	0.070893	0.956867	0.564662	1.61539
FASTKD2	0.239793	0.136322	0.956867	0.885914	2.07692
PPP4R3B	0.23957	0.140997	0.956867	1.34514	3
DYNLRB1	0.239422	0.009723	0.631994	0.94687	1.92308
ZRANB2-AS2	0.239116	0.12148	0.956867	0.889621	1.61539
CCN3	0.238833	0.000562	0.183716	0.209226	1.46154
CELF6	0.238347	0.177891	0.956867	0.960049	2.69231
NCKAP1	0.238065	0.075741	0.956867	5.08567	11.8461
AC005162.3	0.237879	0.027308	0.825843	0.563839	1.69231
TUBA1A	0.237824	0.166089	0.956867	1.11573	2.76923
MMS19	0.237794	0.145201	0.956867	1.00988	2.07692
UBALD1	0.237758	0.009314	0.618528	0.328666	0.923077
C19orf53	0.237736	0.025427	0.825843	0.305601	0.923077
BEX3	0.237676	0.244051	0.956867	1.68698	4.76923
DNAJA2	0.237578	0.053759	0.953496	0.434102	1.46154
SLC4A7	0.237562	0.186413	0.956867	1.35049	3.61538
PNMA1	0.237508	0.03692	0.870514	0.707578	2
DIS3L2	0.237071	0.159612	0.956867	2.55231	5.07692
PRRT1	0.236768	4.41e-05	0.064417	0.778007	3.38462
CPEB1-AS1	0.236387	0.009173	0.616101	0.26318	1
CLIP4	0.23636	0.107507	0.956867	1.75206	3.38462
FYTTD1	0.236092	0.066588	0.956867	0.658979	1.92308
ATP6V0E2	0.235872	0.012858	0.681888	1.06219	3.61538
PPP2R2D	0.235676	0.00558	0.503093	1.6771	4.38462
DR1	0.235625	0.024298	0.816432	0.387974	1.30769
BAZ1B	0.235594	0.049056	0.937817	1.34967	2.76923
AP000462.1	0.235434	0.030505	0.841493	0.355848	1.23077
HECTD2	0.234909	0.198002	0.956867	2.35173	5.30769
ACTN2	0.234644	0.004071	0.44192	1.08567	1.92308
TCEAL2	0.234585	0.049423	0.937817	0.79201	1.53846
MAATS1	0.233732	0.091166	0.956867	0.538715	1.23077
GOLM1	0.233646	0.047888	0.935722	1.41804	2.92308
INPP4B	0.233338	0.603501	0.956867	6.3056	20.6154
PPP6C	0.233139	0.024721	0.825074	0.797364	1.53846
OGT	0.232868	0.143532	0.956867	1.81178	4.69231
CTNNA3	0.23234	0.050236	0.937817	2.46787	3.69231
L3MBTL1	0.23215	0.007875	0.60356	1.02554	4.46154
USP7	0.231804	0.006837	0.556424	1.02718	1.76923
ZZEF1	0.231314	0.186757	0.956867	1.31631	2.69231
UBE2I	0.231151	0.037099	0.871197	0.66804	1.76923
GORASP2	0.230852	0.055139	0.956867	0.477759	1.23077
ANKUB1	0.230305	0.160167	0.956867	0.660626	1.61539
SEPTIN3	0.230269	0.138225	0.956867	1.90115	5.23077
PHF3	0.230142	0.149406	0.956867	3.34638	6.76923
SLC26A4-AS1	0.230063	0.012185	0.676205	0.514415	2.07692
LPIN1	0.229799	0.237957	0.956867	1.42669	3.38462
CRLS1	0.229583	0.155818	0.956867	0.841845	1.69231
KIF2A	0.229508	0.102558	0.956867	1.96993	4.38462
SETD2	0.229414	0.124678	0.956867	3.89703	7.84615
PARG	0.229341	0.070038	0.956867	1.29572	3.07692
SLX4IP	0.229012	0.182071	0.956867	1.04119	2.53846
CCDC130	0.2286	0.00985	0.632687	0.565898	1.07692
LINC02018	0.228523	0.030545	0.841493	0.915157	1.92308
KLHL28	0.2285	0.030102	0.841493	0.894152	1.76923
OLFM1	0.228203	0.148545	0.956867	4.53666	9.69231
SLC8A1-AS1	0.227898	0.108418	0.956867	1.06219	1.92308
KHSRP	0.227681	0.008225	0.605748	0.541598	1.76923
H2AFZ	0.227422	0.125537	0.956867	0.586491	1.69231
BAIAP3	0.227407	0.040359	0.882015	0.85173	1.76923
PIKFYVE	0.227358	0.146595	0.956867	1.69852	3.46154
UBE2M	0.227245	0.085541	0.956867	0.592669	1.30769
PJA1	0.227104	6e-06	0.02017	0.331137	1.92308
CFAP69	0.227024	0.158489	0.956867	0.876442	1.92308
LRPAP1	0.227003	0.157039	0.956867	0.74341	1.92308
IFIT3	0.22684	0.012284	0.676617	0.390033	0.923077
CLN8	0.226259	0.035687	0.868742	0.35832	1.15385
TCEAL3	0.226208	0.083101	0.956867	0.460461	1.07692
DENR	0.226151	0.140098	0.956867	1.09267	3.07692
PCDH9-AS2	0.226031	0.281571	0.956867	1.53707	3.30769
NOP53	0.225965	0.00838	0.605748	0.216639	0.615385
MORN4	0.225786	0.115916	0.956867	0.581137	1.53846
SNED1	0.225186	0.373667	0.956867	2.82414	8.46154
THOC7	0.224689	0.2176	0.956867	0.931631	2.30769
INTS8	0.224606	0.162415	0.956867	1.02348	2.38462
C1orf115	0.224459	0.073194	0.956867	0.700165	2.38462
SRSF10	0.224317	0.109582	0.956867	1.24382	3
RAB18	0.224127	0.067118	0.956867	1.43493	2.38462
CCDC47	0.224035	0.09474	0.956867	0.57084	1.30769
UBR4	0.223972	0.094896	0.956867	1.90651	4.46154
ZDHHC13	0.223928	0.211267	0.956867	0.976112	2.07692
TM9SF3	0.22387	0.162802	0.956867	1.48558	2.92308
FXYD6	0.223477	0.169107	0.956867	4.53707	14.4615
PIN4	0.223198	0.004045	0.44192	0.526359	1.69231
SYNPO	0.223144	0.182335	0.956867	0.937809	2.61538
MTMR12	0.223099	0.253066	0.956867	1.63797	3.76923
ZFHX2-AS1	0.222631	0.023242	0.806617	0.445634	1.61539
SPINT2	0.222552	0.127217	0.956867	0.598023	1.61539
TOMM70	0.22238	0.014439	0.704857	0.956755	3
TCEA1	0.222169	0.008648	0.616101	0.618616	1.92308
TOM1L1	0.221889	0.172952	0.956867	1.20511	2.38462
ALOX12-AS1	0.221576	0.021473	0.778532	1.91969	4.69231
ZCCHC14	0.221515	0.215259	0.956867	1.83773	4.61538
CALM3	0.221372	0.214302	0.956867	3.37315	9.23077
CLK4	0.221293	0.189699	0.956867	0.935338	2
SLC25A53	0.221127	0.018539	0.75272	0.66804	2.30769
SEC14L1	0.221095	0.224278	0.956867	0.984349	2.07692
ALG14	0.221019	0.010909	0.658887	0.619028	1.15385
BSCL2	0.220805	0.206643	0.956867	1.25906	2.53846
GNG3	0.220588	0.052236	0.947653	0.559308	1.38461
PAIP1	0.220481	0.103554	0.956867	0.831137	2.07692
EIF5	0.220478	0.213928	0.956867	1.05313	2.76923
VPS28	0.220365	0.098795	0.956867	0.464992	1.23077
RBIS	0.220156	0.068005	0.956867	0.399918	1.07692
SLC30A3	0.219977	0.08773	0.956867	0.734761	1.92308
B4GAT1	0.219539	0.105706	0.956867	0.582372	1.84615
SF3A3	0.219502	0.04524	0.914598	0.36285	1.07692
GRB10	0.219262	0.102872	0.956867	2.01359	4.69231
COG1	0.219251	0.148316	0.956867	0.677924	1.61539
NPRL3	0.218779	0.099016	0.956867	1.34432	3.38462
IK	0.218762	0.020358	0.7692	0.243822	1.23077
KLF6	0.218599	0.107495	0.956867	0.5729	1.30769
HSPA1A	0.218466	0.001316	0.275135	0.294481	2
FAM126A	0.218121	0.237332	0.956867	0.877677	2
PIK3C2B	0.218078	0.14726	0.956867	0.677512	1.84615
AC046134.2	0.218075	0.270606	0.956867	2.16763	5.07692
LMO4	0.217731	0.023983	0.81343	5.1388	14
LRRC23	0.217716	0.146526	0.956867	0.650329	1.76923
PTP4A2	0.217508	0.052355	0.948018	1.31796	3.61538
ATN1	0.217391	0.208037	0.956867	1.30478	2.61538
IST1	0.21728	0.160155	0.956867	1.02183	2.84615
COX4I1	0.217214	0.129961	0.956867	0.703048	1.61539
HSPA9	0.216975	0.066104	0.956867	1.2813	3.61538
MLH3	0.216707	0.052946	0.950361	0.890857	1.84615
AC025682.1	0.216687	0.142911	0.956867	0.776359	1.76923
MED6	0.21658	0.066523	0.956867	0.489703	1.30769
TMEM74	0.216247	0.00909	0.616101	0.233937	1.23077
EFCAB6	0.216068	0.09802	0.956867	1.33402	2.38462
CBX3	0.216035	0.167438	0.956867	0.693575	1.61539
AZI2	0.215905	0.051888	0.947356	0.698517	1.53846
RASGRP1	0.215742	0.1798	0.956867	1.36903	2.84615
C14orf132	0.215657	0.355094	0.956867	1.98229	3.84615
MDM4	0.215573	0.179738	0.956867	1.46623	3.23077
DLG4	0.215568	0.073719	0.956867	1.21128	3.07692
SLC2A13	0.215566	0.240889	0.956867	11.1211	24
VAMP2	0.215439	0.108812	0.956867	4.82949	9.61538
C1orf52	0.21541	0.166133	0.956867	0.702224	1.76923
AMD1	0.21532	0.018554	0.75272	1.14456	3
TUBB	0.215026	0.284181	0.956867	1.40692	3.84615
RNPS1	0.214937	0.219303	0.956867	1.49918	3
APLP1	0.214922	0.122374	0.956867	1.45881	3.92308
SCO1	0.214903	0.015489	0.718858	0.223641	1
MCU	0.214406	0.302382	0.956867	2.28913	5.07692
MRPL57	0.214294	0.027258	0.825843	0.343904	1
TMEM240	0.214217	0.027555	0.826244	0.306013	1.07692
AC244131.2	0.213541	0.170882	0.956867	0.40486	1.15385
NDN	0.21345	0.038383	0.880267	0.364086	1.46154
G2E3	0.213219	0.224025	0.956867	1.27471	2.53846
AP003469.4	0.213163	0.024962	0.825843	0.464168	2
LURAP1L-AS1	0.213114	0.001388	0.275135	0.357084	2.46154
CANX	0.212914	0.148093	0.956867	1.81219	4.69231
PPP1R10	0.212844	0.232146	0.956867	0.987232	2.69231
BLOC1S6	0.212616	0.109718	0.956867	0.743822	1.92308
TMEM30A	0.21261	0.186585	0.956867	1.43081	3
WASF1	0.212447	0.154683	0.956867	4.729	11.3077
MED9	0.21226	0.023778	0.809689	0.58196	1.15385
FRRS1L	0.211969	0.125532	0.956867	4.6981	11.0769
BORCS7	0.211906	0.045311	0.914598	0.43575	1.30769
ETV5	0.211698	0.005101	0.485953	0.740939	3.15385
IER3IP1	0.21163	0.05708	0.956867	0.359967	1
AC009899.1	0.211408	0.356797	0.956867	5.85338	15.6154
CDS2	0.211337	0.114564	0.956867	2.03213	4.61538
PARK7	0.211309	0.137248	0.956867	0.503295	1.46154
AOAH	0.211122	0.084523	0.956867	0.208402	0.769231
PFN2	0.210416	0.239803	0.956867	1.03377	3.07692
LRRC58	0.21032	0.111825	0.956867	0.758649	1.53846
ABHD10	0.210223	0.066293	0.956867	0.407743	1.23077
NDUFB8	0.21017	0.271444	0.956867	1.0869	2
KCNAB2	0.210062	0.091158	0.956867	2.54242	6.30769
CLYBL	0.210018	0.200481	0.956867	0.859555	2.07692
AC084198.2	0.209872	0.232447	0.956867	1.12397	2.23077
AKAP13	0.209824	0.409815	0.956867	1.80066	4
TTC9B	0.20976	0.202784	0.956867	1.10008	3.15385
BIVM	0.209687	0.078779	0.956867	0.744234	1.61539
ZDHHC21	0.209628	0.146289	0.956867	5.56631	13.0769
FER1L6-AS2	0.209446	0.127231	0.956867	0.24547	1
SNX10	0.209366	0.183992	0.956867	3.03295	5.61538
UBE2V1	0.209142	0.244643	0.956867	1.06754	2.23077
GPR63	0.209104	0.21086	0.956867	1.39621	2.61538
CCDC59	0.208979	0.098536	0.956867	0.825371	2.15385
ST8SIA3	0.2088	0.180228	0.956867	2.18863	5.15385
NT5DC1	0.208526	0.285432	0.956867	1.23064	2.84615
APPL1	0.208439	0.238678	0.956867	1.44481	3.07692
MID2	0.208389	0.123657	0.956867	0.806013	2.30769
ASB3	0.208353	0.16579	0.956867	5.44399	11.0769
MTMR4	0.208256	0.127121	0.956867	0.605437	1.38461
NUDT9	0.208251	0.084159	0.956867	0.534596	1.23077
OTUD6B-AS1	0.20815	0.141936	0.956867	0.636326	1.46154
FADS3	0.208143	0.174888	0.956867	0.702636	1.92308
CPEB1	0.20814	0.225022	0.956867	2.29819	4.38462
YTHDF2	0.207945	0.10255	0.956867	0.7257	2.15385
DDX3X	0.207932	0.211055	0.956867	0.814662	1.76923
SNHG29	0.207905	0.172281	0.956867	0.657743	1.69231
SHC1	0.207903	0.004856	0.478053	0.164745	0.846154
ZNF354B	0.207616	0.031221	0.844259	0.330725	1.30769
EBLN3P	0.207393	0.119678	0.956867	0.534596	1.38461
CCDC127	0.207385	0.008786	0.616101	0.166804	0.769231
GABARAP	0.207266	0.050969	0.942838	0.682455	1.84615
COX7B	0.207148	0.066939	0.956867	0.359143	1.38461
SEC61B	0.207147	0.029106	0.837235	0.245881	1
TMTC3	0.206996	0.088809	0.956867	1.42628	3.69231
PCNX4	0.206807	0.159195	0.956867	2.17586	4.61538
TCP1	0.206533	0.065321	0.956867	0.61285	2
GRSF1	0.206377	0.098332	0.956867	0.692751	1.38461
PRRC2A	0.205956	0.163786	0.956867	0.60626	1.38461
MKX	0.20593	0.1542	0.956867	2.1561	5.92308
BEX1	0.205916	0.23403	0.956867	1.55848	3.46154
CSGALNACT2	0.205914	0.250513	0.956867	1.16804	2.61538
EEF1A2	0.205866	0.091639	0.956867	2.13591	6
LINC01750	0.205839	0.000341	0.138414	0.222405	1.15385
PLPPR4	0.205812	0.082983	0.956867	3.00453	8.07692
LSM6	0.205472	0.047645	0.935722	0.44028	1.38461
MADD	0.20537	0.145372	0.956867	1.19152	2.53846
LINC01476	0.205088	0.094129	0.956867	0.33402	1.23077
CTSB	0.204966	0.215637	0.956867	0.980643	2.38462
SPG11	0.204932	0.110486	0.956867	1.68287	3.15385
SECISBP2	0.204853	0.169931	0.956867	0.88056	1.61539
JCAD	0.204675	0.20136	0.956867	1.07208	2.53846
TMEM9	0.204554	0.139405	0.956867	0.523476	1.46154
VLDLR-AS1	0.204377	0.10759	0.956867	0.959638	4.30769
UQCRC2	0.204187	0.251207	0.956867	1.57414	3.69231
SNPH	0.203925	0.078227	0.956867	0.985173	2.07692
MRPL41	0.203837	0.19978	0.956867	1.05601	2.15385
TWF1	0.20374	0.04285	0.899638	0.259473	0.923077
CDK5R2	0.203692	0.058799	0.956867	0.512768	1.15385
GSTM3	0.203631	0.037506	0.87233	0.239703	0.846154
ZNF652	0.203438	0.316611	0.956867	1.4687	3.15385
ZNF432	0.203422	0.036744	0.870514	0.293657	0.923077
TOMM7	0.203281	0.025253	0.825843	0.461697	1.69231
USP10	0.203276	0.168374	0.956867	1.25782	2.76923
CIRBP	0.202956	0.243819	0.956867	0.98682	1.92308
TSPAN9	0.202942	0.070659	0.956867	0.939044	1.46154
HLA-C	0.2029	0.028592	0.83468	0.116557	0.615385
SIRPA	0.202858	0.078687	0.956867	2.92133	5.92308
CREBRF	0.202586	0.170849	0.956867	2.20222	4.76923
XRCC5	0.202572	0.154841	0.956867	2.26853	4
CCDC102B	0.20252	0.270166	0.956867	1.02554	1.61539
ITM2B	0.202513	0.241936	0.956867	4.33855	10
COPB1	0.202472	0.089568	0.956867	0.988468	2.07692
MEGF9	0.202434	0.237896	0.956867	3.30807	6.23077
PRKAR2A	0.202419	0.168392	0.956867	1.90321	3.61538
ATP6V1H	0.202392	0.230758	0.956867	3.3056	7.61538
EIF4EBP2	0.202319	0.051399	0.944599	0.41145	1.15385
ZNF521	0.202118	0.098109	0.956867	0.869028	2.23077
UTP25	0.201864	0.030353	0.841493	0.243822	0.846154
PIK3R2	0.201843	0.116094	0.956867	0.545717	1.53846
RTL8C	0.20176	0.052514	0.948018	0.872735	3
PIGK	0.20175	0.320777	0.956867	1.12932	2.53846
TSPAN13	0.201574	0.007292	0.566598	1.26565	3.53846
HNRNPL	0.201516	0.212575	0.956867	0.846376	1.53846
BRD8	0.201205	0.059094	0.956867	0.674217	2.23077
HNRNPA0	0.201172	0.152889	0.956867	0.494234	1.15385
MOCS2	0.200935	0.126142	0.956867	0.573723	1.30769
DNER	0.200913	0.390999	0.956867	2.35132	4.92308
LINC02263	0.200904	0.607227	0.956867	5.06219	11.0769
ZEB2	0.200893	0.438227	0.956867	5.84761	10.6923
AL731769.2	0.20074	0.188565	0.956867	1.24506	2.30769
GNL3	0.200504	0.051879	0.947356	0.287068	1.07692
SDCBP	0.200387	0.232122	0.956867	0.708814	1.46154
IMPAD1	0.200233	0.168724	0.956867	0.844316	2.07692
SBF1	0.200188	0.033008	0.853644	0.319605	1
PM20D2	0.20016	0.057008	0.956867	0.280066	0.846154
AC007038.1	0.199938	0.160275	0.956867	0.48682	1.15385
VHL	0.199693	0.020469	0.7692	0.346787	1.15385
SC5D	0.199565	0.139975	0.956867	0.823723	2.76923
UBE3D	0.199553	0.180967	0.956867	2.82661	5.38462
EXOSC1	0.199526	0.048236	0.935722	0.552718	1.61539
ARID3A	0.199409	0.066593	0.956867	0.378501	0.769231
MGA	0.199368	0.187495	0.956867	2.14745	5
MB21D2	0.199201	0.357599	0.956867	1.70305	4.07692
CNOT6	0.199185	0.237247	0.956867	0.958402	2.15385
FRMD8	0.199178	0.017126	0.747011	0.276359	1.07692
PUF60	0.19917	0.017315	0.747559	0.207166	0.923077
CYP4V2	0.199137	0.179709	0.956867	0.625206	1.46154
GSTO2	0.199118	0.324836	0.956867	1.29407	3.07692
CFLAR	0.199008	0.003717	0.424284	0.255354	0.846154
GNA11	0.198993	0.102663	0.956867	0.514003	1.30769
CRELD1	0.19897	0.195152	0.956867	1.26565	2.61538
UCHL3	0.19888	0.238512	0.956867	0.757825	1.84615
FABP3	0.198829	5.86e-05	0.064814	0.337727	2.15385
ZNF770	0.198646	0.138325	0.956867	0.802718	2.46154
SKP1	0.198511	0.08046	0.956867	1.77677	5
SH3BP5	0.198507	0.272179	0.956867	1.95881	4.07692
PPP2CA	0.19849	0.240045	0.956867	1.25535	2.84615
ENC1	0.198447	0.353121	0.956867	5.51071	16
ZNF251	0.198355	0.079675	0.956867	1.53707	2.53846
FAM98B	0.198327	0.190354	0.956867	0.787891	2
SMARCD3	0.197957	0.33356	0.956867	1.70264	3.84615
CEND1	0.19791	0.262588	0.956867	1.45099	3.61538
SDAD1	0.197689	0.107296	0.956867	0.70799	1.38461
NORAD	0.197678	0.366483	0.956867	2.8159	5.92308
ARPC1A	0.197506	0.096766	0.956867	0.888386	2.23077
TAF9	0.197294	0.018187	0.75272	0.226936	0.846154
SUPT20H	0.197274	0.242946	0.956867	1.14786	2.61538
TMF1	0.197249	0.229378	0.956867	0.684514	1.53846
ENO4	0.197066	0.018495	0.75272	0.150329	0.615385
MIEN1	0.197007	0.008418	0.605748	0.214992	1.23077
RGS7BP	0.196913	0.304225	0.956867	3.52018	7.61538
PINX1	0.196867	0.101986	0.956867	0.585667	1.07692
SYN1	0.196851	0.149083	0.956867	2.75535	6.38462
DNM1	0.196834	0.19032	0.956867	7.53254	17.2308
KBTBD6	0.19682	0.043612	0.904055	0.403624	1.15385
RXYLT1	0.196783	0.019678	0.76888	0.180807	0.692308
KPNA3	0.196726	0.183873	0.956867	2.32125	4.46154
SGCB	0.196666	0.164148	0.956867	0.508237	1.15385
ABCG1	0.196663	0.0662	0.956867	0.389209	1.23077
TRA2B	0.196399	0.272544	0.956867	1.28048	2.30769
SYNRG	0.196224	0.285808	0.956867	1.20552	2.61538
ANXA7	0.19619	0.268875	0.956867	1.32166	2.38462
NIBAN1	0.196086	0.003643	0.42146	0.15939	1.61539
RIOK3	0.195965	0.103763	0.956867	1.04654	2
NIPA1	0.195964	0.011639	0.665253	1.08526	3.30769
IDS	0.195925	0.340499	0.956867	7.94522	23.5385
HNRNPC	0.195806	0.217517	0.956867	3.03336	6.61538
UROS	0.195771	0.204747	0.956867	0.718287	1.61539
CLTCL1	0.195549	0.032094	0.853644	0.357908	0.846154
SCYL3	0.195533	0.192196	0.956867	0.553954	1.30769
AL359232.1	0.195512	0.325412	0.956867	0.591845	1.69231
ZSCAN31	0.195364	0.295781	0.956867	1.38221	3.30769
FAM114A2	0.195087	0.012946	0.681888	0.273476	1.30769
EPM2AIP1	0.195041	0.246019	0.956867	1.28295	2.46154
TCAF1	0.194976	0.338603	0.956867	1.54242	3.46154
FPGT	0.194871	0.261673	0.956867	0.76112	1.69231
HGSNAT	0.194648	0.233697	0.956867	1.19316	2.23077
PTMS	0.194517	0.323348	0.956867	1.60049	3.23077
SRD5A3	0.1945	0.097865	0.956867	0.329489	1
PEBP1	0.194473	0.291012	0.956867	4.05313	9.53846
SLC38A2	0.19439	0.001348	0.275135	1.20511	3.53846
CYP7B1	0.194239	0.208377	0.956867	1.03212	2.46154
H1FX	0.19401	0.191166	0.956867	0.723641	1.84615
SCOC	0.194001	0.057276	0.956867	1.19852	3.46154
POLR2A	0.193171	0.039593	0.882015	0.684926	1.30769
PACSIN1	0.192962	0.149373	0.956867	2.23723	5.15385
LRRK2	0.192914	0.292101	0.956867	1.64044	2.53846
PIN1	0.19289	0.148209	0.956867	0.840198	1.69231
TMED10	0.192642	0.199742	0.956867	0.628089	1.53846
PHF20	0.19245	0.059532	0.956867	1.55519	2.92308
NDUFA5	0.19244	0.082831	0.956867	1.13468	2.69231
PGRMC1	0.192169	0.147898	0.956867	1.25618	4.23077
RUFY3	0.192033	0.014573	0.705562	6.76853	14.2308
CXADR	0.191809	0.342823	0.956867	1.27142	2.69231
STS	0.191737	0.245653	0.956867	1.39168	3.38462
UBQLN2	0.191627	0.206896	0.956867	0.594316	1.61539
EIF4A2	0.191563	0.305493	0.956867	3.60255	9
PEPD	0.191556	0.219934	0.956867	0.75	1.76923
ARL6IP5	0.191547	0.335847	0.956867	1.21046	2.53846
GTF2F2	0.191435	0.256253	0.956867	0.892916	1.84615
PMS1	0.191348	0.391534	0.956867	1.6528	3.15385
KMT2A	0.191327	0.202529	0.956867	4.90074	10.0769
TRIR	0.191108	0.101281	0.956867	0.46911	1.38461
SLC25A32	0.190772	0.192922	0.956867	0.698105	2.07692
USP38	0.190235	0.130889	0.956867	0.45346	1.15385
MOAP1	0.190229	0.246708	0.956867	0.696458	1.46154
NCAM1	0.189908	0.214107	0.956867	15.0045	32.7692
RBM15	0.189837	0.032601	0.853644	0.223641	0.846154
BCAT1	0.189767	0.366637	0.956867	1.18946	2.23077
NEPRO	0.189587	0.150753	0.956867	0.483937	1.15385
BIRC6	0.18954	0.204826	0.956867	6.23723	12.5385
CSRNP2	0.18929	0.002538	0.367116	0.731466	2.07692
TSNAX	0.189261	0.128514	0.956867	0.589786	1.69231
NRSN2	0.189216	0.245513	0.956867	0.75453	1.61539
ADGRB2	0.188908	0.212005	0.956867	0.892916	1.92308
TSPAN3	0.188901	0.196511	0.956867	1.28171	3.23077
PPDPF	0.188875	0.015667	0.719269	0.519357	2.07692
THUMPD3-AS1	0.188758	0.026495	0.825843	1.71211	4.38462
RDH13	0.188529	0.101304	0.956867	0.412273	0.846154
TMEM220	0.188484	0.053716	0.953496	0.091433	0.461538
IFT88	0.18848	0.267399	0.956867	1.2743	2.30769
CCDC25	0.188439	0.213944	0.956867	0.565898	1.15385
BROX	0.188413	0.124881	0.956867	0.437809	1.23077
KIAA0355	0.188401	0.134144	0.956867	1.44522	3.30769
NDUFS6	0.188398	0.071757	0.956867	0.240115	0.923077
ZFAND5	0.188382	0.278945	0.956867	1.3089	3.84615
PRSS3	0.18835	0.285601	0.956867	1.13674	3
TLE5	0.188347	0.253646	0.956867	2.38591	5.69231
CELF1	0.188249	0.266696	0.956867	4.23517	8.30769
ERCC6L2	0.188181	0.255528	0.956867	2.48229	4.61538
ELFN2	0.188009	0.090121	0.956867	0.303542	0.846154
LAPTM4A	0.187978	0.099027	0.956867	0.285008	1
ATF2	0.187783	0.247644	0.956867	2.88138	6.30769
RAP1B	0.187763	0.279677	0.956867	1.16804	2.61538
LEPROT	0.187709	0.034182	0.868461	0.194399	0.769231
BCAP29	0.187699	0.180546	0.956867	2.83443	6.38462
THUMPD2	0.187687	0.222153	0.956867	1.29324	2.38462
CCBE1	0.187515	0.366641	0.956867	2.11285	6.53846
ATP6V1D	0.187395	0.247702	0.956867	0.781713	1.61539
NHLRC2	0.187377	0.012645	0.681888	0.881796	1.38461
ENPP4	0.187372	0.048605	0.935722	0.547776	1.38461
TMEM35A	0.187018	0.160892	0.956867	0.48682	1.15385
PAICS	0.186889	0.066546	0.956867	0.330725	1.07692
ABCD3	0.186697	0.120648	0.956867	0.816722	1.61539
PHF24	0.186685	0.260696	0.956867	0.909802	2.23077
LYSMD4	0.186559	0.051555	0.945884	0.328254	1.15385
STX2	0.18648	0.34598	0.956867	0.999176	2.07692
TIMM17B	0.186423	0.005182	0.487706	0.093493	0.538462
LRCH1	0.186233	0.188167	0.956867	2.2117	4.46154
AZIN1	0.186104	0.189478	0.956867	1.44358	3.38462
MAF1	0.185955	0.032599	0.853644	0.217463	0.923077
AQR	0.185848	0.137244	0.956867	1.17545	2.07692
PTCHD1	0.18575	0.401888	0.956867	1.20634	2.61538
TUT4	0.18573	0.220819	0.956867	3.3785	6.92308
NOX4	0.18564	0.001493	0.278827	1.2084	6.69231
ELOB	0.185391	0.000765	0.219613	0.5486	2.92308
BCL2L13	0.185257	0.297767	0.956867	1.29736	3.23077
AC016907.2	0.185245	0.003248	0.396883	0.194399	0.846154
MANSC1	0.185238	0.029956	0.841493	0.348847	0.846154
TCEAL6	0.185209	0.148823	0.956867	0.397446	1
TBCB	0.185079	0.078014	0.956867	0.639621	1.76923
FNDC3A	0.185037	0.236194	0.956867	2.5626	4.15385
POLR3A	0.185006	0.249987	0.956867	0.867792	2
PBX2	0.184844	0.026848	0.825843	0.221993	0.923077
DNAJB2	0.184537	0.086778	0.956867	1.44852	3.84615
LIMA1	0.183787	0.071583	0.956867	0.483114	1
KLHDC2	0.183724	0.075484	0.956867	0.828254	1.15385
LYSMD2	0.18364	0.005775	0.51086	0.617381	2
MAPK3	0.183442	0.000103	0.081008	0.432867	2.30769
LINC02458	0.183381	0.000256	0.113464	0.368616	2.53846
TSC22D2	0.18334	0.183294	0.956867	2.45758	6
SRA1	0.183302	0.048518	0.935722	0.366969	1.30769
CHD1	0.183276	0.290324	0.956867	1.23394	2.76923
PRPSAP1	0.18327	0.092174	0.956867	0.905684	2
MAP3K4	0.183081	0.352458	0.956867	1.63221	3.30769
OGFOD1	0.183057	0.137498	0.956867	0.434102	1
TRAPPC11	0.182763	0.3098	0.956867	0.994234	2.07692
WSB2	0.182758	0.027174	0.825843	1.32249	3.46154
CBLN2	0.182627	0.117304	0.956867	3.05231	4
MALSU1	0.182558	0.018719	0.754226	0.354613	1.53846
COX7A1	0.182415	0.029836	0.841493	0.165568	0.923077
TSHZ3	0.182398	0.34457	0.956867	2.99218	6.69231
AL133166.1	0.182354	0.33355	0.956867	1.48435	3.61538
NDUFA12	0.182327	0.214269	0.956867	0.581137	1.53846
DAGLB	0.182243	0.135255	0.956867	0.575371	1.07692
ZNF207	0.182216	0.184319	0.956867	2.25206	4.38462
ADIPOR1	0.182085	0.03248	0.853644	0.33855	1.23077
TMEM59	0.181908	0.20299	0.956867	1.32496	3
OGG1	0.181901	0.035333	0.868742	0.32084	1
UBE2D4	0.181787	0.100035	0.956867	0.462109	1.38461
ZNF516	0.181669	0.002923	0.37992	0.441516	3.38462
C12orf57	0.18166	0.022781	0.800792	0.205519	0.692308
MAN2B2	0.181579	0.061525	0.956867	0.357084	0.923077
FEZ1	0.181549	0.31351	0.956867	1.09308	2.15385
FARSB	0.181536	0.179448	0.956867	1.30354	2.15385
PAK1	0.181378	0.252324	0.956867	6.79119	15
SLC41A2	0.181047	0.106483	0.956867	1.84596	2.92308
DNAJC7	0.180717	0.341948	0.956867	1.03542	2.23077
NR1D1	0.180645	0.161626	0.956867	0.520593	1.46154
WASL	0.180382	0.148157	0.956867	1.89127	4
AC091885.2	0.180056	0.167871	0.956867	0.788715	1.38461
CDH20	0.179965	0.366103	0.956867	8.35461	17.3846
SFMBT2	0.179834	0.359071	0.956867	1.60049	4.84615
POLR2F	0.179787	0.333422	0.956867	1.00494	1.84615
RETREG2	0.179658	0.063815	0.956867	0.609967	1.30769
NLGN2	0.179485	0.209881	0.956867	0.521829	1.15385
NAMPT	0.179309	0.207851	0.956867	0.56425	1.46154
ANO5	0.179305	0.309854	0.956867	4.514	8.15385
PSMB2	0.179136	0.221251	0.956867	0.627677	1.38461
DNAL1	0.179079	0.250334	0.956867	0.782125	1.92308
CBWD5	0.179036	0.350638	0.956867	1.27801	2.30769
HSPH1	0.178884	0.371299	0.956867	3.21005	6.84615
TCOF1	0.178864	0.050608	0.93797	0.394975	1.23077
ACKR1	0.178817	0.002928	0.37992	0.120264	0.923077
TSPAN7	0.178575	0.338918	0.956867	6.99341	13.7692
DDHD2	0.178396	0.038208	0.877968	0.729819	1.38461
CEP57L1	0.178281	0.322957	0.956867	0.78089	1.61539
SLC9B2	0.178249	0.089143	0.956867	1.6911	3.15385
DUSP3	0.178217	0.074819	0.956867	0.592669	2.38462
DHX40	0.178119	0.081362	0.956867	0.353789	1.07692
RASA3	0.178113	0.272374	0.956867	0.944399	2.07692
DDN	0.178074	0.00129	0.275135	0.23229	2.38462
SLC25A6	0.177777	0.148601	0.956867	0.514415	1.46154
HSDL1	0.177714	0.016935	0.746666	0.410626	1.30769
PSMG3	0.177477	0.028535	0.83468	0.185338	0.692308
VIPAS39	0.177404	0.080589	0.956867	0.350082	1.07692
PTPN11	0.17733	0.138333	0.956867	1.84596	3.15385
LATS1	0.177313	0.364008	0.956867	1.3925	3.15385
PTPRJ	0.177026	0.048005	0.935722	2.3229	5.61538
AC093323.1	0.176923	0.001852	0.318139	0.152801	0.923077
TLNRD1	0.176922	0.044279	0.909723	0.276771	1.07692
G3BP2	0.176902	0.223235	0.956867	2.30148	4.61538
RPTOR	0.176891	0.278961	0.956867	2.34514	4.07692
DPYSL2	0.17684	0.257277	0.956867	8.87644	19.2308
TADA3	0.176744	0.100384	0.956867	0.359967	1.07692
MRPL51	0.176469	0.112824	0.956867	0.231878	0.615385
SYT17	0.176324	0.369779	0.956867	1.80148	4.46154
HSPA13	0.176202	0.004169	0.444354	0.616557	2.07692
ZNF277	0.176145	0.413418	0.956867	1.31137	2.53846
MYL6B	0.17613	0.30951	0.956867	0.741351	1.76923
MXD1	0.176034	0.410437	0.956867	1.47858	3.15385
USP22	0.176008	0.29415	0.956867	3.01689	6.46154
TASOR	0.175609	0.42227	0.956867	1.60873	3.30769
GNB1	0.175595	0.286698	0.956867	4.44934	8.92308
PPM1B	0.175322	0.212748	0.956867	2.25494	4.69231
ATP6V1G1	0.175134	0.163517	0.956867	0.811367	2.30769
STK32C	0.175113	0.364474	0.956867	1.05848	2.23077
MLLT6	0.174813	0.165615	0.956867	0.619852	1.23077
TMED8	0.174525	0.262393	0.956867	1.44728	3.61538
CPSF2	0.174484	0.163218	0.956867	0.51771	1.46154
CLSTN3	0.174482	0.200969	0.956867	2.13921	4.07692
TCTA	0.174465	0.056531	0.956867	0.272241	0.769231
SCN1A-AS1	0.174396	0.053993	0.953496	0.902389	1.46154
SHOC1	0.174246	0.005915	0.518032	0.278418	1.53846
AARS	0.174011	0.121406	0.956867	0.949753	3.07692
RBM6	0.173803	0.260146	0.956867	5.18987	10
DPH7	0.173764	0.093788	0.956867	0.313427	1
SNRPB2	0.173698	0.08881	0.956867	0.299423	0.692308
HMGCLL1	0.173648	0.279016	0.956867	3.18987	5.07692
MAPRE3	0.173561	0.154322	0.956867	1.84844	3.84615
LINC00205	0.173518	0.111963	0.956867	0.548188	1.15385
PRKRA	0.173474	0.127991	0.956867	0.77883	1.30769
KATNAL1	0.173321	0.255498	0.956867	2.3818	4.46154
RRAGC	0.173272	0.000736	0.216486	0.248353	1.07692
COPS2	0.173238	0.099045	0.956867	1.0589	2.76923
EMC2	0.173089	0.294798	0.956867	0.699341	1.46154
SSBP1	0.173048	0.308744	0.956867	0.822076	1.92308
LRP2BP	0.172994	0.28027	0.956867	0.738468	1.53846
MITD1	0.172941	0.066275	0.956867	0.535008	1.07692
NDUFC2	0.172849	0.246427	0.956867	0.571664	1.23077
ABHD8	0.172808	0.141323	0.956867	0.961697	2.15385
PLA2G12A	0.172608	0.410461	0.956867	1.12809	2.53846
VEZF1	0.172512	0.049596	0.937817	0.262356	0.769231
DCAF8	0.172496	0.376368	0.956867	1.24094	2.53846
DNASE1	0.172341	0.081863	0.956867	0.779654	1.23077
MYL12B	0.172185	0.076336	0.956867	0.509061	1.30769
PDZD4	0.172176	0.263523	0.956867	0.7014	1.61539
VPS8	0.172155	0.109847	0.956867	3.4617	7.76923
ATP1A1	0.171886	0.289415	0.956867	2.46293	4.38462
DNAJA4	0.171848	0.172188	0.956867	0.600906	2.07692
DBN1	0.17161	0.185839	0.956867	0.555601	1.69231
NNAT	0.171444	0.315909	0.956867	0.637974	1.53846
FAM98A	0.171356	0.199109	0.956867	0.591433	1.61539
RAB3GAP1	0.171349	0.275553	0.956867	4.33732	10
CNIH1	0.171291	0.218687	0.956867	0.634267	1.30769
FGD5-AS1	0.170986	0.279406	0.956867	0.628913	1.61539
LINC01414	0.170984	0.205095	0.956867	4.76277	7.07692
AC005480.1	0.170886	0.106853	0.956867	0.319605	0.923077
SPRYD3	0.170828	0.218438	0.956867	0.570428	1.38461
MRPS33	0.170826	0.043593	0.904055	0.200988	0.692308
GCC2	0.170772	0.315052	0.956867	3.12933	5.92308
NDEL1	0.170762	0.30247	0.956867	0.613674	1.30769
FNTB	0.170749	0.302953	0.956867	0.730643	1.38461
KLHL42	0.17058	0.402788	0.956867	1.43328	2.38462
CBX7	0.170509	0.263412	0.956867	0.614909	1.46154
JPH1	0.17045	0.460455	0.956867	2.21705	4.61538
RHOQ	0.170254	0.114693	0.956867	0.317133	1
AC004083.1	0.17018	0.333231	0.956867	2.25165	3.61538
CDR2	0.170082	0.233795	0.956867	2.53789	4.15385
KCTD6	0.169867	0.144523	0.956867	0.421746	1.15385
UBA52	0.169815	0.331663	0.956867	0.729407	1.76923
WDR82	0.169759	0.464557	0.956867	1.52636	3.23077
YKT6	0.169657	0.057655	0.956867	0.261944	0.769231
MAMLD1	0.169655	0.412621	0.956867	0.992175	1.61539
COX7C	0.169475	0.401895	0.956867	1.17298	2.38462
SMAP2	0.169408	0.223783	0.956867	2.40074	5.46154
MINDY2	0.169354	0.411767	0.956867	1.7776	3.15385
AC034195.1	0.168996	0.33492	0.956867	0.784185	2.23077
SLC39A6	0.168721	0.170421	0.956867	0.421334	1.30769
ATP2B1	0.168645	0.323893	0.956867	10.7599	21.6154
ZMYM6	0.168302	0.282764	0.956867	0.699753	1.46154
DNAJA1	0.168164	0.321074	0.956867	1.15404	3.30769
SLC22A24	0.168089	0.179359	0.956867	0.266063	0.692308
MFSD8	0.168051	0.32048	0.956867	0.636738	1.23077
TBC1D9	0.167902	0.443609	0.956867	1.23847	2.46154
CFP	0.167826	0.000555	0.183716	0.040774	0.615385
SON	0.167803	0.149993	0.956867	1.92257	3.53846
KCTD20	0.167731	0.244061	0.956867	0.529242	1.23077
USP3	0.167602	0.244853	0.956867	0.258649	0.615385
DAZAP2	0.167484	0.139141	0.956867	0.413921	0.923077
CISD2	0.167448	0.098517	0.956867	0.458402	0.769231
CHMP5	0.167432	0.177216	0.956867	0.469522	1.46154
CYB5D2	0.167299	0.067854	0.956867	0.571664	1.46154
SNRPD1	0.167223	0.095414	0.956867	0.331137	0.923077
MAP4	0.167217	0.43491	0.956867	2.27059	5.15385
ATP6V1E1	0.167093	0.203764	0.956867	1.02265	2.69231
FAM110B	0.167084	0.034534	0.868742	1.07208	2.61538
ARPC4	0.167046	0.08591	0.956867	0.431219	1.61539
POLR3G	0.166967	0.093668	0.956867	0.57084	1.23077
NSMCE3	0.166967	0.08972	0.956867	0.266063	1.07692
CAPN10-DT	0.166881	0.000185	0.105149	0.072076	0.769231
AC113137.1	0.166829	0.141862	0.956867	1.10091	5.46154
ACBD3	0.166785	0.361842	0.956867	0.79201	1.61539
IFT172	0.166729	0.445062	0.956867	1.67339	3.38462
PABPC1	0.166724	0.211556	0.956867	2.02759	3.46154
EEF1B2	0.166676	0.094097	0.956867	0.203871	0.769231
KIAA0100	0.166604	0.272534	0.956867	0.54201	1.23077
EPC2	0.166349	0.371754	0.956867	2.37891	4.53846
GLUL	0.166312	0.087214	0.956867	0.145387	0.461538
EFCAB2	0.166059	0.382579	0.956867	1.95428	3
INTS6	0.166049	0.340668	0.956867	1.78913	3.76923
CHIC2	0.165937	0.410483	0.956867	1.18328	2.61538
NDUFA1	0.165836	0.21268	0.956867	0.400329	1.15385
CBL	0.165712	0.270444	0.956867	1.26936	2.53846
TSPYL2	0.165492	0.172543	0.956867	1.22776	2.76923
DNAJC16	0.165475	0.132213	0.956867	0.819605	1.30769
CPNE6	0.165294	0.060306	0.956867	0.395387	1.38461
SETD1B	0.165267	0.086403	0.956867	0.303954	0.846154
RCN2	0.165028	0.319402	0.956867	1.04695	2.23077
CALM1	0.164994	0.624004	0.956867	15.7261	30.9231
ESF1	0.164821	0.383462	0.956867	1.4584	2.84615
ATP6V1F	0.164813	0.18671	0.956867	0.601318	2
CMC1	0.164791	0.066118	0.956867	1.42875	3.38462
DNAJB4	0.164755	0.090925	0.956867	0.366557	1.07692
ACTR6	0.164727	0.187709	0.956867	0.444811	1.23077
PNMA8B	0.164699	0.329155	0.956867	0.644563	1.69231
RFX4	0.16469	0.076297	0.956867	0.261532	1
ATP5MPL	0.164597	0.254671	0.956867	0.846376	2.15385
ARHGEF2	0.16454	0.289097	0.956867	0.630148	1.46154
SLC44A1	0.164312	0.386831	0.956867	4.62974	8.53846
TAX1BP1	0.164211	0.211676	0.956867	2.24218	3.76923
MRPL21	0.163997	0.035796	0.868742	0.193163	0.615385
UQCRH	0.163966	0.104576	0.956867	1.4724	2.53846
SUB1	0.163926	0.443967	0.956867	1.28377	3.23077
SMIM29	0.163926	0.150232	0.956867	0.473641	1.23077
RBM45	0.163926	0.08057	0.956867	0.577842	1.23077
TP53BP1	0.163887	0.477482	0.956867	1.78336	3.23077
VDAC2	0.163764	0.097491	0.956867	0.464992	0.846154
ALDH1A2	0.163729	0.187329	0.956867	2.10379	3.76923
AC015923.1	0.163663	0.149893	0.956867	0.340198	0.846154
UBE2F	0.16363	0.015319	0.716203	0.720758	1.15385
AP3S2	0.163572	0.211165	0.956867	1.02718	2.46154
ZC3H12B	0.163499	0.463446	0.956867	1.04654	2.07692
AC023590.1	0.16345	0.198613	0.956867	0.542834	1.38461
SAFB2	0.163435	0.197204	0.956867	1.13221	2.23077
PDE8A	0.163295	0.312938	0.956867	1.55231	2.92308
TYRO3	0.163198	0.286713	0.956867	1.04201	2
LDAH	0.163139	0.145471	0.956867	1.08979	2.53846
CRYM	0.16299	0.478136	0.956867	1.67381	3.69231
LRRK1	0.162977	0.16172	0.956867	6.61203	10.0769
BOD1L1	0.162976	0.481027	0.956867	1.57414	3.38462
DGKD	0.162806	0.267451	0.956867	0.622735	1.61539
MLLT1	0.162745	0.06636	0.956867	0.363674	0.769231
CTBP1-DT	0.162734	0.087265	0.956867	0.263591	0.923077
FADS2	0.162669	0.075956	0.956867	0.298188	1
COG3	0.162659	0.334638	0.956867	0.873558	2.15385
WAPL	0.162643	0.420732	0.956867	1.15033	2.38462
POR	0.162634	0.059565	0.956867	0.490527	1.07692
ODR4	0.162598	0.444097	0.956867	1.10338	2.38462
HMGXB3	0.162594	0.278387	0.956867	0.537891	1.61539
AC073091.4	0.162529	0.398322	0.956867	0.755354	1.53846
ILF3	0.162327	0.35627	0.956867	0.709226	1.61539
ZSCAN5A	0.162252	0.249563	0.956867	0.826606	1.61539
IREB2	0.162185	0.38088	0.956867	1.43904	2.76923
TRIP4	0.162054	0.304534	0.956867	0.747529	1.53846
MAP7D1	0.162043	0.082709	0.956867	0.580313	1.23077
RAB1B	0.161837	0.142816	0.956867	0.331549	1
VPS36	0.161793	0.360995	0.956867	1.4897	2.46154
MRPL50	0.16177	0.027369	0.825843	0.238468	0.692308
SLC9A6	0.161768	0.344055	0.956867	1.49341	3.46154
GMFB	0.161579	0.379871	0.956867	0.841433	2.30769
CBX5	0.161431	0.159643	0.956867	1.32372	3.23077
TOMM40	0.161357	0.133834	0.956867	0.327018	0.923077
EIF3I	0.161322	0.036523	0.870514	0.191516	0.692308
THRA	0.161268	0.00919	0.616101	1.11326	2.84615
MLXIP	0.16117	0.377512	0.956867	1.07372	1.92308
SCG3	0.16094	0.377601	0.956867	1.53995	2.92308
TMED9	0.160828	0.08131	0.956867	0.229407	0.615385
SLC36A4	0.160811	0.272389	0.956867	1.46952	2.84615
LSM12	0.160757	0.307933	0.956867	0.552718	1.15385
YTHDF3	0.160755	0.436612	0.956867	1.18122	2.46154
CHN1	0.160621	0.410099	0.956867	20.8328	49
LINC00571	0.160599	0.008951	0.616101	0.367381	1.84615
PIAS2	0.160543	0.313033	0.956867	3.48394	7.30769
PDCD6	0.160443	0.352148	0.956867	0.888386	2.07692
CDK13	0.160365	0.325498	0.956867	5.3855	9.84615
LUZP2	0.16034	0.33083	0.956867	3.86161	7.84615
NIM1K	0.160269	0.185957	0.956867	2.37356	4.76923
ZNF226	0.160174	0.062102	0.956867	0.33196	1.23077
EEF2	0.160126	0.248823	0.956867	0.905684	3.07692
AP5S1	0.16004	0.018972	0.758157	0.080313	0.384615
CTXN1	0.159982	0.259284	0.956867	0.849671	2.92308
CNNM4	0.159959	0.187414	0.956867	0.315074	0.846154
VCPIP1	0.159753	0.25472	0.956867	0.505354	1.07692
DDX25	0.159699	0.09164	0.956867	0.510708	1.53846
ZCCHC10	0.159564	0.124503	0.956867	0.350906	1.07692
MYO5A	0.159545	0.296525	0.956867	10.4292	20.9231
RNF187	0.159529	0.10263	0.956867	0.563427	2
USP4	0.159372	0.031187	0.844259	1.00577	1.46154
EIF4E1B	0.159366	0.269073	0.956867	0.458814	1.07692
VXN	0.159331	0.030962	0.844259	0.796952	2.61538
HIGD1A	0.159228	0.08536	0.956867	0.432455	1.23077
FAM53C	0.159216	0.337659	0.956867	0.758237	1.53846
COIL	0.159124	0.103317	0.956867	0.237644	0.615385
TATDN3	0.159062	0.36191	0.956867	0.677512	1.15385
LGI1	0.159059	0.086251	0.956867	2.007	4.46154
RECK	0.159047	0.159191	0.956867	1.32372	2.30769
MRPS16	0.159031	0.229573	0.956867	0.539951	1.53846
DPH6	0.158987	0.53998	0.956867	1.0033	1.92308
MAP2K1	0.158906	0.497401	0.956867	2.06054	4.38462
CRTC2	0.158897	0.027764	0.826516	0.175865	0.615385
EIF4B	0.158886	0.347781	0.956867	1.00618	2.38462
ORC3	0.158787	0.357499	0.956867	1.52265	2.38462
MAP2K2	0.158742	0.119379	0.956867	0.647858	1.69231
DCUN1D1	0.15872	0.399354	0.956867	1.45058	3.23077
ZNF345	0.158715	0.22553	0.956867	0.685338	1.38461
AP006545.3	0.158563	0.02137	0.777188	0.13056	1.07692
ARPC2	0.158515	0.277146	0.956867	0.990115	2.07692
CABYR	0.158452	0.105088	0.956867	0.332372	1.30769
MORC3	0.158286	0.351127	0.956867	0.993822	1.92308
HMGCR	0.158222	0.254002	0.956867	0.941516	2.30769
ADNP	0.158167	0.213099	0.956867	2.43698	5.23077
HSPA4L	0.158157	0.537909	0.956867	2.12274	5.23077
LSM8	0.158142	0.259516	0.956867	0.514415	1.15385
PUM2	0.157703	0.315972	0.956867	4.46334	9.76923
MIR181A1HG	0.157696	0.362174	0.956867	3.64498	6.84615
TFPT	0.157557	0.055305	0.956867	0.172158	0.846154
NDUFA2	0.15749	0.059531	0.956867	0.231054	0.692308
ZNF410	0.157334	0.282307	0.956867	0.671334	1.30769
YWHAG	0.15728	0.107536	0.956867	4.66433	12.1539
CTDNEP1	0.156948	0.179561	0.956867	0.439456	1.30769
FJX1	0.156943	0.011125	0.658887	0.174217	1
PDE5A	0.156875	0.305815	0.956867	1.09967	1.84615
XPO7	0.156821	0.446083	0.956867	1.94728	4.30769
TMEM179	0.156656	0.207027	0.956867	0.478583	1.30769
POLR3C	0.15651	0.071931	0.956867	0.467463	1.69231
SRSF1	0.156488	0.319094	0.956867	0.625618	1.23077
ZGRF1	0.156448	0.238149	0.956867	0.362438	1
BRK1	0.156269	0.295607	0.956867	0.619852	1.61539
MLF2	0.156198	0.392741	0.956867	1.05066	1.92308
GPR22	0.156182	0.362987	0.956867	0.716227	2
ZC3H6	0.155903	0.052728	0.949992	1.63591	2.53846
CRIM1	0.155837	0.054048	0.953496	5.17422	10.6923
UBA5	0.155737	0.346844	0.956867	0.923394	2.46154
TPGS2	0.15561	0.347836	0.956867	0.998353	1.76923
WDR83OS	0.155552	0.129771	0.956867	0.2257	0.769231
CCDC90B	0.155534	0.253759	0.956867	0.50453	1
GABRB2	0.155497	0.420772	0.956867	17.2018	33.6923
DYRK3	0.155473	0.05433	0.954456	0.227348	0.846154
GFAP	0.155455	0.241042	0.956867	0.253707	0.384615
UQCR10	0.155311	0.028537	0.83468	0.574135	2.15385
PSMB1	0.1553	0.133962	0.956867	0.728171	1.92308
C1orf112	0.155135	0.026097	0.825843	0.238468	0.538462
SSNA1	0.155001	0.143301	0.956867	0.275947	0.846154
LONP1	0.154921	0.063201	0.956867	0.461697	1.61539
SNCA	0.154921	0.50595	0.956867	9.50989	21.2308
MVP	0.15485	0.018272	0.75272	0.133031	0.769231
KAT6A	0.154752	0.314018	0.956867	2.12356	3.84615
ERLEC1	0.154672	0.352249	0.956867	0.731878	1.46154
TFG	0.154523	0.155659	0.956867	1.1981	2.23077
DAG1	0.154499	0.180889	0.956867	0.599259	1.30769
CARS2	0.154469	0.493451	0.956867	1.18287	2.46154
DISP2	0.154357	0.236218	0.956867	0.709226	1.53846
CCDC62	0.154204	0.116441	0.956867	0.414333	1.23077
PELI1	0.153947	0.183413	0.956867	0.886326	2.07692
WDR61	0.153943	0.110418	0.956867	0.649918	1.23077
ATPSCKMT	0.153941	0.236303	0.956867	0.885502	2.92308
MAGI2-AS3	0.153908	0.532523	0.956867	1.25824	2.53846
MRPS30	0.153877	0.247168	0.956867	0.495058	1.30769
MED31	0.153825	0.185331	0.956867	0.35626	0.846154
SIPA1L2	0.153822	0.164415	0.956867	2.20634	4.46154
PHAX	0.153756	0.273378	0.956867	0.470758	1.15385
GABARAPL1	0.153688	0.11877	0.956867	1.03789	2.38462
SNRNP40	0.153657	0.287385	0.956867	0.545717	1.30769
B4GALT2	0.15354	0.120964	0.956867	0.293245	1.07692
MRPS18C	0.153371	0.131652	0.956867	0.37603	1.15385
IGF2R	0.153269	0.504209	0.956867	1.26153	2.38462
COX6C	0.153198	0.00313	0.39535	1.021	3.38462
TPT1-AS1	0.15315	0.326956	0.956867	2.55848	5.23077
ACAD8	0.153037	0.039814	0.882015	0.242586	0.846154
TMEM151B	0.153003	0.209407	0.956867	1.14704	2.46154
SELENOO	0.15294	0.47779	0.956867	1.04901	2.46154
EDRF1	0.152784	0.457548	0.956867	1.16474	2.07692
SUGP2	0.152514	0.4729	0.956867	2.32166	3.92308
ATP10D	0.152509	0.295391	0.956867	0.529242	1.30769
BANF1	0.152506	0.181763	0.956867	0.389621	1.07692
AP3D1	0.152443	0.188535	0.956867	0.930807	2.38462
HIF1AN	0.152187	0.139929	0.956867	0.418451	1.30769
CANT1	0.15215	0.036768	0.870514	0.187397	0.692308
DHRS4-AS1	0.152139	0.178399	0.956867	0.287068	0.615385
NDUFB1	0.152133	0.148869	0.956867	0.46458	1.30769
NGLY1	0.15211	0.489936	0.956867	1.39209	2.53846
CUL3	0.152044	0.434234	0.956867	1.98188	3.30769
OSBP	0.15192	0.199379	0.956867	0.644975	1.15385
AC105942.1	0.151892	0.010931	0.658887	0.133443	0.769231
AHCYL1	0.151772	0.067963	0.956867	1.09308	1.76923
CBFB	0.15176	0.288295	0.956867	0.682455	1.61539
BRD7	0.151423	0.333053	0.956867	0.573723	1.07692
CDK5R1	0.151332	0.406338	0.956867	1.15527	2.07692
SRP14	0.151251	0.487667	0.956867	1.15651	2.61538
TENT4A	0.151212	0.188988	0.956867	1.25741	2.38462
TECPR2	0.151149	0.53506	0.956867	1.98311	3.53846
CAPN7	0.151113	0.136273	0.956867	1.7603	5
ENO2	0.151088	0.529759	0.956867	2.44687	5.61538
IL16	0.151058	0.027377	0.825843	0.150741	0.846154
FAM177A1	0.150987	0.341811	0.956867	0.712932	1.53846
POP1	0.150832	0.228176	0.956867	0.379325	0.769231
ELOC	0.150823	0.174591	0.956867	0.541598	1.07692
FLVCR1	0.1508	0.199261	0.956867	0.515239	1
PDCD10	0.150791	0.2995	0.956867	1.06672	1.92308
ATP5MD	0.150788	0.204425	0.956867	1.11409	3
WASF3	0.150787	0.528468	0.956867	1.26318	2.69231
ATXN7L3B	0.150679	0.471715	0.956867	0.837727	1.69231
AC106779.1	0.150614	0.043978	0.908775	0.255766	0.846154
ARMCX4	0.150613	0.462766	0.956867	1.19275	2
TMEM116	0.150446	0.313804	0.956867	0.51318	1.07692
PTBP2	0.150262	0.367613	0.956867	3.95758	8.15385
CHD3	0.149998	0.517023	0.956867	1.43369	3.23077
ERVK13-1	0.149982	0.41855	0.956867	1.06878	2.53846
B3GALT1	0.149873	0.059139	0.956867	0.124382	0.538462
CAP2	0.14987	0.501007	0.956867	4.80807	10.1539
RAPH1	0.149704	0.11422	0.956867	1.87232	2.76923
SMYD2	0.149573	0.650579	0.956867	2.80025	5.53846
GPRIN3	0.149559	0.499883	0.956867	1.08402	2
DEPDC5	0.149547	0.293388	0.956867	0.994646	2.38462
ATP5PO	0.14952	0.21798	0.956867	0.4757	1.15385
NUP88	0.149473	0.257399	0.956867	0.865321	1.46154
SNRPB	0.149388	0.046106	0.924255	0.202636	0.615385
ATP5F1D	0.149314	0.091511	0.956867	0.686161	2.30769
VAPA	0.149304	0.004209	0.444354	2.39827	5.84615
RBM41	0.14919	0.413928	0.956867	1.26483	2.61538
DAB1	0.149134	0.353532	0.956867	11.187	19.1538
REEP3	0.149134	0.57375	0.956867	1.40568	3
RGS4	0.149081	0.112083	0.956867	1.36203	3.76923
FH	0.149068	0.140909	0.956867	0.192751	0.615385
LETM1	0.149049	0.089674	0.956867	0.441928	0.846154
FNTA	0.149039	0.362137	0.956867	0.585255	1.30769
MTMR3	0.149013	0.3447	0.956867	1.49423	2.92308
KPNA4	0.148968	0.332097	0.956867	1.41886	2.53846
BOLA3-AS1	0.148876	0.073267	0.956867	0.165157	0.538462
SLC25A46	0.14885	0.135369	0.956867	1.76647	4.23077
AP3M2	0.148516	0.247046	0.956867	0.757825	2
PRDX2	0.148498	0.400363	0.956867	0.742998	1.61539
SIAH2-AS1	0.14848	0.130216	0.956867	0.248353	1.30769
AC022210.2	0.148463	0.398113	0.956867	0.687397	1.69231
MRPL4	0.148443	0.139821	0.956867	0.267298	0.846154
TAF1B	0.148328	0.261561	0.956867	0.768534	1.53846
DLGAP4	0.148317	0.468106	0.956867	4.06219	7.07692
SH3GLB1	0.148286	0.410937	0.956867	1.49176	3.15385
GGT7	0.148127	0.519813	0.956867	1.74218	2.92308
SEPTIN9	0.148119	0.540389	0.956867	1.35956	2.46154
AC025034.1	0.148104	0.169574	0.956867	0.366969	1
SLC1A4	0.14804	0.34709	0.956867	0.903213	2.69231
FNBP1L	0.147984	0.405437	0.956867	3.4374	6.53846
HINT1	0.147896	0.516964	0.956867	0.912685	2.23077
AL031658.1	0.147661	0.007248	0.566598	0.269357	1.61539
CYREN	0.147652	0.167474	0.956867	0.317545	0.923077
CDC16	0.147592	0.464789	0.956867	1.04736	1.76923
CNIH2	0.147544	0.014233	0.702422	0.552718	2
SPOP	0.147539	0.474881	0.956867	1.52224	2.53846
UFSP2	0.147538	0.106275	0.956867	0.245881	0.615385
ZNF154	0.147479	0.039634	0.882015	0.172158	0.615385
TRMT112	0.147385	0.143687	0.956867	0.395799	1
LPL	0.147343	0.00093	0.245789	0.072488	0.846154
DDX17	0.147316	0.337288	0.956867	4.01771	7
ADK	0.147275	0.487496	0.956867	8.03583	14.4615
ORMDL1	0.147269	0.456285	0.956867	0.696046	1.38461
EPB41L1	0.147268	0.270854	0.956867	2.42339	4.69231
C9orf129	0.147199	0.347854	0.956867	0.561779	1.23077
PRKACA	0.147165	0.45327	0.956867	0.857908	1.76923
PARD3	0.147141	0.000171	0.103266	0.20799	2.15385
DHTKD1	0.147077	0.27371	0.956867	0.424217	1.07692
RNASEK	0.14705	0.318136	0.956867	0.700988	2.07692
TFCP2	0.147017	0.210456	0.956867	2.07619	4.15385
PCID2	0.146897	0.477234	0.956867	1.02924	2.30769
LDOC1	0.146703	0.181839	0.956867	0.306013	0.846154
TARS	0.146658	0.093677	0.956867	0.344728	1.30769
HIF1A	0.146606	0.173119	0.956867	1.13633	3.15385
ELOA	0.146605	0.089128	0.956867	0.266474	0.846154
SRSF2	0.146549	0.323336	0.956867	0.487232	0.923077
CHML	0.146549	0.25506	0.956867	0.429984	1.07692
COPG1	0.146515	0.206707	0.956867	0.372323	1.15385
KANSL3	0.14635	0.463944	0.956867	0.867792	1.84615
AGPAT1	0.146135	0.105144	0.956867	0.378913	1.38461
AC005726.5	0.146023	0.019902	0.768955	0.117792	0.615385
AL157871.4	0.146018	0.008034	0.605748	0.06425	0.538462
LARP1B	0.145974	0.449093	0.956867	3.31219	6.23077
MFHAS1	0.145965	0.509181	0.956867	1.23888	2.07692
SNHG32	0.145946	0.055901	0.956867	0.150741	0.538462
CRKL	0.145944	0.512067	0.956867	1.05848	2.53846
TXNL1	0.145899	0.334059	0.956867	1.46829	3.23077
DCAF16	0.145853	0.275051	0.956867	0.521829	1.15385
STAMBP	0.14576	0.313322	0.956867	0.532125	1.15385
GART	0.145725	0.105036	0.956867	0.395799	1.15385
SMIM26	0.145688	0.144577	0.956867	0.17257	0.538462
C2orf80	0.145463	0.161279	0.956867	0.531713	1.30769
HFM1	0.145454	0.305495	0.956867	0.443575	1.07692
TBCA	0.145412	0.27367	0.956867	2.59885	5.07692
KARS	0.145388	0.094582	0.956867	0.210873	0.769231
MRPS15	0.145294	0.191278	0.956867	0.289951	0.923077
UTP4	0.145185	0.211812	0.956867	0.371911	0.923077
TTC13	0.145182	0.054942	0.956867	1.3402	3
NDUFAF5	0.145177	0.117368	0.956867	0.850082	1.23077
NFRKB	0.145171	0.03267	0.853644	0.251647	1
PGAP1	0.145155	0.374857	0.956867	2.7846	5.92308
ARL10	0.145048	0.364457	0.956867	0.556837	1.15385
POLB	0.144987	0.233488	0.956867	0.394152	0.923077
AGAP3	0.144967	0.232625	0.956867	2.43081	5.38462
ALG6	0.14477	0.209301	0.956867	0.299012	0.769231
UBC	0.144683	0.535068	0.956867	1.16722	2.38462
HCG11	0.14467	0.053905	0.953496	0.116969	0.538462
C1R	0.144575	0.039705	0.882015	0.140445	0.692308
CCT5	0.144574	0.320195	0.956867	0.577018	1.53846
MFSD14B	0.144563	0.09133	0.956867	0.606672	1
CYP51A1	0.144479	0.369684	0.956867	0.748764	1.53846
FAM131A	0.144462	0.409283	0.956867	0.780066	2
RNMT	0.144461	0.435496	0.956867	1.46046	2.46154
JAKMIP2	0.144404	0.434148	0.956867	8.28913	15.2308
H3F3A	0.144324	0.098285	0.956867	0.981878	1.53846
SLC35E4	0.144301	0.078057	0.956867	0.404448	1.15385
HOOK3	0.144298	0.170383	0.956867	2.98476	5.61538
ZNF506	0.144177	0.177909	0.956867	1.21252	2
DENND4B	0.144169	0.148285	0.956867	0.549835	1.92308
PTGER3	0.144167	0.001073	0.261163	0.037068	0.846154
CMBL	0.144101	0.120241	0.956867	0.252059	0.769231
SLC39A10	0.144099	0.442603	0.956867	4.66598	9
HSF2BP	0.144026	0.015094	0.716203	0.087315	0.384615
EML1	0.143898	0.550752	0.956867	1.34267	2.76923
PSMB4	0.143874	0.17901	0.956867	0.359555	0.923077
MAP1A	0.143854	0.062181	0.956867	1.76442	3.38462
ZNF589	0.143835	0.45031	0.956867	0.833196	2.38462
PDIK1L	0.143814	0.19347	0.956867	0.352142	0.846154
MFF	0.143795	0.365927	0.956867	1.49094	2.69231
ME1	0.143749	0.428826	0.956867	3.26647	8.07692
CA11	0.143725	0.148079	0.956867	1.22405	2.69231
GTF2H3	0.143506	0.327262	0.956867	0.615733	1.61539
SSB	0.143415	0.420763	0.956867	0.655272	1.38461
AC097634.3	0.143378	0.309699	0.956867	0.478583	1.23077
XKR4	0.143305	0.613014	0.956867	15.0433	28.9231
LINC01378	0.143141	0.260481	0.956867	9.19769	15.6923
RNF8	0.143114	0.112758	0.956867	0.490939	1.23077
TOM1L2	0.143053	0.481246	0.956867	3.19399	5.53846
ITFG2	0.14305	0.031834	0.851769	0.702636	2.07692
TENT2	0.142974	0.281665	0.956867	2.34308	4.53846
PSAT1	0.142959	4.41e-05	0.064417	0.322488	2.23077
TNR	0.142864	0.609088	0.956867	9.64662	21.0769
RNF144A	0.14286	0.451575	0.956867	6.27471	11.9231
MFSD4B	0.142835	0.495539	0.956867	1.47776	2.76923
BASP1	0.142791	0.447818	0.956867	10.6561	19.2308
TSN	0.142762	0.194486	0.956867	0.522652	1.38461
OPN3	0.142659	0.435221	0.956867	0.760297	1.61539
SMAD4	0.142642	0.444609	0.956867	1.11614	2.15385
GDI1	0.142601	0.593992	0.956867	2.44563	5.30769
USP12	0.142571	0.482082	0.956867	1.04489	2.15385
CCKBR	0.142481	0.084977	0.956867	0.424629	0.923077
MYO5C	0.142455	0.112456	0.956867	0.592669	1.38461
MRAS	0.142453	0.508219	0.956867	0.971993	2.23077
BCL2L2	0.142422	0.280268	0.956867	0.557249	1.38461
SLC27A1	0.14238	0.312341	0.956867	0.684102	1.23077
NDUFAF4	0.142258	0.042753	0.899006	0.444811	0.692308
CCDC28A	0.142232	0.297021	0.956867	0.697694	1.61539
GSTO1	0.142197	0.16714	0.956867	0.513591	1.15385
U2AF2	0.142179	0.308377	0.956867	0.421746	1
EML5	0.142109	0.512924	0.956867	1.81796	2.61538
TNPO3	0.142089	0.280742	0.956867	1.57043	3.23077
TSG101	0.14207	0.143924	0.956867	1.14827	1.76923
AC063944.1	0.141937	0.117149	0.956867	0.377677	1
HIGD2A	0.141927	0.09635	0.956867	0.192751	0.692308
GNPDA1	0.14188	0.244304	0.956867	0.373558	0.923077
ZADH2	0.141815	0.470367	0.956867	0.849259	2.15385
AC006387.1	0.141696	0.264299	0.956867	0.286244	0.769231
FOXJ3	0.141695	0.189358	0.956867	2.88674	5.23077
TIPIN	0.141637	0.195431	0.956867	0.386326	0.923077
AL158828.1	0.141513	0.141829	0.956867	0.08196	0.307692
NDUFB7	0.141436	0.099107	0.956867	0.247529	0.846154
PAFAH1B2	0.141181	0.219112	0.956867	1.20634	2.69231
FEZ2	0.141108	0.164659	0.956867	1.94975	3.69231
UBQLN1	0.141012	0.528287	0.956867	1.91186	4.30769
EXOC1	0.140917	0.159659	0.956867	1.21623	2.30769
RGP1	0.140775	0.170067	0.956867	0.333196	0.846154
LSM4	0.140729	0.10479	0.956867	0.374382	1.46154
PRPS1	0.140636	0.034685	0.868742	0.229819	0.846154
DDX55	0.140616	0.218144	0.956867	0.378501	0.846154
COX10-AS1	0.140595	0.646446	0.956867	2.42092	4.46154
GTF2H1	0.140462	0.491487	0.956867	0.824547	1.61539
RABAC1	0.140369	0.296562	0.956867	0.436985	1.15385
FBXL13	0.140253	0.334807	0.956867	1.26647	2.23077
RNF217-AS1	0.140178	0.467303	0.956867	0.519357	1.30769
MEF2D	0.140176	0.400004	0.956867	0.974876	2.23077
PSMD12	0.140171	0.502225	0.956867	0.909802	1.69231
IVD	0.14014	0.264568	0.956867	0.509061	1.15385
SRGAP2	0.140069	0.479967	0.956867	2.18616	4
R3HCC1L	0.140054	0.524618	0.956867	1.05107	2.23077
TM2D3	0.140031	0.138582	0.956867	0.866557	2.30769
CAMK1G	0.139828	0.195579	0.956867	0.63715	1.46154
ZNF213-AS1	0.139714	0.122367	0.956867	0.30972	0.923077
GFM1	0.139688	0.31789	0.956867	0.567957	1.23077
ZNF654	0.139683	0.530116	0.956867	1.79901	3.38462
AP001442.1	0.139658	0.096835	0.956867	0.385502	0.769231
AC093610.1	0.139637	0.148401	0.956867	0.512768	0.846154
RAP2B	0.139593	0.030126	0.841493	0.272652	1.07692
APBB2	0.139531	0.313321	0.956867	2.95511	5.46154
SPEN	0.139494	0.591642	0.956867	1.78336	3.38462
KIF3C	0.139481	0.449341	0.956867	2.66927	5.07692
ZNF518B	0.139475	0.267349	0.956867	0.390033	1
GSPT1	0.139358	0.043627	0.904055	1.31219	3.30769
TUBB2A	0.139348	0.305795	0.956867	1.35296	4.46154
CACYBP	0.139262	0.413931	0.956867	0.827842	1.84615
EMSY	0.139045	0.520853	0.956867	1.62685	3.15385
CZIB	0.138965	0.205154	0.956867	0.286656	0.846154
ATXN1	0.138921	0.503213	0.956867	19.18	39.6154
CAND1	0.138908	0.161397	0.956867	1.21376	2.61538
LIMS1	0.138907	0.396179	0.956867	1.34102	2.30769
DNAAF5	0.138802	0.417356	0.956867	0.618204	1.46154
TMEM271	0.138701	0.037451	0.87233	0.136326	0.461538
SFXN3	0.138677	0.179872	0.956867	0.38715	1.07692
SPATA20	0.138623	0.111077	0.956867	0.294893	0.615385
MOB4	0.138587	0.480486	0.956867	0.828254	1.84615
RABGGTB	0.138583	0.109255	0.956867	0.247941	0.615385
HDAC2	0.138449	0.315628	0.956867	0.765239	1.46154
SLC35D1	0.138439	0.415907	0.956867	0.632208	1.30769
RNF115	0.138422	0.250933	0.956867	2.9168	6.07692
RTN4IP1	0.138413	0.375949	0.956867	0.48229	0.769231
ASH1L	0.138341	0.412792	0.956867	7.16392	13.1539
DDX6	0.138322	0.531095	0.956867	1.77965	3
FASTKD1	0.138224	0.501213	0.956867	1.6841	3
ARNT2	0.138208	0.477694	0.956867	5.32372	9.69231
TDP1	0.138177	0.447022	0.956867	0.656096	1.53846
SV2A	0.138079	0.264866	0.956867	1.99918	4.07692
TWF2	0.13799	0.057736	0.956867	0.186985	0.769231
SORD	0.137919	0.054609	0.955347	0.212109	0.615385
RALA	0.137854	0.33267	0.956867	1.18493	2.84615
DUSP26	0.137786	0.190359	0.956867	0.389621	1.07692
FTCDNL1	0.13773	0.047552	0.935722	1.28583	1.76923
ATP11B	0.137635	0.157482	0.956867	2.08073	4.30769
ITM2C	0.137618	0.080887	0.956867	0.467051	1.38461
GRHL1	0.137575	0.166468	0.956867	0.275124	1.07692
WDR3	0.137503	0.075428	0.956867	0.218287	0.538462
C1orf216	0.137451	0.030015	0.841493	0.431631	1.30769
ARL5B	0.137388	0.245104	0.956867	0.37397	1.15385
H3F3B	0.137359	0.230295	0.956867	0.526771	1
RYBP	0.137357	0.188903	0.956867	1.85914	4.23077
KLRG1	0.137274	0.358605	0.956867	0.589786	1.38461
MACF1	0.137226	0.445801	0.956867	12.0614	22.2308
EIF5A	0.137185	0.337468	0.956867	0.468699	1.15385
DLEU1	0.137168	0.46646	0.956867	0.528007	0.846154
MLYCD	0.137162	0.061391	0.956867	0.156919	0.615385
BSDC1	0.137159	0.557077	0.956867	1.13386	2.30769
DIMT1	0.137032	0.14433	0.956867	0.317957	0.692308
NUP210L	0.137015	0.203753	0.956867	0.383031	1
SMDT1	0.137005	0.218483	0.956867	0.299835	0.769231
SMC6	0.136879	0.214456	0.956867	1.72941	3.92308
XAB2	0.136875	0.032744	0.853644	0.124382	0.615385
GNAZ	0.136848	0.034092	0.868165	0.597611	2.23077
CLCN6	0.136823	0.327163	0.956867	0.939868	1.92308
NECAP1	0.136821	0.082856	0.956867	0.583608	1.76923
ATXN7	0.136771	0.140211	0.956867	1.99053	4
C6orf89	0.136752	0.570925	0.956867	1.2846	2.15385
NBPF1	0.136703	0.176683	0.956867	0.396211	1.07692
TOX2	0.136572	0.415299	0.956867	0.734761	1.84615
GABPA	0.136525	0.211755	0.956867	0.541186	1.15385
ARSJ	0.13649	0.247327	0.956867	2.39374	6.38462
FAM169A	0.136475	0.37512	0.956867	2.79407	6.61538
STARD9	0.136426	0.380039	0.956867	0.82743	1.61539
ZFAND2A	0.136399	0.028826	0.835202	0.167216	0.846154
CREBL2	0.136322	0.277793	0.956867	0.45346	0.923077
KCNC4	0.13621	0.372551	0.956867	0.592669	1.23077
AC139887.2	0.136078	0.16448	0.956867	1.35091	4
MROH8	0.135996	0.013339	0.685298	0.432455	1
IL7	0.135924	0.083313	0.956867	0.319193	0.615385
TCF12	0.135799	0.657121	0.956867	2.92792	5.76923
FOXRED2	0.135758	0.261447	0.956867	0.306837	0.692308
RAB5B	0.135723	0.249947	0.956867	0.812603	1.76923
MEX3C	0.135686	0.163944	0.956867	0.257825	0.769231
TFAP2E	0.135641	0.145406	0.956867	0.250824	0.923077
PDGFC	0.135601	0.409942	0.956867	3.6874	8.38462
ADSL	0.135585	0.23964	0.956867	0.385091	1.07692
RAB11FIP5	0.135521	0.314127	0.956867	0.432455	1.07692
MED14	0.135429	0.403808	0.956867	0.764003	1.46154
CLNS1A	0.135419	0.577726	0.956867	1.7397	4.38462
CPSF6	0.135401	0.348677	0.956867	2.50535	5.30769
PGM2L1	0.135294	0.322298	0.956867	4.07702	8.92308
RNF14	0.135233	0.440144	0.956867	0.593081	1.23077
AC007566.1	0.135218	0.133996	0.956867	0.93369	1.23077
NIPA2	0.13516	0.092698	0.956867	0.386326	1.15385
LINC01376	0.135152	0.309264	0.956867	0.458402	1
ZNF354A	0.135126	0.245559	0.956867	0.398682	1.07692
ATP6V0A1	0.135087	0.464726	0.956867	4.229	8.15385
HMGN2	0.13506	0.106367	0.956867	0.305601	1.07692
CDC27	0.134995	0.388827	0.956867	3.41351	6.61538
C5orf30	0.13498	0.376533	0.956867	0.705519	1.69231
NAT8L	0.134872	0.44495	0.956867	0.663921	1.38461
RANBP10	0.134866	0.231846	0.956867	0.948105	1.46154
SLMAP	0.134844	0.373586	0.956867	2.63097	3.76923
MBD2	0.134843	0.418866	0.956867	1.09473	1.76923
MAPK1	0.134781	0.132877	0.956867	4.20181	7.92308
KBTBD11	0.134708	0.032806	0.853644	0.539951	1.53846
NEK11	0.134653	0.293194	0.956867	3.91145	10.1539
CELF2-AS2	0.134651	0.330496	0.956867	0.438221	1.23077
RRN3	0.134586	0.311645	0.956867	0.336079	0.692308
ZNF791	0.134565	0.407389	0.956867	0.589374	1.07692
AKTIP	0.134558	0.226988	0.956867	0.512356	1.07692
TIMM17A	0.134407	0.137987	0.956867	0.299835	0.846154
TUBGCP4	0.134393	0.180421	0.956867	0.454283	1.46154
PDAP1	0.134363	0.247209	0.956867	0.355025	1.07692
MTLN	0.134357	0.139904	0.956867	0.280066	1.07692
VWC2L	0.134301	0.584301	0.956867	1.51442	3.53846
AC092939.1	0.13419	0.074457	0.956867	0.186985	0.538462
FAM162A	0.13416	0.1325	0.956867	0.922158	2.38462
HMG20A	0.134081	0.374254	0.956867	1.58361	3.30769
UBE3B	0.134065	0.414501	0.956867	0.591021	1.07692
AP4S1	0.134059	0.161672	0.956867	1.23311	1.92308
PCNP	0.134047	0.322347	0.956867	1.37974	2.30769
NCOA7	0.133962	0.439716	0.956867	4.68698	9.69231
PITPNM1	0.13388	0.05575	0.956867	0.21458	0.615385
CTTNBP2	0.133876	0.14441	0.956867	4.14909	8.92308
SPAG7	0.133845	0.123902	0.956867	0.189456	0.692308
GDF10	0.13384	0.000816	0.228538	0.106672	1
PSMA7	0.133747	0.376284	0.956867	0.538303	1.23077
KIF3A	0.133685	0.435939	0.956867	3.8575	8.69231
CNTN4	0.133656	0.662979	0.956867	11.1483	22.6154
EYA4	0.133617	0.16681	0.956867	0.137562	0.461538
SGMS2	0.133556	0.100854	0.956867	0.133443	0.538462
AC098829.1	0.133475	0.295867	0.956867	0.273064	0.923077
RSRC2	0.133407	0.431746	0.956867	0.815898	1.53846
C12orf40	0.133298	0.04531	0.914598	0.42257	0.769231
SLC2A3	0.133244	0.218224	0.956867	0.550247	1.61539
UAP1	0.133229	0.117155	0.956867	0.34514	1
TMEFF1	0.133228	0.573582	0.956867	2.28583	4.30769
PJA2	0.133218	0.43835	0.956867	3.86944	8.30769
MYH9	0.133187	0.609179	0.956867	1.17628	2.92308
POPDC3	0.133173	0.197621	0.956867	0.289539	0.923077
MRPL30	0.13315	0.058321	0.956867	0.160214	0.692308
SMIM14	0.133073	0.383691	0.956867	1.26977	2.46154
PARM1	0.13304	0.195961	0.956867	2.87933	4.92308
CREB1	0.132996	0.140625	0.956867	1.78089	4
AC090579.1	0.132974	0.623841	0.956867	1.50618	2.76923
BAD	0.132904	0.302049	0.956867	0.350906	0.846154
RASA2	0.132898	0.000351	0.140081	3.96705	9.30769
AC008443.1	0.132862	0.1302	0.956867	0.165157	0.846154
AL133410.1	0.132859	0.343199	0.956867	0.450988	1
AP2S1	0.132818	0.390962	0.956867	0.583608	1.53846
ETFB	0.132761	0.103002	0.956867	0.131384	0.461538
LRRC8D	0.132754	0.637172	0.956867	2.18493	4.15385
PLRG1	0.1327	0.283702	0.956867	0.411862	0.769231
PSMD11	0.132686	0.463483	0.956867	1.05313	2
AC244090.1	0.132628	0.010498	0.657369	0.060956	0.538462
HEXIM1	0.132585	0.202986	0.956867	0.411862	0.846154
APIP	0.132466	0.273437	0.956867	0.605437	1
POMGNT2	0.132402	0.020829	0.770601	0.341433	1.15385
KCNK1	0.13239	0.598325	0.956867	2.57867	5.38462
KIAA0895	0.132376	0.427596	0.956867	0.790774	1.61539
SRC	0.13233	0.332062	0.956867	0.414745	0.846154
UBE2A	0.132322	0.221732	0.956867	0.293657	0.923077
NPIPA1	0.132277	0.297074	0.956867	1.11079	2.46154
DUSP18	0.132194	0.245215	0.956867	0.429572	1.07692
TOMM20	0.132175	0.494504	0.956867	2.12521	3.92308
PKIA	0.131928	0.233738	0.956867	3.77636	9.84615
YPEL3	0.131865	0.49568	0.956867	2.16474	5.07692
THUMPD1	0.131761	0.262605	0.956867	0.565074	1
AGK	0.131747	0.535366	0.956867	0.973229	1.76923
AC007686.4	0.131719	0.095496	0.956867	0.253707	0.923077
CXXC5	0.131582	0.226871	0.956867	1.41227	2.46154
BRD3OS	0.131529	0.052467	0.948018	0.239292	0.923077
CD2BP2	0.131268	0.071049	0.956867	0.197694	0.692308
AL078459.1	0.131237	0.284657	0.956867	0.349259	0.923077
UBE2J1	0.131213	0.410542	0.956867	0.586903	1.15385
POLG	0.131051	0.205836	0.956867	0.337727	0.846154
ENY2	0.13092	0.44387	0.956867	0.521417	1.15385
EEF1AKMT2	0.13088	0.599437	0.956867	1.36862	2.53846
NUP58	0.13087	0.540855	0.956867	1.44069	2.76923
RTN4R	0.130819	0.352602	0.956867	0.457578	1.30769
TPP2	0.130778	0.454686	0.956867	1.63756	3
CC2D2A	0.130658	0.110256	0.956867	0.734349	1.23077
ZNF549	0.13058	0.222818	0.956867	0.682043	1.38461
ENTPD6	0.130563	0.238767	0.956867	0.728583	1.61539
CFL2	0.130509	0.180886	0.956867	0.217875	0.615385
PLEKHH3	0.130307	0.120841	0.956867	0.176277	0.692308
ULK1	0.130305	0.167242	0.956867	0.929572	1.46154
ELMOD2	0.130254	0.272208	0.956867	0.413097	1
FYN	0.130093	0.450094	0.956867	3.28377	5.76923
AC044781.1	0.130027	0.154583	0.956867	0.203871	0.615385
TMEM141	0.129998	0.093104	0.956867	0.120264	0.538462
TRAK1	0.129941	0.581209	0.956867	2.2846	4.07692
CTPS1	0.129815	0.057119	0.956867	0.19687	0.615385
SLC7A14	0.129807	0.176523	0.956867	1.3089	3.15385
VLDLR	0.129734	0.049709	0.937817	0.141269	0.538462
AP3B2	0.129584	0.643434	0.956867	2.13756	4.53846
WDR43	0.129445	0.266829	0.956867	0.729407	1.76923
MPDZ	0.129439	0.545134	0.956867	7.13344	13
EHD3	0.129438	0.31796	0.956867	0.682043	1.46154
MEF2A	0.129375	0.530327	0.956867	5.57578	9.61538
SLC5A3	0.129356	0.061865	0.956867	0.902389	3.15385
GLRX5	0.129313	0.150556	0.956867	0.280066	0.692308
MTG2	0.129182	0.150406	0.956867	0.712932	1.23077
MAGEH1	0.129163	0.171146	0.956867	0.272652	0.846154
CIR1	0.129125	0.43774	0.956867	1.03583	1.76923
GLTP	0.129012	0.228096	0.956867	0.283361	0.769231
GARS-DT	0.128884	0.620612	0.956867	2.15815	4.46154
ARMH3	0.128881	0.603534	0.956867	2.08073	4.23077
SNX27	0.128834	0.168804	0.956867	1.64539	4.23077
AFAP1	0.128823	0.041255	0.887436	0.715815	1.61539
CCDC85C	0.128788	0.067877	0.956867	0.16598	0.538462
AL162458.1	0.128677	0.062493	0.956867	0.10173	0.384615
SYNGR3	0.128479	0.103585	0.956867	0.877677	2.30769
MAN1B1	0.12837	0.104645	0.956867	0.324959	0.769231
FCF1	0.128332	0.155548	0.956867	0.252883	0.615385
UFC1	0.128299	0.176561	0.956867	0.22117	0.769231
PCBP2	0.128273	0.547743	0.956867	1.75494	3.46154
PSMA5	0.128255	0.216645	0.956867	0.376853	0.923077
KIAA1109	0.128154	0.506951	0.956867	5.76977	11.0769
UCHL1	0.128111	0.150266	0.956867	4.77595	11.6923
MAPRE2	0.128106	0.534815	0.956867	6.52965	13.1539
CCT8	0.128058	0.426238	0.956867	0.67916	1.38461
FAM189A2	0.128018	0.064478	0.956867	0.121087	0.538462
TDRKH	0.12796	0.099556	0.956867	0.218287	0.769231
SMG6	0.127926	0.318567	0.956867	2.5033	4.46154
C8orf76	0.127925	0.233511	0.956867	0.289951	0.615385
SNRNP27	0.127795	0.362967	0.956867	0.602965	1.69231
NEUROD6	0.127655	0.169759	0.956867	0.302718	1.07692
GLT8D1	0.127613	0.16458	0.956867	0.280066	0.692308
RNF24	0.127544	0.30615	0.956867	2.84308	4.92308
NCOA6	0.127537	0.11578	0.956867	1.85832	4.15385
SEC11A	0.127433	0.197704	0.956867	0.509885	0.846154
ZNF22	0.127312	0.187662	0.956867	0.226112	0.692308
QSOX1	0.127282	0.456579	0.956867	0.61285	1.30769
MCFD2	0.127267	0.033545	0.860752	0.488056	1.53846
NSL1	0.127147	0.539082	0.956867	1.6285	2.92308
POLR2E	0.126993	0.189718	0.956867	0.345552	1
LRRC8C	0.126991	0.274089	0.956867	1.03583	2.30769
SNX17	0.126936	0.098446	0.956867	0.174629	0.692308
HPCAL4	0.126927	0.003142	0.39535	1.39127	4.69231
ETNK1	0.126856	0.347835	0.956867	2.67092	4.84615
DZIP3	0.126817	0.430378	0.956867	3.19852	5.46154
ABHD17C	0.126798	0.416917	0.956867	0.502059	1
C16orf87	0.126701	0.419495	0.956867	0.719934	1.46154
AC079142.1	0.126529	0.52933	0.956867	1.37068	2.61538
AL592156.2	0.126515	0.495664	0.956867	0.197694	0.538462
CCDC181	0.126503	0.150416	0.956867	0.362438	0.846154
CLPX	0.126401	0.077527	0.956867	0.46911	0.769231
THRAP3	0.126319	0.404081	0.956867	1.45346	2.92308
VPS26B	0.126293	0.416221	0.956867	0.572488	1.23077
FAT1	0.126218	0.328686	0.956867	0.388386	1
SLITRK1	0.126105	0.286841	0.956867	0.49547	1.30769
PLEKHD1	0.126098	0.238522	0.956867	0.25659	0.769231
CPT1C	0.125961	0.275971	0.956867	1.49012	2.23077
SLF1	0.125807	0.426152	0.956867	1.58608	2.84615
PDK4	0.125749	0.05594	0.956867	0.021417	0.153846
COG2	0.125699	0.184542	0.956867	0.572488	1.38461
SPATA2	0.12562	0.041226	0.887436	0.272241	1.15385
USP46	0.12542	0.591096	0.956867	1.00741	2.30769
EID1	0.12539	0.151388	0.956867	1.33855	3.53846
APBB1	0.125375	0.420328	0.956867	1.50618	3.76923
TCEAL7	0.125353	0.413522	0.956867	0.462109	1
USP11	0.125349	0.550492	0.956867	1.92133	3.46154
AP2M1	0.125296	0.545401	0.956867	1.31343	3.15385
UPF3B	0.125217	0.294858	0.956867	0.610791	1.38461
SMARCE1	0.125169	0.399056	0.956867	0.536656	1.15385
DNAJC14	0.125053	0.007106	0.566598	0.087727	0.538462
DTWD1	0.124992	0.411508	0.956867	1.63221	3.07692
DAB2IP	0.124919	0.620287	0.956867	1.09473	2
PSMD7	0.124869	0.373403	0.956867	0.447694	0.923077
IMPACT	0.124819	0.144657	0.956867	0.186161	0.692308
ARHGAP24	0.124784	0.044755	0.909723	0.262356	0.538462
ABTB2	0.124767	0.061714	0.956867	0.096787	0.846154
AXIN1	0.124755	0.510205	0.956867	0.658567	1.46154
ANAPC1	0.124727	0.548475	0.956867	0.95799	1.92308
SLC22A17	0.124698	0.645063	0.956867	1.53583	3.23077
AL035409.1	0.124648	0.328973	0.956867	0.43575	1.15385
TMEM14B	0.124619	0.561783	0.956867	5.27059	9
ARHGEF10	0.124579	0.126021	0.956867	0.311779	1
ARMCX2	0.124577	0.305819	0.956867	0.331549	0.846154
ZNF483	0.124576	0.135034	0.956867	4.01483	8.61538
EEA1	0.124572	0.599472	0.956867	1.52677	3.30769
TET3	0.12445	0.555599	0.956867	1.80601	4.23077
AC079779.2	0.124437	0.020788	0.770601	0.107496	0.615385
ZNF281	0.12441	0.221029	0.956867	0.286656	0.846154
ACO1	0.1244	0.065679	0.956867	0.38715	0.769231
TNKS1BP1	0.124334	0.094242	0.956867	0.16145	0.615385
AC016717.2	0.124318	0.360908	0.956867	0.479407	1.07692
SMIM19	0.124303	0.260287	0.956867	0.321664	0.692308
WASHC2C	0.124243	0.375043	0.956867	0.558072	1.15385
FOXK1	0.12418	0.342748	0.956867	1.56672	3.38462
BRSK2	0.124054	0.253354	0.956867	1.84432	3.92308
KMT2D	0.124043	0.423871	0.956867	0.566722	1.07692
ATP13A2	0.124041	0.277887	0.956867	1.40527	2.30769
ZDHHC22	0.123937	0.142827	0.956867	0.524712	1.53846
GPR176	0.123935	0.473702	0.956867	0.923806	1.92308
SYNJ2BP	0.123758	0.354999	0.956867	0.508649	1.23077
CDKAL1	0.123679	0.5399	0.956867	5.19481	8.69231
ANP32B	0.123673	0.15302	0.956867	0.274712	0.615385
ZKSCAN2-DT	0.123673	0.066773	0.956867	0.178336	0.769231
MTMR7	0.123576	0.579717	0.956867	1.83979	3.53846
VCP	0.123532	0.495499	0.956867	0.834432	2
ARL8B	0.123527	0.185061	0.956867	1.93657	4.46154
DOCK8	0.123477	0.001536	0.282382	0.049835	0.307692
PIAS1	0.123423	0.508247	0.956867	4.02306	6.69231
RNF145	0.123382	0.568413	0.956867	1.83526	3.92308
RORA-AS1	0.123332	0.378688	0.956867	0.421334	0.769231
HMCES	0.12331	0.235717	0.956867	0.376442	0.846154
MCMBP	0.12326	0.190553	0.956867	0.514003	0.846154
C17orf80	0.12326	0.146867	0.956867	0.311367	0.692308
ABI1	0.123238	0.028341	0.83468	1.66021	4.61538
AC058791.1	0.123234	0.628992	0.956867	0.972817	2.07692
GLE1	0.123169	0.196671	0.956867	0.399506	0.769231
RNF141	0.123116	0.236814	0.956867	0.214992	0.615385
TMEM183A	0.123111	0.003253	0.396883	0.36944	1.30769
M6PR	0.123083	0.231907	0.956867	0.397858	0.769231
EIF2S3	0.123011	0.102721	0.956867	0.458814	1.15385
CCT4	0.122999	0.312444	0.956867	0.760708	1.76923
AC104035.1	0.122917	0.008673	0.616101	0.273064	3.23077
EBF4	0.122916	0.401522	0.956867	0.352142	0.692308
SRSF5	0.122838	0.15432	0.956867	2.06919	4.07692
SCGN	0.122781	0.006494	0.543048	0.012356	0.307692
HAUS3	0.122775	0.047653	0.935722	0.345964	1.15385
LGALS8	0.12275	0.239229	0.956867	0.835255	1.84615
MCM3AP	0.122747	0.432554	0.956867	0.458814	0.923077
KIF1A	0.122725	0.289848	0.956867	3.17051	7.15385
LIAS	0.122689	0.180928	0.956867	0.357496	1
IP6K1	0.122479	0.491239	0.956867	1.53583	2.53846
ATP6V0B	0.122331	0.12538	0.956867	0.740939	2.15385
C4orf48	0.12233	0.100048	0.956867	0.327018	1.30769
GNB5	0.122238	0.278926	0.956867	2.91969	6
SLC35E2B	0.122155	0.353608	0.956867	0.538303	1.15385
CDK14	0.12203	0.573689	0.956867	17.6499	37.3846
UBE2D2	0.122017	0.59387	0.956867	2.01153	3.30769
TBL1XR1	0.121946	0.587575	0.956867	6.81507	12.0769
CADM2-AS2	0.121888	0.074479	0.956867	0.113674	0.461538
MBIP	0.12185	0.39024	0.956867	0.551895	1.15385
AC103703.1	0.121846	0.047877	0.935722	0.060132	0.307692
SPRED2	0.121823	0.549793	0.956867	1.91227	3.61538
NGDN	0.12181	0.075798	0.956867	0.169275	0.538462
DTX3	0.121741	0.385469	0.956867	0.78542	1.84615
FAM32A	0.121689	0.126842	0.956867	0.205519	0.769231
CIC	0.12165	0.21354	0.956867	0.231466	0.538462
FBLL1	0.121492	0.202345	0.956867	0.290774	0.769231
NTRK2	0.121485	0.560672	0.956867	19.7208	38.5385
RDH11	0.121442	0.511757	0.956867	0.656919	1.61539
IFT57	0.121393	0.355632	0.956867	0.761532	1.69231
TNPO1	0.121317	0.511476	0.956867	3.55395	6.23077
EIF4G2	0.121302	0.457711	0.956867	1.24135	2.76923
AC009690.2	0.121238	0.207386	0.956867	0.352142	1.07692
CEBPG	0.121232	0.124585	0.956867	0.365321	1.38461
ELL2	0.12121	0.35574	0.956867	3.27183	5.61538
AC073111.4	0.121098	0.048571	0.935722	0.173394	0.692308
SNRPG	0.120953	0.125045	0.956867	0.193163	0.538462
PYURF	0.120895	0.272592	0.956867	0.25453	0.769231
XBP1	0.120882	0.06567	0.956867	0.144563	0.615385
ARHGAP42	0.12087	0.247864	0.956867	0.348023	1.15385
KIAA0586	0.120792	0.040925	0.885068	1.65198	2.69231
PEF1	0.120765	0.033812	0.863537	0.228995	0.769231
BCAR3	0.120716	0.534826	0.956867	0.750824	1.61539
ETS2	0.120659	0.526095	0.956867	0.847611	1.46154
ZFAND3	0.120545	0.565952	0.956867	8.80601	17.1538
ALKBH5	0.120506	0.301252	0.956867	0.741351	1.69231
BTG3	0.12047	0.006452	0.543048	0.060956	0.538462
APLP2	0.120465	0.472716	0.956867	2.60708	5.46154
INAFM1	0.120383	0.07055	0.956867	0.11285	0.461538
UCHL5	0.120371	0.174404	0.956867	0.910214	1.84615
NDUFA11	0.12036	0.145572	0.956867	0.302718	1.07692
GTF2E2	0.120352	0.011759	0.665253	0.768946	0.923077
PKD1L1	0.12032	0.350751	0.956867	0.613262	1.07692
KIF16B	0.120223	0.374797	0.956867	1.71829	2.61538
SZRD1	0.120205	0.271662	0.956867	0.327842	0.846154
ANKRD44	0.120199	0.471068	0.956867	1.44893	2.69231
TVP23A	0.120174	0.0742	0.956867	1.24382	1.76923
HELLS	0.120163	0.279919	0.956867	0.38715	1
AMOTL1	0.119949	0.426621	0.956867	0.602965	1.92308
STAM	0.119846	0.009333	0.618528	1.00453	3
HIPK1	0.119755	0.409344	0.956867	0.817957	1.84615
AC053527.2	0.11972	0.504204	0.956867	0.554366	1
RXFP1	0.119699	0.396523	0.956867	5.34596	9.23077
TMEM219	0.119684	0.248773	0.956867	0.226524	0.615385
PRICKLE2	0.119681	0.620522	0.956867	7.73188	15.4615
RUFY1	0.119677	0.57793	0.956867	0.879325	1.69231
CDKN2D	0.119543	0.127255	0.956867	0.467463	1.23077
ZFP2	0.119506	0.236621	0.956867	0.320016	0.769231
SERTM1	0.119498	0.164052	0.956867	0.284185	1.15385
PTCH2	0.119455	0.501892	0.956867	0.861614	1.76923
MAGED1	0.119421	0.474567	0.956867	2.68163	5.84615
LAMC1	0.119404	0.659547	0.956867	1.48929	2.92308
AZIN2	0.119353	0.646921	0.956867	1.29736	2.61538
AL596451.1	0.119306	0.415038	0.956867	0.503707	1.30769
AC245297.3	0.119303	0.158896	0.956867	0.57743	1.46154
REXO1	0.119297	0.239563	0.956867	0.326194	1.07692
PDPR	0.119275	0.537132	0.956867	0.667216	1.30769
ARMC9	0.119226	0.263564	0.956867	3.46623	7.15385
EMC4	0.119207	0.231351	0.956867	0.236409	0.615385
COG5	0.11919	0.554128	0.956867	5.50124	10.7692
STXBP5	0.119024	0.616643	0.956867	10.3081	20.7692
SNHG7	0.118977	0.23788	0.956867	0.376853	1.07692
VAMP4	0.118899	0.251378	0.956867	0.583608	1.07692
ELK4	0.118891	0.45278	0.956867	0.472405	1.07692
CAMSAP3	0.118869	0.145908	0.956867	0.293245	1
CRTAP	0.118864	0.281395	0.956867	0.313427	0.769231
UPF3A	0.118846	0.706904	0.956867	2.0313	3.30769
MARCKS	0.118842	0.466097	0.956867	1.66763	3.76923
MLST8	0.118804	0.000237	0.113464	0.21458	0.769231
AC127035.1	0.118753	0.170923	0.956867	0.147446	0.538462
SSTR2	0.118753	0.334841	0.956867	1.35296	2.69231
HHAT	0.118675	0.596457	0.956867	0.641269	1.46154
ANKRD46	0.118639	0.341414	0.956867	1.47611	2.46154
THY1	0.118439	0.716879	0.956867	2.89703	6.92308
DIP2A	0.118371	0.160434	0.956867	1.32784	2.07692
ANKEF1	0.11835	0.070984	0.956867	0.071664	0.307692
DSEL	0.118348	0.228475	0.956867	0.383031	1.15385
COQ9	0.118311	0.260653	0.956867	0.528418	1.46154
SPG21	0.118212	0.074655	0.956867	0.25	0.538462
USB1	0.118202	0.153767	0.956867	0.245058	0.692308
OTUD4	0.118162	0.319172	0.956867	1.09926	2.46154
PITPNM3	0.11811	0.523477	0.956867	0.873147	2.23077
LAMP1	0.11791	0.004979	0.481296	0.684102	2.15385
ZNF33B	0.117868	0.665958	0.956867	1.10873	1.53846
SLC35B4	0.117848	0.162871	0.956867	0.557249	0.923077
C18orf32	0.117824	0.247901	0.956867	0.602142	1
GDA	0.11778	0.669216	0.956867	2.68863	5
SRSF11	0.117718	0.512221	0.956867	4.06302	7.76923
AL359546.1	0.117695	0.328528	0.956867	0.467875	1.07692
TDG	0.117659	0.568074	0.956867	0.712521	1.23077
LACTB	0.117623	0.248434	0.956867	0.293657	0.692308
HMGN1	0.117449	0.534361	0.956867	0.580725	1.38461
AKAP1	0.117341	0.111626	0.956867	0.436985	1.30769
KCNJ9	0.117236	0.118441	0.956867	0.696046	1.92308
CAP1	0.117223	0.370891	0.956867	0.571664	1.15385
RIT2	0.117166	0.110465	0.956867	5.9547	9.53846
TMEM70	0.117092	0.246944	0.956867	0.243822	0.692308
C12orf65	0.117082	0.445891	0.956867	0.516886	1.23077
ACSM6	0.117065	0.042981	0.900064	0.102142	0.384615
RRAGD	0.117063	0.456207	0.956867	0.613674	1.15385
AL109628.2	0.116987	0.029437	0.841493	0.031713	0.307692
ENO1	0.116871	0.570987	0.956867	0.813427	1.92308
AGAP9	0.11683	0.501046	0.956867	0.435338	0.769231
AC026202.2	0.116769	0.114062	0.956867	0.143328	0.615385
KDM7A	0.11668	0.077463	0.956867	1.29613	3.30769
USP39	0.116656	0.263415	0.956867	0.288303	0.538462
LINC02062	0.11662	0.647574	0.956867	1.04695	2.30769
HM13	0.116571	0.452825	0.956867	1.6145	2.46154
FAM200B	0.116563	0.477861	0.956867	0.633031	1.30769
POLR1C	0.116558	0.35703	0.956867	0.341433	0.923077
MRPL1	0.116498	0.137567	0.956867	1.38839	3
CEP83	0.116375	0.497223	0.956867	0.692339	1.30769
EIF4G1	0.116342	0.147666	0.956867	0.357496	1.07692
ANKRD34A	0.116303	0.052205	0.947653	0.136326	0.615385
WASF2	0.116289	0.023658	0.809111	0.785008	1
HOMER1	0.116161	0.430194	0.956867	3.29983	5.23077
KLHDC8A	0.116091	0.395818	0.956867	0.258237	0.615385
DDX18	0.116021	0.442092	0.956867	0.572076	1.30769
XPNPEP3	0.115847	0.370362	0.956867	0.627677	1.30769
AC009226.1	0.115829	0.00327	0.396883	0.039539	0.461538
SDHB	0.11579	0.560651	0.956867	0.677924	1.53846
COX7A2	0.11579	0.212955	0.956867	0.393328	1.15385
CUTA	0.115784	0.116036	0.956867	0.25659	1
CLEC2D	0.115735	0.0808	0.956867	0.238056	1
MCM9	0.115674	0.297692	0.956867	0.466227	1.46154
EI24	0.115608	0.071481	0.956867	0.518122	1.53846
SLC25A4	0.11549	0.494008	0.956867	0.603377	1.23077
LINC02112	0.115452	0.238769	0.956867	0.241351	0.769231
DUSP19	0.115431	0.152716	0.956867	0.237644	0.769231
AL355347.1	0.115247	0.18302	0.956867	0.281301	1.07692
SLC35A1	0.115243	0.060962	0.956867	1.79572	2.76923
FAM120A	0.115204	0.367855	0.956867	2.53624	5.69231
GTPBP2	0.115143	0.19007	0.956867	0.194399	0.538462
ZNF112	0.115093	0.210802	0.956867	0.264415	0.692308
ZNF699	0.115042	0.083813	0.956867	0.170099	0.461538
CHMP4B	0.114975	0.44982	0.956867	0.593493	1.07692
KIFAP3	0.114865	0.580565	0.956867	6.69522	12.8461
RNF217	0.114844	0.659054	0.956867	1.43575	3.15385
KLHL34	0.114843	0.160628	0.956867	0.157743	0.384615
SH3GL1	0.114838	0.616332	0.956867	1.00412	2
ZC3H13	0.114837	0.641294	0.956867	1.9304	3.15385
EIF4H	0.114775	0.64783	0.956867	0.83402	1.76923
QTRT2	0.114511	0.163853	0.956867	0.268122	0.769231
GALNT1	0.11446	0.675731	0.956867	1.94522	3.46154
AKNAD1	0.114452	0.355979	0.956867	0.602554	1.23077
PRSS23	0.114426	0.121633	0.956867	0.535008	1.76923
ZNF611	0.114373	0.396022	0.956867	0.517298	1.07692
HTR1E	0.114365	0.58451	0.956867	4.33196	8.15385
ZNF267	0.114352	0.015875	0.719732	0.142504	0.769231
CDC42	0.114319	0.061415	0.956867	1.58608	3.76923
PARL	0.114289	0.181206	0.956867	0.549423	0.846154
SPTBN2	0.114265	0.228865	0.956867	0.937397	2.15385
IFNGR2	0.114257	0.440454	0.956867	0.782949	1.61539
C11orf80	0.114249	0.580514	0.956867	4.81013	8.61538
PPP1R3E	0.114201	0.526353	0.956867	0.637974	1.15385
SMPD1	0.114183	0.04471	0.909723	0.129325	0.692308
RNFT2	0.114169	0.43372	0.956867	0.834432	1.92308
KBTBD12	0.114164	0.238244	0.956867	1.64415	2.38462
POLK	0.114153	0.251801	0.956867	1.88633	3.69231
PPP1CC	0.114111	0.350537	0.956867	0.445634	0.923077
PILRA	0.114092	0.450022	0.956867	0.622735	1.30769
RFK	0.114029	0.530872	0.956867	0.563015	1.30769
ARL1	0.113971	0.473231	0.956867	0.465404	1
GSTM4	0.113901	0.005344	0.489263	0.093904	0.692308
PPFIBP1	0.113801	0.547252	0.956867	5.89168	12.1539
TMEM43	0.113774	0.30137	0.956867	0.499176	1.23077
DACT3-AS1	0.113758	0.113367	0.956867	0.133855	0.538462
CKLF	0.113733	0.504143	0.956867	0.607908	1.23077
AKAP11	0.113727	0.461909	0.956867	2.6561	4.84615
GALNT17	0.113626	0.58454	0.956867	24.7809	46.0769
RSRP1	0.113578	0.535833	0.956867	2.69275	4.61538
USP31	0.113529	0.472811	0.956867	1.71334	3.76923
CASP2	0.113525	0.216041	0.956867	0.237232	0.692308
ICAM5	0.113518	0.277016	0.956867	0.3229	1.07692
NT5DC2	0.113513	0.026313	0.825843	0.08196	0.461538
TMEM245	0.113489	0.317056	0.956867	3.42339	7.53846
CDH7	0.113466	0.724671	0.956867	3.49918	6
ZNF471	0.113342	0.448752	0.956867	0.567133	1.23077
DNTTIP2	0.113329	0.125984	0.956867	0.200577	0.769231
ARID4A	0.113266	0.628853	0.956867	1.83484	3.23077
KCMF1	0.113131	0.311972	0.956867	1.48558	2.53846
DPP10-AS3	0.113119	0.453181	0.956867	0.617792	1.38461
ZNF384	0.113083	0.223382	0.956867	0.233526	0.692308
BRI3	0.112992	0.59619	0.956867	0.734761	1.38461
MIDN	0.112917	0.027277	0.825843	0.157331	0.538462
IRS2	0.112746	0.719634	0.956867	2.07908	3.84615
METTL26	0.112723	0.442012	0.956867	0.421746	0.923077
RWDD1	0.112682	0.499334	0.956867	0.535832	0.846154
SLC25A5	0.112664	0.182893	0.956867	0.152389	0.461538
ATF6	0.11265	0.353238	0.956867	2.4827	3.84615
TM2D1	0.112596	0.367822	0.956867	0.828254	1.61539
ZDHHC11	0.112572	0.471489	0.956867	0.614086	1.23077
BUD23	0.112565	0.219327	0.956867	0.376853	0.692308
SLC20A2	0.112565	0.519478	0.956867	3.54366	6.61538
EPG5	0.112519	0.28245	0.956867	1.42792	2.46154
RAB39B	0.112484	0.186036	0.956867	0.264415	1
PHPT1	0.112438	0.140222	0.956867	0.168451	0.692308
MTRR	0.112423	0.391947	0.956867	0.429572	0.923077
RBM17	0.112384	0.611307	0.956867	0.934926	1.76923
TENM3	0.112332	0.705385	0.956867	9.18369	14.5385
MKKS	0.112329	0.296195	0.956867	0.324547	0.769231
MTPN	0.112319	0.677542	0.956867	1.56096	2.92308
PGPEP1	0.112299	0.347885	0.956867	0.496293	1.15385
IFI27L2	0.112297	0.063302	0.956867	0.042422	0.307692
TBC1D32	0.112229	0.342475	0.956867	2.70305	4.76923
PQBP1	0.112189	0.185078	0.956867	0.19028	0.538462
MCRS1	0.112155	0.28132	0.956867	0.285832	0.692308
PEX13	0.112134	0.302911	0.956867	0.532537	1.15385
PDP1	0.112105	0.734546	0.956867	1.54942	2.92308
PITPNB	0.112041	0.649829	0.956867	1.32455	2.61538
UTP18	0.112017	0.157935	0.956867	0.513591	1.07692
AC243964.3	0.112016	0.074569	0.956867	0.180395	0.461538
CKAP2	0.112014	0.139505	0.956867	0.302718	0.615385
CD46	0.112009	0.561965	0.956867	1.10997	2.53846
NOP10	0.111966	0.060758	0.956867	0.151977	0.692308
CIAO2A	0.111948	0.247938	0.956867	0.266474	0.692308
SUGCT	0.111893	0.376873	0.956867	0.443575	1
IGSF11	0.111869	0.657681	0.956867	1.32702	2.76923
GIN1	0.111841	0.276144	0.956867	0.241763	0.615385
GRK2	0.111704	0.465871	0.956867	0.790362	1.30769
RANBP3	0.111675	0.463874	0.956867	0.592257	1.23077
CERS6	0.111665	0.65022	0.956867	11.1285	19.2308
CNNM3	0.111629	0.31512	0.956867	0.191516	0.461538
TUG1	0.111349	0.353913	0.956867	0.749588	1.30769
EIF4E	0.11132	0.696496	0.956867	1.21458	2.15385
ATL1	0.111298	0.298634	0.956867	3.65074	7.07692
SUV39H2	0.111276	0.119813	0.956867	0.224465	0.846154
POLR2I	0.111219	0.461181	0.956867	0.303954	0.692308
AC005237.1	0.111209	0.026831	0.825843	0.151977	1
AMPD2	0.1111	0.182218	0.956867	0.370264	0.846154
PPP4R2	0.1111	0.680488	0.956867	2.09843	4.15385
ACTR3B	0.111037	0.668534	0.956867	1.04366	1.69231
TMEM168	0.110989	0.56712	0.956867	0.567133	1.07692
TOP2B	0.110942	0.594341	0.956867	1.6388	3
SETD5	0.110852	0.554578	0.956867	4.75288	10.2308
PSMD2	0.110799	0.447269	0.956867	0.388797	0.846154
TOR1AIP1	0.110785	0.195172	0.956867	0.405684	0.769231
AL445433.2	0.110775	0.029245	0.840222	0.748353	0.846154
GRINA	0.110614	0.515717	0.956867	0.722405	1.30769
TSC2	0.110561	0.204512	0.956867	0.569193	1.07692
TBCCD1	0.110542	0.199657	0.956867	0.194811	0.538462
AC008591.1	0.110529	0.469713	0.956867	1.05478	1.92308
HSD17B4	0.110528	0.65202	0.956867	2.23723	4.30769
RNPEP	0.110497	0.211574	0.956867	0.282125	0.615385
NCK1	0.110368	0.552067	0.956867	0.670511	1.15385
TOB1	0.11034	0.342419	0.956867	0.339374	0.692308
ARHGAP1	0.110334	0.480158	0.956867	0.517298	1.07692
EFCAB14	0.11033	0.172861	0.956867	0.48229	1.38461
AC245060.5	0.110294	0.650296	0.956867	0.957166	1.76923
EIF3J	0.11029	0.135883	0.956867	0.698105	2
TMEM44-AS1	0.110271	0.028929	0.835202	0.111203	0.615385
UQCR11	0.110262	0.211523	0.956867	0.492586	1.61539
CPEB4	0.110229	0.608285	0.956867	5.95964	11
TYW3	0.110218	0.547849	0.956867	0.678336	1.30769
B4GALNT1	0.110111	0.366117	0.956867	0.590198	1.07692
RNF169	0.110089	0.640416	0.956867	1.76936	3.53846
POMGNT1	0.110071	0.351756	0.956867	0.344728	0.769231
LSM14A	0.110067	0.292051	0.956867	2.16969	3.61538
SH3RF1	0.109949	0.394722	0.956867	1.50535	3.69231
CD81	0.109716	0.480692	0.956867	0.520593	1.23077
FAM168B	0.109689	0.577855	0.956867	1.48394	3.30769
CHCHD2	0.109671	0.558885	0.956867	0.593081	1.30769
C1QTNF1-AS1	0.109651	0.002264	0.349888	0.013591	0.307692
SOCS7	0.1096	0.677386	0.956867	1.41145	2.69231
LRRC57	0.109517	0.262711	0.956867	0.315486	0.923077
ANXA5	0.109447	0.220084	0.956867	0.086491	0.384615
PRRG3	0.109434	0.340244	0.956867	0.427512	1
ATP5PF	0.109353	0.434622	0.956867	0.868616	1.84615
AC104083.1	0.109287	0.100969	0.956867	0.233114	0.923077
CHPT1	0.109275	0.573238	0.956867	3.58443	7
ZNF436	0.10927	0.022688	0.799513	0.127677	0.692308
SMU1	0.109253	0.314274	0.956867	0.623147	1.38461
WASHC4	0.109202	0.66947	0.956867	0.972405	2.07692
ANAPC5	0.109166	0.664864	0.956867	1.30231	2.15385
DCXR	0.109119	0.123093	0.956867	0.135502	0.461538
PDCD6IP	0.109116	0.320129	0.956867	1.86161	3.84615
CSNK1D	0.109042	0.663181	0.956867	0.962521	1.76923
ZNF697	0.108994	0.050626	0.93797	0.318369	1.07692
PRDX1	0.108914	0.428345	0.956867	0.601318	1.38461
UIMC1	0.10883	0.375945	0.956867	1.67545	3.38462
CHST15	0.108736	0.692005	0.956867	1.25494	2.61538
PFDN5	0.108728	0.582799	0.956867	0.565074	1.07692
NOL9	0.108587	0.487494	0.956867	0.465404	0.923077
PSMA1	0.108298	0.739791	0.956867	1.64168	2.92308
ERO1B	0.10815	0.099268	0.956867	1.31054	2.23077
MZF1	0.108135	0.216071	0.956867	0.524712	1.84615
ISCU	0.108099	0.507593	0.956867	0.58196	1.30769
YTHDF1	0.108051	0.098729	0.956867	0.365733	1.15385
PWWP3A	0.107985	0.666302	0.956867	1.05107	1.69231
TAPT1	0.107893	0.730049	0.956867	1.38797	2.15385
UBXN6	0.107853	0.462632	0.956867	0.48682	1.07692
AL356056.2	0.107849	0.121255	0.956867	0.127265	0.461538
AP005329.2	0.107822	0.00362	0.42146	0.030066	0.384615
PKN1	0.107806	0.374546	0.956867	0.275535	0.692308
PIH1D1	0.107788	0.178389	0.956867	0.189868	0.461538
MAP1LC3B	0.107778	0.625108	0.956867	0.887974	1.53846
MAP3K20	0.107739	0.443285	0.956867	0.364498	0.692308
LINC00937	0.107711	0.581864	0.956867	0.878089	2.38462
BABAM1	0.107691	0.521716	0.956867	0.560956	1.23077
SNAI3	0.107621	0.223991	0.956867	0.254119	0.846154
LINC01409	0.107612	0.606928	0.956867	0.730231	1.46154
POMT1	0.107549	0.522885	0.956867	0.432043	0.846154
SLC41A1	0.107528	0.140858	0.956867	0.226112	0.692308
PLEKHH1	0.107521	0.310689	0.956867	0.399094	0.692308
PIGZ	0.107473	0.492957	0.956867	0.630148	1.07692
AC007619.1	0.107439	0.164799	0.956867	0.104201	0.461538
TBC1D15	0.107159	0.042664	0.899006	1.6285	2.38462
SAMD8	0.107118	0.29651	0.956867	1.47364	2.61538
ARL4A	0.107058	0.211292	0.956867	0.214992	0.846154
TAOK1	0.107053	0.584977	0.956867	4.70387	9.30769
CMC4	0.107025	0.005314	0.489263	0.032949	0.307692
SMIM8	0.107019	0.466884	0.956867	1.28295	2.07692
SHLD1	0.107017	0.525513	0.956867	0.575783	1.30769
PRKAB2	0.107012	0.567314	0.956867	0.558072	1.07692
ACOT13	0.106906	0.312727	0.956867	0.349671	0.615385
MTERF4	0.106821	0.28096	0.956867	0.725288	1.69231
AL021368.2	0.106806	0.502705	0.956867	0.483526	1
SKA2	0.10671	0.508873	0.956867	0.414745	0.846154
SDC3	0.106685	0.432051	0.956867	0.393328	1.07692
KIF1BP	0.106625	0.386823	0.956867	0.585255	1.23077
SYNM	0.106623	0.204212	0.956867	0.399918	0.923077
FRA10AC1	0.106608	0.428996	0.956867	1.1804	2.30769
RNF10	0.106568	0.131334	0.956867	1.16722	2.53846
FUBP3	0.106549	0.691661	0.956867	1.22158	2
HRH3	0.1065	0.040804	0.883436	0.487232	1.30769
AL359317.1	0.106495	0.264013	0.956867	0.227348	0.538462
TFAP4	0.106484	0.212013	0.956867	0.192751	0.461538
RCC2	0.106457	0.435835	0.956867	0.460461	1.07692
OAZ1	0.106378	0.023509	0.809111	1.64909	5.84615
PRSS27	0.106336	0.044842	0.910375	0.035008	0.230769
MTHFR	0.106176	0.07583	0.956867	0.502471	0.692308
RABGAP1	0.106114	0.609082	0.956867	4.83937	8.92308
TSC22D3	0.106041	0.570162	0.956867	0.594316	1.38461
DHX35	0.106039	0.500389	0.956867	0.539127	0.923077
PRR13	0.105913	0.121617	0.956867	0.166804	0.538462
ZBTB10	0.105893	0.255287	0.956867	0.222405	0.692308
WDR35	0.105799	0.221881	0.956867	0.779654	1.23077
TUBGCP3	0.105768	0.577816	0.956867	1.2084	1.92308
IL12A-AS1	0.105738	0.30985	0.956867	1.2603	2.23077
CAMK1	0.105695	0.635539	0.956867	0.703048	1.61539
FRS2	0.105686	0.582675	0.956867	1.6841	3.38462
YIPF3	0.105681	0.307359	0.956867	0.25	0.692308
PCGF5	0.10561	0.412764	0.956867	3.08196	4.92308
ZCCHC4	0.105524	0.327754	0.956867	0.2743	0.615385
MRPL20	0.105504	0.350013	0.956867	0.339374	0.769231
TPM3	0.1054	0.733517	0.956867	1.36285	2.30769
LINC01563	0.105353	0.299097	0.956867	0.147858	0.384615
ADCYAP1R1	0.105352	0.300182	0.956867	0.794069	1.61539
[truncated: 14,639 more rows]

## Sheet: 3. L5 Extratelencephalic
Gene Name	log2FC	Pr(>Chisq)	FDR	Mean Expresion - No CE containing cells	Mean Expression - CE containing cells
OTOGL	1.08104	7.9e-05	0.862127	1.92157	15.25
LINC01470	0.873074	0.05142	1	0.372549	7
SELENOW	0.720838	0.019567	1	2.05882	8.5
SPHKAP	0.718391	0.0069	1	9.05882	31.75
CTNNA3	0.691952	0.039924	1	4.84314	13.25
RAC1	0.659108	0.019029	1	1.37255	5.5
ARL6IP1	0.645619	0.005793	1	1.41176	5
AJ009632.2	0.628668	0.318697	1	7.78431	22
AC025159.1	0.622997	0.069809	1	2.33333	6.25
VGF	0.598442	0.053059	1	0.45098	0.75
PPIP5K2	0.59247	0.007336	1	4.43137	15.75
LINC02254	0.58779	0.047532	1	1.01961	5.25
RFX3-AS1	0.582555	0.015648	1	0.627451	2.75
CADM3	0.582369	0.124438	1	1.27451	2.75
LMCD1-AS1	0.581202	0.076594	1	6.88235	25
ATF4	0.580075	0.016939	1	0.372549	7.5
WARS2-AS1	0.579845	0.082381	1	4.2549	9.75
SSBP1	0.578154	0.006412	1	0.823529	3.25
DDX17	0.572769	0.014158	1	4.68628	12.75
AC078923.1	0.570064	0.008524	1	0.372549	5.75
ZNF451	0.560208	0.009553	1	3.4902	10
SLITRK4	0.55679	0.0036	1	1.70588	7
PTPRK	0.550526	0.010072	1	2.23529	15
TRIT1	0.546967	0.036488	1	1.09804	3.5
SEMA6D	0.545563	0.123319	1	4.84314	12.25
CALM2	0.544109	0.117323	1	7.52941	23.75
ARF1	0.533647	0.05333	1	1.76471	5
DNAJA4	0.526364	0.015573	1	0.686275	3.25
NORAD	0.525138	0.074658	1	1.64706	6
CCDC85B	0.522344	0.027531	1	0.862745	4.75
DNAJB1	0.522279	0.001119	1	0.921569	4.5
AC110614.1	0.516184	0.244015	1	12.0784	42
ISCU	0.508756	0.003757	1	0.803922	5.5
DNAJC8	0.508571	0.023677	1	0.666667	2.75
PRKAR2A	0.504599	0.112416	1	2.66667	5.75
SFMBT2	0.496314	0.085055	1	2.17647	5.75
LINC00571	0.495225	0.083012	1	1.03922	3.75
CARS	0.491989	0.010842	1	2.37255	6.75
PTMS	0.491424	0.000257	1	0.843137	5.75
UQCRB	0.491266	0.12675	1	1.68627	4.5
PRNP	0.489448	0.127659	1	5.17647	12.5
AP000487.1	0.486434	0.068039	1	0.72549	2
MARCKS	0.48566	0.058836	1	0.27451	1
SKIL	0.484839	0.012326	1	0.921569	3
SLC26A4	0.481758	0.060939	1	4	13.25
HSP90AB1	0.480436	0.230726	1	3.58824	9.5
LINC01102	0.479156	0.04564	1	1.60784	5.75
ATP5ME	0.477063	0.067605	1	1.5098	4.25
MYL12B	0.476609	0.062983	1	0.45098	3
TTC13	0.471687	0.066605	1	1.31373	4.5
DIPK2A	0.470018	0.033913	1	0.745098	2.5
ARL5A	0.469793	0.011662	1	0.607843	2.5
UNC13C	0.467915	0.281329	1	3.03922	6.25
PDZD2	0.46714	0.302794	1	7.94118	15
C1S	0.46415	0.008604	1	0.411765	2.25
MTFMT	0.462165	0.004669	1	1.31373	5
AC020704.1	0.459756	0.117844	1	0.215686	3.5
FAM169A	0.459428	0.024553	1	4.31372	11.75
LINC02054	0.45732	0.021947	1	0.705882	2.75
HULC	0.456878	0.281389	1	3.96078	19.75
TPT1	0.454858	0.107266	1	0.901961	2
UQCR10	0.454716	0.028235	1	1.01961	4.5
DPY19L3	0.454659	0.270487	1	1.2549	2.5
SRI	0.454513	0.109853	1	0.470588	2.5
TPK1	0.454074	0.208243	1	2.05882	5
ACVR1B	0.452993	0.027962	1	1.62745	6
ERG	0.452535	0.217937	1	3.98039	10
STIP1	0.44821	0.020707	1	0.784314	3
SLC6A17	0.447289	0.020568	1	2.56863	7.5
HDGFL3	0.44614	0.086983	1	2.45098	6.5
MTCH1	0.445568	0.027942	1	1.90196	6.25
NUP50	0.443513	0.013682	1	0.313725	1.75
POR	0.439857	0.050746	1	1.05882	3.5
FAM133B	0.437215	0.015724	1	1.86275	5.5
SOCS6	0.436957	0.054855	1	0.705882	1.75
HSPH1	0.435717	0.127469	1	3.84314	10.25
NOL7	0.434171	0.015721	1	0.54902	2.5
FAM160A1	0.434005	0.012729	1	0.745098	4.5
CABCOCO1	0.43363	0.201926	1	0.470588	0.75
CNIH1	0.433186	0.013337	1	0.470588	2.25
SERINC3	0.433131	0.059246	1	1.15686	3.25
SPATA33	0.432461	0.009131	1	0.372549	1.5
TRPC4	0.43145	0.260947	1	3.52941	6
MAPK8	0.431231	0.078126	1	5.4902	12.75
MORF4L1	0.429262	0.129278	1	2.39216	5.75
SLC26A4-AS1	0.428499	0.03035	1	0.647059	4.25
PTPRG	0.428431	0.22418	1	7.17647	17.5
EP400	0.427704	0.02785	1	1.82353	5.5
PGM2L1	0.427306	0.094251	1	3.68628	11
CCNH	0.427043	0.094873	1	2.94118	8.5
NFATC3	0.425511	0.057204	1	2.78431	6
C12orf49	0.424296	0.003686	1	0.254902	2.5
DDA1	0.423847	0.043728	1	0.294118	2.25
NBPF12	0.423669	0.155405	1	1.15686	2.5
ING5	0.42361	0.120796	1	1.19608	2.75
SLC5A3	0.422643	0.142614	1	2.05882	5.5
AL356599.1	0.422115	0.012557	1	0.666667	3.5
AP2B1	0.420627	0.036695	1	4.29412	13.5
PHACTR2	0.419246	0.131548	1	4.78431	13.25
AC008591.1	0.418296	0.072563	1	0.901961	3
LRRC58	0.418066	0.141113	1	1.03922	2
KCNT2	0.417238	0.321554	1	10.5686	25.25
FTH1	0.415708	0.095236	1	2.27451	7.5
PARM1	0.415246	0.06889	1	2.07843	5.25
RB1	0.414927	0.03954	1	3.60784	9.5
PLPPR4	0.414034	0.047304	1	3.43137	10.25
NARS2	0.413594	0.097746	1	1.98039	5.25
CNR1	0.411625	0.100385	1	3.23529	8.5
RMND5A	0.410074	0.001928	1	0.823529	5
ENC1	0.409548	0.255801	1	4.35294	11
FEZ2	0.409012	0.021953	1	1.29412	5
CYP4V2	0.40886	0.039288	1	0.705882	2
STMP1	0.408741	0.047426	1	0.941176	3.25
USP46	0.408239	0.027086	1	1.31373	5.25
ATP6V1G1	0.408091	0.029155	1	0.784314	4.25
HSPA13	0.407848	0.019223	1	0.54902	2
GCLC	0.407431	0.065433	1	0.803922	1.75
ETV5	0.407151	0.21373	1	2.05882	6.75
SAMD4B	0.406881	0.013328	1	2.21569	7.75
PPA1	0.405951	0.046413	1	1	4.25
PHF24	0.404832	0.082564	1	0.666667	2
ERCC3	0.404668	0.010418	1	0.960784	3.25
PGRMC1	0.403812	0.101934	1	0.352941	2.25
THOC7	0.403519	0.054598	1	1.01961	3.25
MIR124-2HG	0.403439	0.228982	1	4.54902	12
UBL5	0.403074	0.036972	1	0.27451	2.25
CCND3	0.399699	0.553436	1	2.68628	3.75
WDR82	0.399147	0.173079	1	1.39216	3.5
UQCRC2	0.398834	0.118227	1	2.80392	7.75
FRRS1L	0.398807	0.262988	1	4.90196	9.5
PCNP	0.398121	0.110478	1	1.11765	3
STMN3	0.398012	0.018124	1	1.64706	5.25
SET	0.397678	0.121024	1	0.509804	2
NCKAP1	0.3972	0.11653	1	7	16.25
TOLLIP	0.397172	0.114372	1	1.27451	4.75
CYCS	0.396843	0.034345	1	0.843137	5.25
MTMR7	0.396067	0.054743	1	4.66667	10.75
PARP6	0.394669	0.023764	1	0.823529	3.5
NSUN2	0.393702	0.040853	1	0.960784	4
CUL4B	0.393268	0.017879	1	0.372549	1.5
NTNG1	0.392632	0.155532	1	12.0784	25.25
YPEL3	0.392105	0.209854	1	1.84314	5.5
FUBP1	0.391881	0.005919	1	1.13725	4.5
DOCK7	0.39103	0.070964	1	3.72549	9
AC002069.2	0.390535	0.190471	1	1.07843	0.75
KIAA1586	0.390361	0.107901	1	0.666667	1.25
SDCBP	0.390324	0.155367	1	1.15686	3.25
ASTN1	0.389509	0.096751	1	9.33333	20.75
EIF3E	0.389243	0.259163	1	1.47059	3.25
SRP14	0.387668	0.182921	1	1.03922	4
AGGF1	0.387319	0.101563	1	0.803922	2.5
BRINP1	0.386421	0.128123	1	4.35294	9.5
TAGLN3	0.38616	0.125167	1	2.07843	6.75
TUT4	0.385966	0.142098	1	3.82353	8.5
C4orf48	0.385517	0.105032	1	0.490196	2.25
CTSB	0.385459	0.128323	1	1.01961	2.25
PDPK1	0.385199	0.051324	1	0.882353	3.25
EIF2A	0.384911	0.047779	1	0.745098	2.25
LATS1	0.38487	0.035115	1	2.47059	5
MAPK3	0.384718	0.041631	1	0.607843	2.25
MAP4	0.384461	0.113846	1	3.88235	9.5
TMBIM6	0.384058	0.095988	1	1.54902	4.5
NTPCR	0.384042	0.022348	1	1.19608	4
EZH2	0.382443	0.128824	1	0.294118	1.25
COG5	0.382416	0.139943	1	10.7255	25.25
PRKACB	0.381986	0.131793	1	14.1176	31.75
CCDC146	0.381771	0.154398	1	3.41176	8.25
TAPT1-AS1	0.378268	0.457869	1	4.76471	10.75
ZBTB18	0.376112	0.079319	1	2.15686	7.25
GFRA1	0.376035	0.268886	1	4.21569	10.75
ATXN1	0.375417	0.010172	1	16.8431	42.75
ADK	0.375339	0.090108	1	15.9804	33.25
CTXN3	0.375001	0.066376	1	0.196078	2.5
ZRANB2-AS2	0.374939	0.038459	1	1.31373	5.5
PARVB	0.374863	0.183632	1	0.980392	1.5
ZNF37A	0.374182	0.045452	1	2.21569	5.5
SOBP	0.37414	0.126976	1	6.5098	14.75
C11orf58	0.373477	0.358338	1	1.5098	4.25
ABCA6	0.372926	0.142248	1	1.4902	3.25
UBA52	0.372724	0.020872	1	0.666667	2.5
ARHGAP20	0.372391	0.121081	1	5.33333	11.5
PCYOX1	0.371986	0.074107	1	0.72549	3.25
TOMM22	0.37183	0.147824	1	0.196078	1.75
COX8A	0.3715	0.068553	1	0.45098	2.75
SGCZ	0.371398	0.213194	1	12.0784	28.5
SLC2A13	0.371234	0.244364	1	12.0588	26
ZCCHC8	0.371205	0.281703	1	1.60784	3.25
HSPA4	0.370482	0.097069	1	2.17647	7.5
ANKRD12	0.370367	0.131146	1	8.33333	17.25
LINC00907	0.3702	0.22634	1	0.45098	2.5
CNTN4	0.369898	0.263094	1	32.8627	63.25
DDX42	0.36954	0.12476	1	0.960784	2
NRXN2	0.369076	0.241752	1	2.52941	5
LRRC8C	0.368809	0.036804	1	1.80392	5.75
RPP14	0.368579	0.028603	1	0.352941	1.25
CCDC102B	0.368385	0.13208	1	2.4902	4.5
PEBP1	0.368282	0.121893	1	2.29412	7
TTC9	0.367515	0.014047	1	0.588235	2.25
TSPYL4	0.36696	0.061545	1	1.09804	3
CARNMT1	0.366818	0.146996	1	1.54902	1.75
ZNF532	0.366504	0.246867	1	6.29412	14.25
SLC38A1	0.365893	0.184285	1	6.43137	14.25
LINC02398	0.365133	0.17111	1	1.70588	3.75
ASXL2	0.362621	0.179099	1	2.27451	4.25
RRAS2	0.362257	0.14146	1	2.60784	7
NMD3	0.362167	0.136887	1	2	5.75
TCEA1	0.362136	0.008658	1	0.666667	3
MRPS6	0.36191	0.055916	1	1.4902	4.25
TBL1X	0.361909	0.022354	1	1.11765	4
SP3	0.361712	0.029962	1	1.62745	4.25
DDX5	0.361705	0.21773	1	3.68628	8.75
BCLAF3	0.36157	0.16571	1	1.01961	2.5
PPP2R5C	0.361501	0.132777	1	5.54902	11.5
SATB1	0.361252	0.203316	1	2.01961	5
ZNF365	0.361203	0.078402	1	2.92157	8.25
MIER1	0.361084	0.130173	1	1.58824	3.75
MTMR12	0.361051	0.021345	1	2.39216	6.5
AC013287.1	0.360452	0.761608	1	15.2157	54.75
AC129803.1	0.359638	0.142688	1	0.411765	2.5
PFN2	0.359202	0.04051	1	0.862745	3.25
ARHGAP5	0.357199	0.17581	1	7.15686	13.75
EIF1	0.35632	0.140012	1	1.11765	5
MED28	0.356093	0.028334	1	0.980392	3.5
HPCAL4	0.356013	0.029042	1	1	4.75
CTXN1	0.355404	0.193456	1	0.686275	4
ADNP2	0.355199	0.197298	1	1.23529	2.75
RAB4A	0.355149	0.087988	1	0.509804	2
TBC1D14	0.354228	0.135033	1	1.03922	3.25
CALM1	0.354134	0.428795	1	11.8628	29
SLC2A3	0.353727	0.162803	1	0.45098	2.25
ZNF189	0.353609	0.157017	1	2.64706	6
SYT11	0.352892	0.339308	1	2.39216	4.5
PRRT1	0.352717	0.047581	1	0.705882	2.25
ARHGAP23	0.352702	0.210519	1	0.901961	2.25
LINC01184	0.351883	0.170956	1	5.64706	10.25
AC098829.1	0.351851	0.455307	1	0.823529	2
LINC01725	0.351506	0.156341	1	1.70588	7.5
PTBP3	0.351425	0.173192	1	1.86275	3.5
SORL1	0.351127	0.138226	1	9.43137	22.25
PALM	0.349525	0.02624	1	1.4902	5.5
OPN3	0.348705	0.086965	1	0.627451	2.5
PSMA5	0.34859	0.02179	1	0.431373	1.75
PTMA	0.347616	0.18544	1	1.37255	5
PABPN1	0.347553	0.258255	1	2.09804	4.25
ARHGEF9	0.34745	0.213682	1	4.68628	10.5
VARS2	0.346763	0.106592	1	0.470588	2.25
ETV1	0.345015	0.167296	1	1.68627	3.25
SETD3	0.344386	0.282459	1	2.19608	6.75
COX7C	0.344047	0.244745	1	0.941176	3.25
RGS4	0.344044	0.114049	1	2.05882	6.5
SECISBP2	0.343565	0.054564	1	1.15686	4.5
ARMC3	0.342785	0.033704	1	0.764706	2.75
NACA	0.342762	0.295543	1	0.823529	1
SLC9A8	0.342407	0.096802	1	0.921569	2
ARMCX3	0.342053	0.031174	1	0.509804	2.25
EED	0.341169	0.037217	1	0.470588	1.75
EPN1	0.340629	0.080488	1	0.45098	3
VMA21	0.339678	0.012026	1	0.352941	2
FABP7	0.339677	0.162581	1	0.27451	1.75
TMSB4X	0.33926	0.035388	1	2.21569	8.75
HMOX2	0.339122	0.272304	1	1.03922	2
MYO18A	0.338918	0.297986	1	1.33333	2
AP3M2	0.338625	0.056925	1	0.627451	2.25
C9orf129	0.338335	0.034655	1	0.686275	2
MFSD14B	0.337893	0.086558	1	0.843137	2.25
ENPP4	0.337593	0.032226	1	0.45098	2.25
PTGES2	0.337465	0.184859	1	0.372549	1.25
NDUFS5	0.336948	0.280557	1	0.54902	1.5
AL034348.1	0.33589	0.092787	1	0.745098	2
ZEB1	0.335098	0.278807	1	12.2941	22
PJA1	0.334741	0.10615	1	0.411765	2.25
UBB	0.334555	0.164132	1	0.745098	3
SMARCA5	0.33454	0.125971	1	0.980392	1.75
TNPO1	0.334485	0.244995	1	5.23529	11.75
MAP9	0.33444	0.185561	1	1.72549	6
C1orf61	0.334083	0.107767	1	1.29412	3.75
ARL4C	0.333993	0.054956	1	0.45098	1
SDR39U1	0.333932	0.052834	1	0.45098	1.25
TMEM127	0.333481	0.151216	1	0.392157	1.75
DYNLRB1	0.333443	0.182803	1	0.686275	2
INTS6L	0.333365	0.058805	1	0.54902	2.75
GIN1	0.332864	0.108099	1	0.27451	1
MT3	0.33248	0.224285	1	0.647059	2.75
NDUFAF5	0.33235	0.181083	1	1.17647	3.25
SEC16A	0.332051	0.063169	1	0.490196	1.25
WDR81	0.331725	0.115249	1	0.254902	1.25
KCTD16	0.330555	0.216421	1	2.64706	6
HNRNPH1	0.330223	0.244022	1	1.72549	3.25
JUND	0.330148	0.546418	1	2.37255	6
ATP5MD	0.329876	0.086303	1	0.882353	3.5
FHL1	0.329567	0.023718	1	1	5.5
ZHX1	0.328773	0.131689	1	1.90196	6.5
CDKL2	0.327814	0.076226	1	1.21569	3
GPX4	0.327407	0.387133	1	0.901961	2.5
CELF1	0.326848	0.108495	1	6.84314	17.75
LGALSL-DT	0.326703	0.083693	1	1.09804	3.75
PXK	0.326553	0.205827	1	1.62745	5
SMIM29	0.326396	0.063948	1	0.568627	4.75
ATF6	0.326271	0.102519	1	3.17647	7.5
JAKMIP1	0.326207	0.055487	1	0.196078	2.5
DDN	0.325412	0.033008	1	0.352941	3.75
NDUFB1	0.325248	0.051736	1	0.784314	5
GHITM	0.325003	0.154775	1	0.921569	2.75
IBTK	0.324648	0.127817	1	3	6.75
PALLD	0.324266	0.078611	1	3.2549	9.75
HPS4	0.324143	0.146644	1	0.313725	1.5
ZNF140	0.323797	0.12118	1	0.27451	1
EIF5	0.323594	0.107647	1	1.2549	3
MSL1	0.323047	0.09999	1	0.843137	4.5
HP1BP3	0.322903	0.33091	1	5.07843	12.25
CKMT2-AS1	0.322525	0.177033	1	2.19608	5
GLCE	0.322488	0.351893	1	2.52941	5.5
KIF3A	0.322021	0.214121	1	5.05882	11.25
ETS2	0.321577	0.212081	1	1.4902	3.75
KPNB1	0.320687	0.062251	1	1.86275	5
VIPR1	0.320302	0.131538	1	0.823529	2.25
INTS1	0.319591	0.046547	1	1.03922	2.75
GNPTAB	0.319171	0.335516	1	2.96078	5.5
MVP	0.319002	0.042943	1	0.470588	2.25
PRKCI	0.318983	0.188052	1	2.54902	5
UFM1	0.318933	0.046756	1	0.509804	2.5
NUDT3	0.318605	0.046142	1	1.09804	4.5
FXYD6	0.318288	0.18279	1	4.58824	12.25
LINC00667	0.317918	0.056755	1	0.647059	2
MTOR	0.317291	0.214769	1	1.86275	4.75
PKDCC	0.316816	0.30087	1	2	4
RAB39B	0.316555	0.132427	1	0.333333	1
RBM38	0.316462	0.08703	1	0.372549	2.25
RNF41	0.316315	0.139836	1	0.352941	1.75
MITF	0.315621	0.237976	1	1.72549	3.25
CBLN2	0.315601	0.554154	1	48.549	95.25
AASDHPPT	0.314793	0.081251	1	0.960784	3
STAMBP	0.314501	0.149277	1	0.803922	2.5
SNN	0.31412	0.079228	1	0.470588	2.75
SSX2IP	0.313593	0.2451	1	3.31372	7
SLC20A2	0.313146	0.282359	1	3.84314	6.75
KCTD2	0.312893	0.120673	1	0.27451	1
ARHGEF17	0.312196	0.10986	1	0.529412	2.75
RRN3	0.312092	0.239148	1	0.392157	1.75
CEBPB	0.311691	0.016809	1	0.372549	2.25
AHSA1	0.311637	0.144276	1	0.686275	1.75
LONP1	0.311135	0.199158	1	1.27451	3
NDUFA5	0.310822	0.229542	1	1.19608	4.25
ZNF652	0.310372	0.425502	1	2.2549	5.25
SNX27	0.310364	0.101799	1	2.5098	7.25
BRWD3	0.31033	0.133672	1	1.39216	4.75
HINT1	0.310295	0.307306	1	0.843137	3.25
PRPF4B	0.310186	0.111287	1	1.76471	4.25
DNAJC1	0.309265	0.25472	1	3.47059	7
VPS33A	0.309236	0.098506	1	0.627451	2
PIR	0.308954	0.103433	1	2.7451	6.75
SMARCE1	0.308911	0.099918	1	0.431373	2.5
HSP90AA1	0.30831	0.301676	1	4.19608	12.75
FZD3	0.308024	0.471572	1	4.2549	7.75
OIP5-AS1	0.306953	0.35555	1	2.35294	6.25
PGAM1	0.30681	0.187384	1	0.980392	4
STX7	0.306668	0.360401	1	2.43137	4.25
GPRIN3	0.306643	0.321243	1	3.41176	7.75
NRGN	0.306188	0.640678	1	9.70588	30.75
ARIH2	0.306138	0.43829	1	2.19608	4.25
BRAT1	0.305851	0.070751	1	0.647059	1.25
RPARP-AS1	0.305498	0.177237	1	0.352941	1.75
USF2	0.30548	0.113228	1	0.705882	3.5
EPHB2	0.304475	0.288088	1	3.70588	8.5
KIAA1328	0.304445	0.412946	1	3.62745	5.75
TSC22D2	0.304158	0.195308	1	3.64706	7.75
MKKS	0.304058	0.152795	1	0.333333	1.5
FAR2	0.303871	0.357527	1	5.41176	13.5
EIF3H	0.303655	0.072867	1	1.76471	4
NEK10	0.303507	0.428817	1	5.21569	11
TERF1	0.303459	0.331673	1	1.76471	3
STEAP2-AS1	0.303022	0.247315	1	0.509804	2
RTCB	0.302554	0.105186	1	0.54902	1.5
ALDH5A1	0.302373	0.243227	1	0.627451	2.5
MRPS34	0.302184	0.127881	1	0.235294	1.25
BSG	0.302045	0.155453	1	1.47059	4.25
NFIA	0.301875	0.321674	1	9.27451	17.75
C5orf15	0.301267	0.129111	1	0.313725	1.25
HIBCH	0.301166	0.383111	1	8.88235	17
CTDSPL	0.301069	0.298378	1	9.76471	21.5
PPEF1	0.301014	0.061194	1	0.509804	3.25
DPF1	0.301005	0.085669	1	1.31373	5
C21orf62-AS1	0.300599	0.058609	1	0.823529	2.5
ZMAT2	0.300591	0.264114	1	0.215686	1
TUBE1	0.299635	0.205565	1	1.47059	4.25
RANBP17	0.299158	0.570948	1	2.90196	4.75
CDAN1	0.298944	0.012567	1	0.294118	1.5
PIANP	0.298908	0.157707	1	0.490196	2.25
ABCA9	0.298686	0.133189	1	1.29412	3.5
AC011603.2	0.298525	0.306333	1	2	4
PSMA6	0.298331	0.231994	1	1.31373	1.5
UGCG	0.298322	0.261366	1	1.17647	2.25
KIF2A	0.298299	0.123342	1	2.5098	5.25
SNCB	0.297905	0.458812	1	2.31372	5.75
VLDLR-AS1	0.297876	0.320463	1	1.68627	3.25
TIA1	0.297218	0.068285	1	1.11765	4.25
EDRF1	0.29708	0.178364	1	1.54902	3
ZNF862	0.297028	0.414716	1	1.09804	2.25
DICER1	0.297027	0.154338	1	2.78431	6.75
NDUFB3	0.296844	0.246684	1	0.215686	1.75
ZMYND11	0.296726	0.225561	1	4.45098	11.5
RNF13	0.296605	0.193215	1	4.82353	10.75
MAPK1	0.296461	0.27245	1	5.29412	10.75
LINC01473	0.296372	0.324985	1	5.78431	14.75
AL133166.1	0.296072	0.398052	1	5.58824	12.75
UCHL1	0.295052	0.49172	1	4.96078	10.5
AL391840.1	0.294896	0.466711	1	3.39216	4.75
TM2D3	0.294797	0.230136	1	1	2
NDUFA13	0.294769	0.153589	1	1.13725	2.5
RECK	0.294738	0.269836	1	3.13726	5.5
RAD54L2	0.294668	0.336806	1	1.7451	3.5
CPEB4	0.294621	0.276892	1	7.47059	14.25
COPRS	0.294296	0.052343	1	0.490196	2
CAPN7	0.293688	0.32089	1	2.54902	5.75
ATL2	0.293391	0.26383	1	1.68627	4.5
CACYBP	0.293338	0.131411	1	0.862745	3.25
CBL	0.293289	0.244478	1	1.94118	4.5
REPS1	0.292711	0.345663	1	4.52941	8.5
RFXAP	0.292595	0.169533	1	1.21569	2.75
FAM66D	0.292403	0.085215	1	1.29412	3.5
FBXO45	0.292383	0.082703	1	0.313725	1.5
CCBE1	0.292299	0.058737	1	4.41176	9.25
SNU13	0.29228	0.209134	1	0.627451	2
COQ3	0.292023	0.130738	1	0.294118	1.25
H3F3B	0.291808	0.06089	1	0.215686	2
OLFM1	0.291685	0.183951	1	2.45098	5.5
SFT2D1	0.291651	0.10201	1	0.294118	2
BTBD10	0.291229	0.238982	1	3.92157	10.75
BAZ1B	0.291169	0.522891	1	2.58824	4
DNAJB4	0.291137	0.074167	1	0.588235	1.25
CSPG5	0.291104	0.136683	1	0.392157	1.25
SERP1	0.2911	0.108355	1	1.35294	4.25
PLPBP	0.290838	0.061943	1	0.176471	1.5
NR3C1	0.290492	0.341318	1	8.33333	20.5
PUM2	0.290237	0.306359	1	4.62745	10.75
ENSA	0.290229	0.389537	1	2.96078	6.5
PRKCA	0.289879	0.257038	1	8.39216	15.75
DHX15	0.289877	0.221104	1	1.43137	3.25
TFRC	0.289733	0.174854	1	1.13725	3
SEH1L	0.28968	0.027812	1	0.372549	1.25
BTBD2	0.289675	0.337642	1	1.98039	5
MTSS1	0.289524	0.110463	1	3.27451	7.5
PLBD2	0.289248	0.303292	1	1.29412	3
FARP1	0.289247	0.069272	1	6.31372	14
ZNF518A	0.289042	0.318469	1	2.11765	3.75
SKP2	0.288974	0.120959	1	1.01961	3.75
ZFYVE21	0.288968	0.149151	1	0.45098	2
YWHAH	0.288874	0.379253	1	3.09804	7.75
USP40	0.288822	0.162958	1	0.921569	3.75
WAC	0.288601	0.441779	1	3.4902	6
KLHL18	0.288494	0.246761	1	1.43137	4
AL035530.2	0.288344	0.419949	1	2.41176	6
ARMC10	0.287806	0.045323	1	0.784314	2
FAM104A	0.287483	0.037761	1	0.529412	1.75
CPLX2	0.286761	0.587436	1	2.82353	5.5
COX7A2	0.286687	0.012827	1	0.490196	1.5
SRP9	0.286405	0.170069	1	0.45098	2
OTUD4	0.28623	0.210179	1	1.37255	3.5
SLC38A2	0.286171	0.206875	1	1.45098	2.75
AKAP11	0.286067	0.354375	1	2.98039	6
HERPUD1	0.285977	0.042243	1	0.843137	2.25
AC079760.1	0.285925	0.351193	1	1.60784	2.25
VWC2	0.285884	0.566753	1	0.941176	4.25
TEX264	0.285843	0.194934	1	0.294118	1
NAALADL2	0.285579	0.016598	1	2.72549	7.75
BBIP1	0.285411	0.123216	1	1.35294	3.5
EGLN2	0.285226	0.287262	1	0.490196	2
ZNF292	0.285134	0.291229	1	6.82353	12.25
EIF2AK2	0.285034	0.281221	1	2.19608	5.75
DDX31	0.284924	0.306616	1	0.529412	1.5
NCOA5	0.284892	0.160537	1	1.37255	4
TMSB10	0.284798	0.374416	1	0.941176	2
ESF1	0.284776	0.33035	1	2.2549	3.75
ALDH1L2	0.284676	0.354189	1	2	6
IGF2R	0.284459	0.350242	1	2.72549	5
AC096570.1	0.284221	0.387436	1	1.82353	1
ZNF638	0.283995	0.23835	1	13.7059	26.25
UGGT1	0.283942	0.162885	1	1.84314	4.25
NOX4	0.283893	0.428508	1	1	1.75
PPP1R21	0.283851	0.420732	1	3.72549	8.5
ATP2B4	0.283833	0.223576	1	5.23529	11.5
UQCRH	0.283441	0.126166	1	1.19608	3.5
HSPA1A	0.283195	0.018896	1	0.352941	1.75
GOLGA3	0.283083	0.400326	1	2.88235	6.75
TMA7	0.28255	0.446526	1	0.72549	4.25
EIF3J	0.282122	0.22726	1	0.843137	2.25
SLC27A5	0.282055	0.271546	1	0.215686	1
EXOG	0.281797	0.185798	1	1.03922	2.25
ANXA7	0.281786	0.463841	1	1.96078	3.25
USP49	0.28141	0.35536	1	1.80392	3
TCEAL2	0.281249	0.033007	1	0.647059	2.5
KBTBD11	0.281156	0.13805	1	0.803922	2.25
FERMT2	0.280687	0.237172	1	0.470588	1.25
CREB1	0.279948	0.273972	1	2.45098	4.75
PRKAR2B	0.279888	0.672534	1	5.05882	11.25
CIPC	0.279761	0.277658	1	0.568627	2
GNG7	0.279539	0.357538	1	1.66667	5.5
RC3H2	0.279477	0.190367	1	1.62745	3.5
ATXN10	0.279054	0.411977	1	4.84314	10.25
SC5D	0.27867	0.344286	1	1.70588	4.5
ATXN7L3B	0.27761	0.130641	1	0.372549	2.5
R3HDM1	0.277583	0.291564	1	32.3529	79.75
ATP5PO	0.277085	0.222424	1	0.607843	2.5
SULT4A1	0.276916	0.370108	1	2.23529	5
IGSF11	0.27688	0.266852	1	3.62745	9.5
TAF11	0.276515	0.03739	1	0.490196	1.75
UBN1	0.27626	0.093304	1	0.607843	1.75
RIPOR2	0.27557	0.555741	1	3.17647	7.25
CLIP3	0.275508	0.389172	1	1.13725	3.25
N4BP2L2-IT2	0.2754	0.233069	1	0.352941	1
RASA1	0.275345	0.044317	1	6.82353	15.75
FBXO3	0.275292	0.182134	1	1.2549	2.5
RNF4	0.275212	0.219139	1	0.980392	2.5
POLD2	0.275039	0.067077	1	0.215686	0.75
ARRDC3-AS1	0.274512	0.137734	1	0.784314	2.5
TAOK3	0.274371	0.599201	1	6.66667	10.75
CTDNEP1	0.274268	0.151228	1	0.333333	2
ADAR	0.273979	0.394861	1	1.66667	4.25
CWC22	0.273268	0.05583	1	0.980392	4.25
SATL1	0.273154	0.193933	1	0.411765	2.25
PUS10	0.272889	0.134985	1	1.05882	3
CC2D2A	0.272732	0.146419	1	1.31373	4.75
NUDC	0.272704	0.136098	1	0.901961	1.5
AC002460.2	0.272628	0.563356	1	8.43137	17
ZNF623	0.272596	0.210462	1	1.07843	1.75
USP10	0.272533	0.060152	1	1.58824	5.25
ICAM5	0.272404	0.00784	1	0.27451	1.5
EMX1	0.272195	0.295516	1	0.686275	2
RYBP	0.272155	0.102668	1	1.64706	4.5
CSDE1	0.271981	0.195097	1	2.01961	4.5
HRH3	0.271811	0.312811	1	0.72549	3
SLX4IP	0.271755	0.167617	1	1.19608	2.25
DNAJC12	0.27172	0.216893	1	0.196078	1.5
PTCHD4	0.271485	0.509185	1	7.43137	24.5
GPS2	0.271315	0.055971	1	0.54902	2.25
CCT8	0.271121	0.079791	1	0.72549	2
HNRNPC	0.271015	0.511426	1	3.31372	6
HEY1	0.270815	0.059566	1	0.196078	2
LDOC1	0.270351	0.356698	1	0.235294	1
ARHGAP21	0.270147	0.347975	1	7.39216	18
PPP1CB	0.270139	0.438545	1	2.35294	5.5
SDC3	0.270135	0.217602	1	0.607843	1
SMAP1	0.269891	0.469513	1	5.7451	12.75
CACNG7	0.269865	0.551043	1	2.64706	5.25
NDRG4	0.269429	0.725422	1	5.76471	10.5
GPD2	0.269168	0.18138	1	0.352941	1.25
ANKDD1A	0.268238	0.319428	1	6.43137	15
NSG1	0.268086	0.122398	1	0.372549	2.5
MAPK6	0.268023	0.002873	1	0.843137	3.5
DCTN6	0.267347	0.037674	1	0.176471	1.25
FZR1	0.267263	0.299201	1	0.333333	0.75
DBT	0.266582	0.299229	1	1.11765	2.75
PTPRZ1	0.266034	0.171246	1	1.01961	4.5
TOX4	0.265835	0.089021	1	0.27451	2
WBP2	0.265751	0.212995	1	1.15686	3.5
C5orf51	0.265611	0.291951	1	0.568627	1.75
AL807742.1	0.265529	0.094817	1	0.333333	0.75
GALNT11	0.265497	0.428504	1	4.19608	10
TNPO3	0.265443	0.488974	1	2.17647	5.25
MRPL4	0.265384	0.357432	1	0.54902	1.25
BLOC1S2	0.265375	0.212765	1	0.470588	2
BAIAP3	0.265155	0.363369	1	0.647059	2.25
TSEN54	0.26505	0.068882	1	0.490196	1.25
BCL2L2-PABPN1	0.264745	0.271389	1	0.470588	1.25
EEF2	0.264417	0.022735	1	0.45098	2
PCGF3	0.264321	0.064185	1	0.823529	2.75
TSPAN7	0.264319	0.490506	1	6.35294	13
NDUFAF4	0.264142	0.268587	1	0.529412	1.75
NOVA2	0.26399	0.194568	1	2.15686	6.75
TADA2B	0.263852	0.210703	1	0.27451	1
CHORDC1	0.26371	0.255814	1	3.03922	9
RPUSD1	0.263219	0.096701	1	0.254902	1.25
JAK2	0.263044	0.423106	1	3.54902	8.25
PLK2	0.262667	0.370299	1	0.568627	1.5
NECAB1	0.262566	0.466203	1	8.01961	13.5
PHC1	0.262301	0.182016	1	0.705882	1.75
HAT1	0.262199	0.398855	1	0.764706	2.25
PHEX-AS1	0.261868	0.101964	1	0.235294	1
HTR5A	0.261656	0.094652	1	0.313725	1.75
DCUN1D4	0.261633	0.396903	1	3.4902	8.5
AL158058.2	0.26146	0.054682	1	1.05882	2.5
RAB8B	0.261448	0.003878	1	2.72549	9.75
MAP1LC3B	0.261446	0.154916	1	1.01961	2.5
SEC62	0.261416	0.116393	1	1.96078	5
AC006480.2	0.261408	0.020763	1	0.333333	1.5
YIPF4	0.261398	0.33637	1	1.4902	3.5
AK3	0.261334	0.308057	1	1.54902	4.75
ARL15	0.261289	0.689194	1	24.5882	48
NDUFB2	0.261261	0.270473	1	0.607843	2.75
COX20	0.260937	0.263601	1	0.509804	2.25
MRAS	0.260724	0.161351	1	1.39216	3.75
SPPL3	0.260112	0.369914	1	4.4902	7.75
AREL1	0.259852	0.305302	1	1.13725	2.75
JPH4	0.259829	0.373476	1	3.23529	7.5
LYPLAL1	0.259337	0.264267	1	1.4902	3.5
ANXA6	0.25933	0.712713	1	3.31372	5
SLC39A11	0.259066	0.146145	1	8.88235	19.75
ENPP5	0.258963	0.100017	1	0.72549	1.25
SEZ6L2	0.258956	0.546031	1	3.72549	7
UBAP2L	0.258933	0.101276	1	0.843137	1.25
CYB5D2	0.258747	0.450852	1	0.627451	1.75
RAB3IP	0.258543	0.192439	1	2.27451	6
KAT2A	0.258443	0.400898	1	1.19608	3.75
NDUFB9	0.258255	0.279163	1	0.411765	1
ARL1	0.258149	0.388669	1	0.588235	1.5
C3orf14	0.258129	0.15589	1	0.941176	2.5
THUMPD3	0.257965	0.126874	1	0.431373	2.5
RBM26	0.257647	0.453003	1	7.05882	13.5
LSM12	0.257431	0.207982	1	0.666667	2.5
VSTM2L	0.257377	0.080141	1	2.7451	7.75
RCAN2	0.257248	0.531792	1	11.3529	26
ARL8B	0.257247	0.205297	1	2.31372	6.75
COX4I1	0.256797	0.186834	1	0.862745	3
ARPC5L	0.256792	0.241076	1	0.705882	2.5
TMEM47	0.256442	0.366757	1	0.235294	1
TCEAL7	0.256276	0.085502	1	0.27451	1
CD200	0.25618	0.211433	1	1.01961	3.25
HUWE1	0.256141	0.26638	1	2.29412	4.25
CSNK1A1	0.256066	0.212605	1	4.7451	10.75
SHC3	0.255793	0.48552	1	9.43137	18
VPS41	0.255718	0.394054	1	3.29412	5.75
RNF111	0.255717	0.374732	1	3.13726	5.75
CCDC65	0.255376	0.42077	1	0.45098	1.25
FOPNL	0.255275	0.049843	1	0.607843	1.75
PRKCQ	0.255188	0.022194	1	0.54902	1.75
ESD	0.255147	0.226021	1	0.666667	3
SUCLG1	0.255107	0.44283	1	1.43137	3
DNAJC27	0.255106	0.013827	1	0.470588	2.25
MEF2C-AS2	0.255046	0.145935	1	0.352941	1.75
RASGRP1	0.255031	0.317559	1	3.11765	7.75
KIDINS220	0.25489	0.03787	1	4.56863	11.5
TRIR	0.254818	0.251993	1	0.372549	1.25
ARID4A	0.254813	0.10532	1	1.70588	4
TMEM159	0.254798	0.102426	1	0.509804	1.75
HAGH	0.254783	0.300784	1	2.23529	5.75
ASGR1	0.254754	0.206453	1	0.352941	1
RAB30-DT	0.254638	0.151149	1	1.62745	5.25
RNMT	0.254304	0.108759	1	1.80392	5.25
ELOF1	0.25427	0.321107	1	0.235294	1.25
DMGDH	0.254251	0.088764	1	1.66667	3.5
NFE2L1	0.253733	0.227711	1	1.33333	4
APAF1	0.253699	0.276784	1	0.411765	1
ARMC1	0.253679	0.298792	1	0.901961	3.25
C11orf68	0.253593	0.15079	1	0.294118	1.5
EPC2	0.253502	0.391659	1	3.19608	5.75
SGTB	0.253199	0.27474	1	1.01961	2
SRSF7	0.252857	0.445901	1	2.29412	3
NDUFC1	0.252629	0.29554	1	0.745098	3.5
CYP2U1	0.252247	0.22749	1	1.92157	5.25
PPP2R5A	0.252206	0.110406	1	0.764706	1.75
PEX5	0.25204	0.132065	1	1.27451	4.25
RXRB	0.251582	0.242603	1	0.333333	1.25
ZCCHC4	0.251364	0.139861	1	0.235294	1
GNAI3	0.251343	0.224837	1	1.52941	4.25
HDAC10	0.251277	0.261223	1	0.588235	2.25
CRBN	0.250989	0.414121	1	2.54902	4.25
UBE2M	0.250924	0.072205	1	0.470588	2
AC005165.1	0.250797	0.336329	1	0.529412	1.5
ABI1	0.250136	0.070721	1	3.15686	8.25
PLEKHA3	0.25007	0.105441	1	0.921569	2.5
RRAGD	0.249948	0.146705	1	1.07843	3
BMT2	0.249878	0.372118	1	5.03922	11.75
ZNF717	0.249837	0.352831	1	1.92157	3.5
INA	0.249813	0.296256	1	1.27451	2.5
SELENOF	0.249751	0.296464	1	0.921569	2.25
KAT14	0.249514	0.136822	1	0.235294	1.25
ADD2	0.249029	0.37127	1	7.41176	15.25
CBX5	0.249017	0.01879	1	1.09804	4.75
IL7	0.248943	0.269975	1	0.254902	1.75
LIN7A	0.248924	0.330596	1	2.21569	5
KLHDC3	0.248761	0.137668	1	0.588235	2.5
NPTN	0.248566	0.256548	1	4.90196	10.75
DNM1L	0.248557	0.530336	1	4.19608	7.75
CCN3	0.24831	0.148129	1	0.313725	2.75
CTNND1	0.248243	0.305365	1	2.45098	5
C1orf50	0.248	0.120789	1	0.27451	0.75
WFS1	0.247786	0.01593	1	0.294118	1.25
SPARC	0.247781	0.11262	1	0.745098	1.5
AP2S1	0.247768	0.33663	1	0.666667	2
NOL9	0.247762	0.368163	1	0.529412	2
MTHFD2L	0.247552	0.263837	1	1.15686	2.75
CCDC124	0.247518	0.063824	1	0.215686	1.25
CHMP1A	0.247472	0.184422	1	0.235294	1
NCOA3	0.247316	0.157949	1	0.960784	2.25
SYN1	0.247107	0.489866	1	1.82353	3
PLAA	0.247082	0.096868	1	1.23529	3.5
CDC42BPA	0.24704	0.433888	1	19.0196	37.5
TMEM30A	0.246567	0.18424	1	1.47059	3.25
TPRG1L	0.246394	0.41625	1	0.666667	1.5
HEATR5B	0.24632	0.27912	1	1.47059	2.75
IFT88	0.246294	0.259493	1	1.70588	4.5
TBK1	0.246097	0.137747	1	1.45098	3.5
PPP3CB	0.24577	0.480345	1	4.27451	9
SYNRG	0.245747	0.527008	1	2.35294	3.25
EFCAB2	0.245626	0.52906	1	4.2549	6.5
USP2	0.245359	0.238821	1	0.823529	2.75
SNUPN	0.245313	0.18541	1	0.27451	1
BCAP29	0.24518	0.307342	1	3.27451	7
ZNF606	0.245159	0.124785	1	0.235294	1.5
AC046134.2	0.245056	0.290841	1	2.70588	5.25
DNAJB14	0.244983	0.46926	1	3.4902	6
DPP8	0.244818	0.247026	1	1.43137	1.75
MRPL32	0.244815	0.086032	1	0.215686	0.75
EIF4A2	0.244731	0.115577	1	2.05882	8.25
ATP5MPL	0.24473	0.428997	1	0.960784	3
SKP1	0.244207	0.344505	1	1.4902	3
CCND2	0.244205	0.13423	1	1.52941	4
H2AFY2	0.243951	0.401844	1	0.509804	1
RPA1	0.243268	0.083253	1	0.882353	2.25
ANGEL1	0.242933	0.326297	1	0.666667	2
CCNL1	0.242539	0.285405	1	0.607843	2
TBC1D31	0.242476	0.108336	1	1.43137	4.75
FAM81A	0.24222	0.407087	1	4.86275	12.5
RAB26	0.242147	0.661551	1	0.980392	2
AL390195.2	0.24213	0.111719	1	0.27451	1.25
HOMER2	0.241819	0.299373	1	1.21569	3.75
GABRG2	0.241315	0.51994	1	5.29412	9.5
LYPLA2	0.241085	0.317406	1	0.196078	0.5
KCNH3	0.240958	0.381688	1	1.7451	3.25
G3BP2	0.240955	0.413702	1	2.19608	4
GOLPH3	0.240311	0.268024	1	2.68628	5.75
TMEM135	0.240075	0.39164	1	3.94118	9.25
CEP290	0.24005	0.540093	1	4.58824	9.75
TESK1	0.239996	0.143782	1	0.431373	2
CAND2	0.239644	0.270691	1	1.17647	4
EWSR1	0.239615	0.562007	1	1.92157	3.25
SYT4	0.239591	0.393283	1	1.33333	3.75
MEF2D	0.239399	0.206692	1	0.882353	2.25
DGKE	0.239084	0.513836	1	3.94118	6.25
DKK3	0.238873	0.333593	1	2.39216	7
MIR7-3HG	0.238746	0.168066	1	1.5098	3.25
HNRNPUL2	0.238188	0.153657	1	0.588235	2.25
NDUFS6	0.238136	0.185172	1	0.372549	1
SPATA2L	0.238129	0.290778	1	0.392157	1.5
AC073091.3	0.238111	0.084089	1	5.98039	17
ERH	0.238013	0.299092	1	0.411765	1
ZNF595	0.237904	0.362214	1	0.54902	1.25
KLHL9	0.237713	0.192015	1	0.352941	2.5
OR3A2	0.237699	0.616159	1	0.529412	1.25
THAP6	0.237593	0.199691	1	0.333333	1.25
MIEN1	0.237453	0.072037	1	0.254902	2
CENPP	0.237418	0.291605	1	2.4902	7.75
DRC1	0.23691	0.074373	1	0.156863	0.75
PRPF39	0.236312	0.236498	1	1.47059	3
C1orf216	0.236285	0.337778	1	0.568627	1
FTL	0.235982	0.075903	1	1.37255	9
STX1B	0.235965	0.191977	1	1.45098	4.25
MRPL33	0.235607	0.179004	1	1.47059	3.25
C12orf43	0.235371	0.200253	1	0.333333	1
ARHGAP12	0.235231	0.14427	1	1.54902	3.5
SREK1IP1	0.235201	0.252917	1	0.960784	3
MPG	0.235103	0.24674	1	0.352941	1
CDC40	0.235001	0.321651	1	1.37255	2.5
MPP6	0.234934	0.515375	1	11.6471	25.75
SON	0.234696	0.113228	1	2.23529	5
RHBDL3	0.234421	0.43285	1	3.86274	9.5
PRUNE1	0.234378	0.12412	1	0.235294	1.5
MON1A	0.234067	0.106191	1	0.27451	0.75
EPM2A	0.234047	0.311746	1	2.88235	7.5
PJA2	0.233795	0.653204	1	3.86274	5.5
RNPS1	0.233526	0.245418	1	1.31373	3.75
MAGED1	0.2334	0.371039	1	4.07843	9
RBM12B	0.233364	0.393514	1	1.39216	3
MAIP1	0.233319	0.292914	1	0.862745	3
MAN1A1	0.233165	0.174408	1	0.529412	2
TBC1D1	0.233002	0.195697	1	1.31373	1.75
SMIM12	0.232804	0.27465	1	2.29412	7
RAB11FIP5	0.232777	0.154012	1	1	2.25
PIK3R2	0.232768	0.375046	1	0.568627	1.25
CWF19L1	0.232628	0.055903	1	0.490196	2
PIGP	0.232388	0.043933	1	0.411765	1.25
DNAJC3	0.232078	0.222737	1	1.21569	3
ULK4	0.232076	0.786271	1	4.64706	9.25
DDX20	0.232063	0.381269	1	0.27451	0.75
GNB4	0.23203	0.261765	1	0.666667	2.5
MAP2	0.231769	0.406399	1	47.098	90
FBXW5	0.231768	0.120231	1	0.313725	2
DOCK3	0.231757	0.33354	1	36.9412	65.5
EIF1B	0.231735	0.251304	1	0.666667	3.75
FOXJ3	0.231667	0.504514	1	4.2549	8.25
TUSC2	0.231665	0.310819	1	0.27451	1.5
CFL1	0.231597	0.319136	1	1.56863	4.5
TACC1	0.231095	0.405818	1	3.58824	6.25
ADNP	0.23103	0.110315	1	3.37255	6.75
TARS	0.230893	0.052367	1	0.705882	1.25
TMEM35A	0.2308	0.358123	1	0.588235	2.25
TXK	0.230774	0.274869	1	2.33333	5
KYAT1	0.230703	0.228191	1	1.70588	4
MRPL34	0.23061	0.15709	1	0.294118	1
OXSR1	0.230468	0.180932	1	3.27451	7
KIAA1324	0.230102	0.246907	1	1.88235	4
SENP5	0.229795	0.374384	1	3.47059	6
ZCWPW2	0.229579	0.085477	1	2.17647	2
AC107204.1	0.229546	0.115205	1	1.03922	3.25
CALM3	0.229542	0.598763	1	2.90196	5
SRPRB	0.229453	0.421789	1	0.509804	1.5
AC051619.5	0.229427	0.103099	1	0.313725	0.75
TBKBP1	0.2294	0.371398	1	0.470588	1.25
PRRC1	0.229385	0.218661	1	0.568627	2.25
OAZ2	0.229233	0.04713	1	0.647059	1.75
METAP1D	0.22919	0.329689	1	0.529412	2
POLR2C	0.229154	0.010185	1	0.313725	1.5
RUNX1T1	0.228951	0.408205	1	2.84314	5.25
IFIT1	0.22886	0.014935	1	0.254902	2
RIMS3	0.228711	0.290847	1	0.784314	2
CDK5RAP2	0.228598	0.309125	1	2.09804	3.75
POT1	0.228493	0.202507	1	1.11765	3.5
CCDC59	0.228285	0.17058	1	1	2.75
TMCC2	0.228212	0.380037	1	0.666667	2
TMED10	0.227857	0.316181	1	0.666667	1.75
HMGXB3	0.227402	0.099508	1	0.901961	2.75
ZNF846	0.227199	0.182631	1	1.43137	2.75
METTL2B	0.227177	0.393844	1	0.607843	2
PPP2R2A	0.227133	0.55138	1	2.62745	4.5
URI1	0.227028	0.511534	1	2.54902	4.25
EEF1A2	0.226938	0.174733	1	1.90196	3.75
Z95331.1	0.226914	0.439208	1	0.568627	1.5
ZMYM6	0.22688	0.296957	1	1.45098	2
COX7B	0.226838	0.171677	1	0.490196	2.25
GRB14	0.22668	0.503478	1	4.15686	11.25
U2SURP	0.226588	0.597241	1	2.2549	4
FAM92A	0.226318	0.091698	1	1.58824	4.5
LINC01750	0.226307	0.163336	1	0.333333	1.25
CCDC85A	0.226114	0.23851	1	1.56863	6.25
ZC3H6	0.226088	0.260406	1	1.47059	4.5
IRS2	0.225947	0.584367	1	3.88235	7.75
ALKBH5	0.225945	0.12842	1	1.05882	2.5
AC026341.1	0.225884	0.451601	1	0.627451	1
VAMP2	0.225865	0.357038	1	3	8.5
BEX3	0.225815	0.408626	1	1.17647	3.5
KCNJ4	0.225604	0.341829	1	1.23529	3.25
EBLN3P	0.225538	0.103436	1	0.666667	1.75
HLF	0.225425	0.192549	1	2.37255	7.25
MRPL20	0.225303	0.17291	1	0.470588	2
EEF1A1	0.225301	0.714924	1	1.07843	1.5
AC002463.1	0.225278	0.014653	1	0.392157	1.75
PCP4	0.225232	0.508475	1	0.803922	1.75
PDCD6	0.2249	0.179804	1	1.17647	3.75
ZNF865	0.224844	0.068141	1	0.176471	0.75
CETN3	0.224328	0.056888	1	0.431373	1.25
TMEM59	0.223958	0.180516	1	1.31373	1.75
UMAD1	0.223748	0.446895	1	5.92157	12
TSPYL1	0.223744	0.497648	1	2.31372	6
AC138627.1	0.223669	0.187156	1	1.47059	1.75
TSC22D1	0.223598	0.498989	1	10.2157	25.75
DUSP16	0.22351	0.415575	1	0.647059	1.25
PIP4P2	0.223311	0.211222	1	1.2549	4
SEMA3D	0.222465	0.408014	1	0.54902	1.25
CTSD	0.222433	0.272831	1	0.862745	1.75
AC084198.2	0.222427	0.497877	1	0.745098	1.75
VPS52	0.222251	0.223859	1	0.372549	1.75
DNAJB6	0.222197	0.069026	1	2.33333	6.5
SEPTIN8	0.222145	0.242113	1	1.15686	3.25
RNASEH2B	0.222137	0.452529	1	1.19608	3.5
JRK	0.222103	0.154451	1	0.509804	2.75
PAK6	0.222047	0.479049	1	0.352941	0.75
CELSR2	0.221919	0.181784	1	0.72549	2.5
RBL2	0.221849	0.245501	1	1.82353	4.25
SURF6	0.221839	0.182874	1	0.27451	1.5
MAP1S	0.221708	0.506576	1	0.294118	1
VDAC1	0.221538	0.084538	1	1.56863	4.25
LINC00970	0.221528	0.019447	1	2.11765	8.75
DLG4	0.221494	0.438008	1	1.86275	5.25
ATP6V1F	0.221418	0.16563	1	0.45098	2.25
SPAST	0.221255	0.469665	1	2.23529	4.75
SLC6A8	0.221175	0.375527	1	0.568627	2
GMPS	0.221057	0.410252	1	1.84314	5
PPIL4	0.220691	0.25901	1	1.11765	2.25
MPLKIP	0.220676	0.083779	1	0.607843	1.25
KPNA3	0.220571	0.443734	1	2.80392	5.75
AC090517.5	0.220545	0.296034	1	1.17647	1.75
TRIM27	0.220335	0.105891	1	0.607843	1
ZDHHC7	0.220081	0.574656	1	0.54902	1.25
CAAP1	0.220073	0.0821	1	0.784314	2.25
CA5B	0.22002	0.061128	1	1.37255	2.75
MAP3K10	0.219978	0.282479	1	1.37255	3.5
CDK5R2	0.219835	0.28527	1	0.568627	2
FRAS1	0.219546	0.656157	1	24	45.75
SLC13A3	0.219419	0.494335	1	2.5098	4.25
GYG2	0.219343	0.088848	1	0.882353	2.75
SPOCK1	0.219222	0.915829	1	6.2549	12
NAA38	0.219051	0.337389	1	0.627451	2.25
ATF2	0.218931	0.213675	1	3.43137	7
KMT2D	0.218658	0.203189	1	0.823529	2.25
SYT12	0.218638	0.305455	1	1.47059	2.75
ZNF527	0.218629	0.021616	1	0.372549	1
ZC3H4	0.218583	0.404058	1	0.529412	1.25
NIM1K	0.218161	0.353873	1	2.56863	7.25
PSMD7	0.21802	0.016028	1	0.294118	1
ECHS1	0.217994	0.266108	1	0.392157	1
ERCC6L2	0.21797	0.62131	1	3.39216	7
CHMP1B	0.217869	0.090615	1	0.235294	1
CANX	0.217867	0.237088	1	2.2549	5.75
SNRPF	0.21772	0.383546	1	0.490196	1.5
VEGFA	0.217719	0.530588	1	0.607843	1.75
NR1D1	0.217517	0.162727	1	0.352941	2.25
PHKB	0.217371	0.479859	1	4.98039	7.5
SLC41A1	0.217353	0.203987	1	0.411765	1.5
TTL	0.217314	0.38347	1	2.01961	5.25
GDAP2	0.21705	0.206251	1	1.15686	3
MFSD2B	0.216792	0.076537	1	0.156863	0.75
STMN1	0.216722	0.602379	1	1.19608	3.75
DYNLL1	0.216693	0.101815	1	1.92157	8.75
AC107398.3	0.216681	0.364966	1	0.745098	1.25
DTX3	0.216647	0.143555	1	1.09804	1.75
AP000873.2	0.216629	0.077402	1	0.745098	1.5
SNX9	0.216563	0.434808	1	3.68628	6
MBTD1	0.216066	0.745146	1	2.39216	3.75
TSC22D3	0.216042	0.459644	1	0.607843	1.75
NEFL	0.215643	0.286282	1	2.7451	6
MSMO1	0.215517	0.056777	1	0.686275	2.5
ATP5MC3	0.215395	0.288231	1	0.45098	2
NR4A1	0.215376	0.318971	1	0.490196	1
INTS4	0.2152	0.27065	1	0.862745	3.25
RSPRY1	0.215087	0.158942	1	0.843137	1.75
CALY	0.215049	0.525751	1	2.5098	5.5
SLC7A5	0.214995	0.407501	1	1.7451	3.5
SEPHS1	0.214989	0.246443	1	0.411765	1.75
GTPBP10	0.214827	0.227155	1	0.745098	1.5
RNF152	0.214635	0.64263	1	4.4902	9
STXBP4	0.214577	0.374547	1	1.43137	2.5
NUP58	0.214328	0.304188	1	1.70588	4.5
TASOR	0.214262	0.28821	1	1.54902	4.5
FABP6	0.214155	0.155932	1	0.294118	0.75
ORC5	0.213632	0.257904	1	1.52941	2.75
SHB	0.213542	0.176168	1	0.372549	0.75
SDHAF2	0.213356	0.364505	1	0.45098	1.5
CCPG1	0.213353	0.339948	1	3.96078	6.75
NAB1	0.213267	0.260115	1	2.01961	6
UBE2E3	0.213251	0.697948	1	4	8.75
FAM76B	0.213173	0.203415	1	0.352941	1.75
ATAD2B	0.213095	0.248668	1	1.64706	4.5
CUTA	0.212938	0.455631	1	0.27451	0.75
LANCL2	0.212732	0.598287	1	2.41176	4
USP5	0.212602	0.301873	1	0.392157	1.25
ACTR6	0.21239	0.200317	1	0.431373	1.5
GJC1	0.212099	0.469328	1	0.352941	0.75
SLC25A46	0.211827	0.552275	1	1.84314	3
UAP1L1	0.211821	0.120538	1	0.235294	0.75
PPP1CA	0.211801	0.068385	1	0.254902	1.75
PSMD14	0.211652	0.488317	1	2.19608	5
ANKRD13A	0.211638	0.28931	1	0.803922	2.5
BUD31	0.211597	0.166541	1	0.313725	1.75
AGO3	0.211527	0.444059	1	4.92157	8
AMER2	0.211458	0.049674	1	0.45098	2
AP1S2	0.211211	0.350386	1	1.4902	3
MRPL39	0.210801	0.316429	1	0.392157	1
JKAMP	0.210753	0.302836	1	0.803922	2.5
MIPEP	0.210646	0.480313	1	3.05882	5.5
MGAT4B	0.210535	0.22359	1	0.313725	0.75
XYLB	0.210384	0.4835	1	1.62745	2.25
RUNDC3A	0.210206	0.251281	1	1.29412	3.75
RPRD2	0.209862	0.472368	1	5.15686	9.75
TMEM230	0.209825	0.293842	1	0.980392	2.5
ZNF213	0.209591	0.393025	1	0.254902	0.75
FBF1	0.209412	0.103667	1	0.666667	1.5
NFX1	0.209399	0.560326	1	3.03922	4.75
CARMIL2	0.209157	0.485742	1	0.686275	2.25
CSNK2A1	0.209031	0.664286	1	2.76471	3
HDAC8	0.209023	0.4772	1	7.76471	13.25
CYP1B1	0.208796	0.27667	1	0.54902	1.25
LZTR1	0.208696	0.388893	1	0.529412	1.75
MZF1	0.208522	0.186824	1	1.56863	2.5
RGS17	0.208423	0.426213	1	2.29412	3.25
AL391840.3	0.208333	0.011856	1	0.372549	1.75
ZFP82	0.208298	0.096171	1	0.72549	1.5
ARHGEF2	0.208131	0.411414	1	1.58824	3.75
SPRY2	0.208092	0.096646	1	0.215686	1.25
DDRGK1	0.207823	0.27872	1	1	2.5
GMFB	0.207822	0.057088	1	0.607843	1.5
AL513166.1	0.207787	0.627111	1	15.8039	26
CEMIP2	0.20765	0.359013	1	4.29412	7.5
PFDN6	0.207597	0.089122	1	0.235294	0.75
GET1	0.207516	0.125717	1	1.03922	3.75
LMAN2	0.207425	0.360001	1	0.411765	1
PPP5C	0.207402	0.116619	1	1.33333	3.25
AMPD2	0.207083	0.337655	1	0.411765	1
GALNT1	0.206604	0.483948	1	3.37255	5.5
STXBP1	0.206533	0.504361	1	9.39216	16.5
PAIP2	0.206391	0.663247	1	1.90196	3.5
IL6ST	0.206387	0.226465	1	0.568627	1
FPGT	0.206204	0.013393	1	0.509804	3.25
CFAP221	0.206092	0.586133	1	4.15686	10.25
CASK	0.206032	0.363717	1	3.64706	6
LMAN1	0.205976	0.207935	1	0.862745	1.5
SLC25A19	0.205974	0.057148	1	0.196078	1.25
G3BP1	0.205888	0.470153	1	1.62745	3.25
AMN1	0.205722	0.394136	1	2.54902	5.75
ERVK13-1	0.205717	0.241004	1	1.82353	2.25
ZBTB26	0.205517	0.020433	1	0.392157	1.5
HENMT1	0.205474	0.225122	1	0.196078	1.25
OVGP1	0.205156	0.251041	1	0.352941	1.25
CMTM4	0.205122	0.452636	1	4.45098	7.25
ATP6V0E2	0.205053	0.409729	1	1.41176	3.25
EFHD2	0.205042	0.209698	1	1.39216	4.75
DSE	0.204997	0.423787	1	2.5098	5.5
CELF6	0.204819	0.095852	1	1.15686	1.75
SLITRK3	0.204761	0.190474	1	0.372549	1.25
ZNF697	0.204689	0.451782	1	0.490196	1.25
METTL14	0.204614	0.205118	1	0.803922	1.5
VDAC3	0.204438	0.226292	1	1.03922	2.75
DDX50	0.204409	0.323503	1	1	3
ID2	0.204328	0.025308	1	0.627451	3.25
AFG1L	0.204291	0.356848	1	2.98039	7
INPP4B	0.204265	0.677535	1	11	20
XIAP	0.204159	0.286755	1	1.21569	1.75
GNG4	0.204137	0.612658	1	0.980392	2.5
HTT	0.204136	0.336126	1	5.09804	9.25
2022-03-11	0.20412	0.32543	1	2.94118	4
EPHA6	0.204083	0.623543	1	51.5686	87.5
THUMPD3-AS1	0.204077	0.469813	1	2.41176	5.5
TMEM160	0.204041	0.126257	1	0.392157	1.75
PTPN1	0.203999	0.432747	1	2.07843	4.75
GNA12	0.203552	0.3525	1	2.03922	3
GALT	0.203407	0.468865	1	0.490196	1.5
VPS11	0.203381	0.25687	1	0.333333	1.25
HDAC6	0.203371	0.374912	1	0.588235	1.25
BRK1	0.203318	0.46935	1	0.333333	1.25
ZCCHC9	0.203245	0.428566	1	0.490196	1
TMEM26	0.20313	0.130488	1	0.333333	2
AC007406.5	0.202812	0.20482	1	0.254902	0.75
LONRF1	0.202775	0.236884	1	2.13726	5.5
B3GALT2	0.202559	0.182686	1	0.431373	2
EEF1D	0.202372	0.25359	1	1.35294	2
DENND11	0.202337	0.370737	1	0.509804	0.75
NUMA1	0.202202	0.275246	1	1.05882	3.5
NUP88	0.202178	0.318232	1	1.07843	2
UFD1	0.202118	0.283376	1	0.431373	1.25
PTRH2	0.202018	0.272716	1	0.392157	1.5
CNTRL	0.201912	0.528254	1	1.84314	3.5
KLF6	0.201875	0.244289	1	0.529412	2.5
PMVK	0.201815	0.273257	1	0.313725	1
GEMIN5	0.201476	0.342719	1	0.568627	2
SEC61A1	0.201447	0.091244	1	0.686275	1.75
LINC00486	0.201443	0.510226	1	3.21569	5
CHM	0.201345	0.26935	1	2.54902	6
CNRIP1	0.201189	0.365278	1	0.803922	2.25
GPR162	0.201165	0.25925	1	1.2549	3
DUSP3	0.201115	0.425781	1	0.72549	2.75
HGS	0.201032	0.040376	1	0.54902	1
CDR2	0.200998	0.554087	1	7.13725	13.25
THAP12	0.20084	0.058015	1	0.529412	1.25
AC015712.2	0.200834	0.311249	1	0.392157	1.25
ICA1	0.200459	0.154642	1	2.2549	4.25
WBP4	0.200192	0.475974	1	0.509804	1.5
BRD4	0.200166	0.721268	1	3	3.25
MAP2K4	0.199747	0.538899	1	11.1765	21.25
TRAPPC13	0.199734	0.148984	1	1.01961	2.75
SELENOI	0.19966	0.421077	1	1.56863	4
ACYP1	0.199344	0.080074	1	0.509804	1.25
COX6C	0.199338	0.57468	1	1.13725	3.5
ALOX12-AS1	0.199236	0.609706	1	4.21569	7.25
LINC01945	0.199216	0.399534	1	0.235294	1
EPHX4	0.198759	0.424512	1	1.72549	2.25
MAD1L1	0.198723	0.384138	1	2.78431	7
RAB5C	0.198702	0.583373	1	0.588235	1.5
ATP1B1	0.19856	0.760137	1	9.76471	21.75
LYPLA1	0.198496	0.483041	1	1.4902	3.5
SLK	0.198372	0.448873	1	0.784314	2.25
FAM131A	0.198359	0.636312	1	1.29412	3
TMEM268	0.198324	0.246106	1	1.35294	3.75
TMEM183A	0.198309	0.347219	1	0.509804	2
CNKSR3	0.198268	0.612666	1	4.52941	8.25
CCT3	0.198263	0.273942	1	1.21569	2.5
CBX6	0.198074	0.3748	1	1.2549	3.5
FBXL4	0.198064	0.548583	1	1.09804	2
NOM1	0.197985	0.347333	1	0.431373	1.5
MTURN	0.197799	0.27818	1	1.21569	2.5
RBKS	0.197451	0.292247	1	0.529412	2
SURF4	0.19727	0.118943	1	1.64706	4.75
GTF2H2	0.197107	0.318237	1	1.54902	3.5
AC010642.2	0.196836	0.116593	1	0.215686	1
EML5	0.196772	0.479126	1	2.58824	5.25
RNF14	0.196729	0.287361	1	0.666667	2
WDTC1	0.196614	0.278703	1	0.980392	2
POT1-AS1	0.196483	0.605453	1	2.4902	3.75
GNAI1	0.196418	0.240875	1	2.62745	5.75
KIF3B	0.195785	0.446063	1	1.80392	4.25
TRIM25	0.195576	0.519103	1	0.843137	2
MARS	0.195483	0.377901	1	2.29412	5
ARL16	0.195368	0.112669	1	0.27451	0.75
ATPAF1	0.195319	0.320834	1	2.19608	5.25
LCORL	0.1953	0.456015	1	0.901961	1.5
SLC45A1	0.195289	0.603722	1	0.372549	1.5
AP001266.2	0.194962	0.350648	1	0.529412	1.5
MYEF2	0.194737	0.627671	1	2.41176	5.25
MFSD8	0.19462	0.54022	1	0.823529	2.75
CXXC5	0.194591	0.07287	1	0.745098	1.25
NCEH1	0.194561	0.546936	1	3.72549	5.75
PACRG	0.194297	0.41961	1	3.64706	5.75
ZNF131	0.194191	0.694701	1	3.41176	7.25
CBLL1	0.194178	0.01148	1	0.27451	1
SLC25A38	0.193964	0.179649	1	0.27451	1.25
METAP1	0.193653	0.334755	1	0.588235	1.75
ERMP1	0.193504	0.21729	1	1.70588	4.75
CBX1	0.19341	0.35022	1	0.470588	1.75
DNAJC16	0.193379	0.238037	1	1.21569	2.75
OGA	0.193166	0.142771	1	5.92157	11.75
NDUFA6-DT	0.193125	0.075666	1	0.745098	1
EML1	0.193117	0.706578	1	3.84314	7.25
CNST	0.193027	0.341168	1	1.96078	4.75
DEAF1	0.192907	0.34929	1	2.07843	4
ZNF649	0.192802	0.418924	1	0.215686	0.5
CLDN12	0.192789	0.318206	1	2.21569	4.75
ATP5IF1	0.192713	0.217417	1	0.745098	2.25
PFDN1	0.192662	0.268231	1	0.803922	2.5
VWA5A	0.192368	0.138571	1	1.03922	1.25
LINC01277	0.192178	0.13519	1	1	3
REEP1	0.192145	0.607358	1	7.11765	13
SRBD1	0.192082	0.411853	1	0.607843	1
RNF103	0.192079	0.264723	1	0.705882	2.5
ZNF808	0.191973	0.246551	1	0.372549	1.5
PODXL2	0.191911	0.35114	1	1.17647	1.75
LAMTOR1	0.19186	0.153171	1	0.352941	1.5
ATP5F1B	0.191812	0.373011	1	0.764706	1.75
AL359317.2	0.191807	0.443569	1	0.254902	1
LZTS2	0.191699	0.094167	1	0.235294	1
TOP2B	0.191684	0.480261	1	1.58824	2
AC011246.1	0.191551	0.804765	1	11.0784	12.25
THRA	0.191219	0.136894	1	0.901961	2
DUSP12	0.19113	0.216089	1	0.313725	0.75
LIN7C	0.191095	0.358491	1	0.352941	1.75
COX16	0.190998	0.386424	1	0.960784	3.25
PTPN13	0.190979	0.397355	1	2.33333	2.75
DLEU2	0.190891	0.495	1	1.82353	2.25
FAHD2B	0.190632	0.063294	1	0.156863	1.25
KIAA1109	0.190614	0.626158	1	6.41176	13
TYRO3	0.190611	0.617804	1	1.33333	3
COQ7	0.190418	0.13911	1	0.215686	1
SLC9A3-AS1	0.190328	0.12879	1	0.372549	1
PLGLB1	0.190272	0.413299	1	0.313725	0.5
TMEM267	0.190162	0.2368	1	1.19608	2.25
ASPSCR1	0.190151	0.15085	1	1.15686	1.5
NSD1	0.189925	0.520616	1	4.98039	8
TNRC6C	0.189895	0.59005	1	10.8824	17.5
PARD6B	0.189859	0.30375	1	0.294118	1
CNPY4	0.189856	0.437563	1	0.196078	0.75
ZNF529-AS1	0.189725	0.045688	1	0.588235	1.75
MED6	0.189578	0.376	1	0.666667	1.75
RTN4	0.189299	0.607112	1	9.13725	19
WDR83OS	0.189282	0.533607	1	0.27451	1
PGAP1	0.188902	0.443893	1	3.27451	6.5
CNIH2	0.188881	0.65875	1	0.588235	2.5
LRP12	0.188833	0.504328	1	3.96078	8.5
UPF2	0.188581	0.438845	1	1.23529	2.25
BNIP3	0.188376	0.157568	1	0.941176	2
SCAMP1	0.188233	0.605475	1	2.21569	4
2022-03-07	0.188029	0.485553	1	2.2549	4.5
LAMTOR4	0.188023	0.05599	1	0.45098	1.5
CDV3	0.187973	0.430642	1	0.411765	1.25
THBS4	0.187942	0.173181	1	1.01961	2.5
MORC4	0.187804	0.206969	1	0.627451	2
MBP	0.187734	0.416719	1	2.15686	4.25
AGPAT1	0.18766	0.464195	1	0.431373	1.75
ERP44	0.187609	0.358621	1	3.05882	8.25
CHGA	0.187427	0.225355	1	2.09804	4.75
TOP1	0.187342	0.49148	1	3.19608	7
CCDC117	0.186914	0.175465	1	0.294118	1.25
INVS	0.18683	0.502843	1	4.29412	10.75
JAZF1	0.186817	0.53039	1	13.1372	22.75
LRRC75A	0.186656	0.257012	1	0.313725	1
CARMIL1	0.186578	0.662452	1	16.3726	30.5
FAM110B	0.186568	0.386627	1	0.705882	2.25
RNF38	0.186432	0.337555	1	3.15686	5.75
KCNH1	0.186201	0.640779	1	4.35294	8.25
TIMM44	0.186093	0.287551	1	0.686275	1.75
PCSK6	0.185934	0.668771	1	8.27451	18.25
ARF3	0.185884	0.188549	1	1.29412	3.75
DCUN1D5	0.185809	0.191978	1	1.35294	3.25
CTR9	0.185704	0.495465	1	0.372549	1.75
HNRNPK	0.185665	0.215097	1	1.33333	2.5
NONO	0.185657	0.277861	1	0.529412	1.5
AL136456.1	0.185513	0.264028	1	0.666667	2.25
TOMM20	0.185172	0.381882	1	1.70588	2.25
CDK17	0.185117	0.5876	1	3.64706	8
DPH3	0.185107	0.26735	1	0.352941	1.25
SOCS5	0.185105	0.143704	1	0.313725	1
EPHA5	0.184613	0.703815	1	8.56863	17
NRAV	0.18457	0.182734	1	0.313725	1.75
CAB39	0.184468	0.46326	1	4.54902	9.5
NFKB1	0.184366	0.60949	1	3.07843	4.75
EEF1G	0.184357	0.15726	1	0.372549	1.25
HACD2	0.184258	0.499477	1	2.37255	5.5
KIF16B	0.18425	0.625531	1	3.01961	5.5
YJEFN3	0.184192	0.222104	1	1.29412	2.5
UBAC1	0.18417	0.575038	1	0.647059	1.5
HEATR1	0.184161	0.253537	1	1.11765	2.25
ATP5MC1	0.184136	0.455602	1	0.901961	2.75
UBA1	0.184095	0.267588	1	1.21569	3
LYSMD3	0.184042	0.441896	1	0.235294	0.5
KCNH7	0.184041	0.827944	1	45.5294	85.5
NDUFAB1	0.183972	0.520179	1	0.529412	1.5
AGO2	0.18396	0.281624	1	1.84314	4.75
ARPC5	0.18386	0.106657	1	0.705882	1.25
TCERG1L	0.183392	0.653529	1	6.7451	14.25
SHANK3	0.183354	0.419392	1	1.60784	2.75
WDR89	0.183352	0.032257	1	0.333333	1.25
TBC1D8	0.183344	0.46018	1	2.84314	4.25
PURA	0.183309	0.46421	1	3.19608	6.25
RSL24D1	0.183295	0.22629	1	0.411765	1.5
SEC23B	0.183244	0.540881	1	0.705882	1.75
OCIAD2	0.183171	0.154197	1	0.333333	1
C1orf122	0.183017	0.549739	1	0.411765	1.5
AC105094.2	0.182956	0.023743	1	0.647059	1
GABRA1	0.182836	0.533561	1	4.23529	10.5
SLC25A4	0.182808	0.50978	1	0.607843	2
CLSTN3	0.182743	0.582915	1	3.64706	7.75
PPP4R1	0.182638	0.198459	1	1.62745	4
MYCBP	0.182628	0.401483	1	0.45098	1.25
RBCK1	0.182554	0.48282	1	0.627451	1.75
KIAA0408	0.182517	0.670398	1	3.66667	6.75
PHB2	0.182449	0.521159	1	0.215686	1
TMX2	0.182352	0.349359	1	1.64706	4.5
MCCC2	0.182286	0.617978	1	0.705882	1.5
SERINC1	0.181933	0.303611	1	1.98039	4
MRPS30	0.18188	0.393509	1	0.72549	2
PEF1	0.181857	0.7055	1	0.27451	0.75
NUCB2	0.181827	0.166309	1	1.76471	4.5
MRFAP1L1	0.181777	0.453141	1	0.27451	1
PURG	0.181751	0.456196	1	2.27451	4.75
LINC00174	0.181451	0.559349	1	0.823529	2.25
ZMYM4	0.181431	0.406543	1	4.78431	8
SLC39A9	0.1814	0.085822	1	1.13725	3
MTLN	0.181345	0.289534	1	0.45098	1
RYR1	0.181312	0.456027	1	0.666667	1.5
AP1AR	0.181158	0.33242	1	1.13725	1.75
HDLBP	0.181156	0.348417	1	1.82353	4.75
NAA25	0.1811	0.57287	1	3.13726	4.5
PTP4A2	0.18106	0.250065	1	1.78431	4.5
MGAT4A	0.180986	0.412617	1	2.11765	3.75
PROS1	0.180887	0.508992	1	1.76471	5
TLE5	0.180879	0.125405	1	2.35294	7
SRSF8	0.180858	0.098017	1	0.215686	0.75
GIT1	0.180828	0.067378	1	0.941176	2.5
AC021851.1	0.180793	0.639291	1	0.705882	1
ASXL1	0.180733	0.561781	1	2.7451	4.5
MRPL12	0.180684	0.059627	1	0.254902	0.75
NCKAP5	0.180598	0.142419	1	2.15686	8
MECP2	0.180399	0.34418	1	2.09804	4
CDH6	0.180307	0.776399	1	3.7451	7.75
PLEKHB2	0.180107	0.683299	1	1	2.75
ODR4	0.179792	0.299373	1	1.52941	3.75
TMED8	0.179668	0.392023	1	2.11765	4.5
ZC3H3	0.179557	0.064319	1	0.529412	1
PWWP2A	0.179376	0.199687	1	1.58824	5
ALG13	0.179295	0.275267	1	1.58824	3.75
N4BP2L2	0.179286	0.577742	1	10.4118	15.25
NDUFA7	0.179254	0.480123	1	0.431373	2
NCAPD3	0.179156	0.362923	1	0.745098	0.75
CRIPT	0.179093	0.346122	1	0.588235	1
TFB2M	0.179092	0.183817	1	0.294118	0.75
AL158055.1	0.179078	0.15272	1	1.05882	2.25
TIMM17A	0.178916	0.050943	1	0.313725	1.75
RAD51D	0.178861	0.120207	1	0.72549	1.5
MTX3	0.178855	0.100212	1	0.803922	2.5
ESRRA	0.178761	0.601298	1	0.843137	2.25
APH1B	0.178673	0.565388	1	0.784314	2.5
CDK6	0.17866	0.640266	1	5.09804	8.75
PRKACA	0.178634	0.504443	1	1.05882	2.75
C1orf43	0.178616	0.648391	1	0.901961	2.5
CCDC25	0.178329	0.559643	1	0.960784	3
TCEAL6	0.178205	0.668273	1	0.333333	0.5
TRAPPC9	0.178075	0.652715	1	7.27451	13.5
MTERF1	0.178067	0.637961	1	3.76471	8.25
SREK1	0.177928	0.70897	1	2.7451	5.25
ITCH	0.177862	0.569613	1	3.7451	7.75
LIPA	0.177569	0.466344	1	2.07843	3.75
GFOD2	0.177548	0.43856	1	0.764706	2.5
DHRS4-AS1	0.177523	0.287973	1	0.333333	0.75
SNRPD2	0.177514	0.570602	1	0.352941	1
C17orf75	0.17742	0.564822	1	0.27451	0.5
PLPPR5	0.177207	0.516828	1	2.72549	4.25
PLS3	0.176958	0.42979	1	0.686275	1.75
PDE4A	0.176795	0.25327	1	4.52941	8
MRS2	0.176766	0.17316	1	1.05882	2.5
DR1	0.176759	0.281339	1	0.45098	0.75
DHX34	0.176716	0.113738	1	1	2
PER2	0.17668	0.145189	1	0.294118	1.5
SCAF1	0.176441	0.347957	1	0.45098	1.75
CDK5R1	0.176282	0.675284	1	1.11765	1.75
EVI5L	0.176281	0.457952	1	0.823529	2.25
PDCD5	0.176237	0.639995	1	0.72549	2
AL139260.1	0.176098	0.672842	1	7.29412	12.5
ZNF550	0.176054	0.123401	1	0.235294	0.75
AGFG1	0.175986	0.552694	1	3.84314	7
ZFP90	0.17591	0.277959	1	1.92157	3.75
MOB1B	0.175894	0.335552	1	2.07843	4.25
NDUFS1	0.175885	0.480103	1	4.7451	11
CAP2	0.175736	0.691381	1	8.54902	19.75
ARL6IP5	0.17569	0.600257	1	0.686275	1.75
UBALD1	0.175676	0.307468	1	0.392157	1.25
RRM2B	0.175494	0.0183	1	0.588235	1
DISC1	0.175491	0.103098	1	0.901961	5.25
PAXX	0.175474	0.271654	1	0.392157	1.5
MIR193BHG	0.175419	0.306464	1	1.19608	2.5
NAA50	0.17541	0.705881	1	2.27451	4
TRIM24	0.175369	0.330375	1	1.43137	2.5
MLEC	0.175205	0.508348	1	0.686275	2.25
ABCB9	0.175177	0.586711	1	2.70588	4.25
NEURL4	0.17502	0.280053	1	0.333333	0.75
TUT7	0.174949	0.419218	1	1.80392	4
AC048341.1	0.174826	0.237069	1	0.352941	0.75
HMCES	0.174804	0.028096	1	0.45098	1
PCNX1	0.174535	0.534517	1	8.19608	14.25
REPIN1	0.174469	0.016025	1	0.352941	1
PPP2CA	0.17438	0.456092	1	1.2549	3
ACTG1	0.174344	0.01951	1	0.921569	4
ADH5	0.174279	0.518144	1	0.313725	1
SETX	0.1741	0.2234	1	2.41176	5
NUP188	0.174061	0.5341	1	0.45098	1
ABHD17A	0.173994	0.470661	1	0.588235	1.75
INIP	0.173927	0.545169	1	0.882353	2.25
KIAA1191	0.173926	0.586793	1	0.745098	2.25
LARP1B	0.173908	0.63098	1	4.86275	9
PRDM8	0.173805	0.490295	1	0.627451	1.25
PNMA2	0.17374	0.456299	1	1.58824	4
TSEN2	0.173684	0.510272	1	2.39216	3.25
UMPS	0.173151	0.499056	1	0.411765	1.75
LYST	0.173127	0.562047	1	5.56863	9.75
CCNT1	0.173117	0.074564	1	0.627451	1.5
CRIP2	0.173061	0.308429	1	0.509804	1.75
CDKL4	0.173054	0.214011	1	0.392157	1
DNASE1L2	0.173038	0.226627	1	0.333333	0.75
CSNK2B	0.172856	0.205322	1	0.313725	1.5
PEG3	0.172851	0.644976	1	2.90196	5.25
AC093297.2	0.172842	0.257977	1	0.313725	1.25
POMGNT1	0.172757	0.352586	1	0.490196	1.25
RAB18	0.172642	0.37693	1	1.68627	3
WARS2	0.17261	0.678634	1	0.784314	1.75
ARMC9	0.172567	0.749443	1	6.80392	15
GABBR1	0.172476	0.406667	1	3.41176	7.25
TMEM74	0.172415	0.088281	1	0.470588	2.75
PPIP5K1	0.172412	0.237429	1	2.05882	5
NRIP1	0.172302	0.665472	1	4.29412	8.75
HAUS6	0.172242	0.467835	1	0.431373	1.5
LENG8	0.171925	0.217489	1	1.39216	2.25
PHKA2	0.171862	0.439673	1	0.960784	2.75
LRIG2	0.171678	0.287391	1	1.47059	2.5
RYK	0.17162	0.458057	1	2.37255	5.5
GTF3A	0.171611	0.380864	1	1.31373	4
IFT46	0.1716	0.424944	1	0.568627	1.5
NKAP	0.171483	0.096924	1	0.313725	0.5
THAP2	0.171478	0.036745	1	0.54902	1
OTUD6B-AS1	0.171388	0.194553	1	1.07843	2
SRGAP2C	0.171293	0.302794	1	2.03922	2.25
FBXO36	0.17125	0.212048	1	0.960784	3.25
MTO1	0.171241	0.575501	1	0.686275	1.75
HIPK2	0.171114	0.543525	1	0.686275	1.75
MARK3	0.17106	0.617349	1	8.11765	14.25
ATP8A1	0.170831	0.667276	1	12.8431	21.25
ATP5F1E	0.170754	0.262273	1	0.54902	0.75
LRP3	0.170627	0.414782	1	0.509804	1.5
EMC2	0.170563	0.417826	1	1.31373	3.5
SUB1	0.170522	0.361401	1	1.7451	4.5
GNAI2	0.170426	0.337039	1	0.862745	2.25
XPC	0.170289	0.538528	1	0.686275	1
PRPF38A	0.170125	0.092927	1	0.196078	0.75
RGMB	0.170001	0.241008	1	0.470588	2
SNX15	0.169833	0.508358	1	0.235294	0.75
CERKL	0.169719	0.220559	1	0.45098	1.25
GOSR1	0.169701	0.398486	1	1.82353	2.5
FLAD1	0.169693	0.555085	1	0.27451	1
C5orf24	0.169653	0.483462	1	0.901961	2.5
UBE2D2	0.169642	0.762577	1	2.94118	4.5
MARF1	0.169601	0.369678	1	0.745098	2.25
NSDHL	0.169565	0.504172	1	0.215686	1
MAN2C1	0.169482	0.289947	1	1.64706	2.75
PSMD12	0.169477	0.450079	1	0.843137	2.5
USH2A	0.169367	0.50178	1	1.96078	6.25
MBOAT2	0.169362	0.668762	1	6.13725	14.75
VIRMA	0.169033	0.503872	1	0.666667	1.75
TASP1	0.16895	0.564489	1	3.05882	7.25
GNG3	0.168912	0.704799	1	0.686275	1.75
DCDC2	0.168894	0.530022	1	0.294118	0.75
MFSD14C	0.168763	0.519669	1	2.84314	3.75
TMEM189	0.168739	0.086229	1	0.686275	1.25
CDK7	0.168726	0.540654	1	0.72549	1.25
TBL1XR1	0.168658	0.613341	1	6.92157	13.25
ADRM1	0.168649	0.49198	1	0.294118	0.5
TNRC6B	0.168639	0.659406	1	16.7843	29
P3H2-AS1	0.168475	0.352105	1	0.529412	1.75
UQCC1	0.168353	0.558317	1	2.82353	4.5
FRYL	0.168226	0.460876	1	3.05882	5.75
GABRA3	0.167966	0.469114	1	3.07843	5.75
ARHGEF7	0.167753	0.698494	1	10.6863	20
DEXI	0.167717	0.323743	1	0.45098	1.25
API5	0.167628	0.51113	1	0.960784	2.5
PICK1	0.167611	0.57144	1	1.01961	2.25
SPNS2	0.167607	0.481511	1	0.882353	2.5
ZNF664	0.167597	0.331099	1	0.411765	1.25
FXR1	0.167472	0.613684	1	3.60784	6.75
ACSL1	0.16746	0.429039	1	1.23529	2
C3orf33	0.167341	0.296232	1	0.941176	2.25
RAB40A	0.167254	0.244999	1	0.333333	1.5
NRBP1	0.166961	0.42661	1	0.666667	1.5
MAP3K5	0.166912	0.678828	1	8.68628	13
RIF1	0.166819	0.41429	1	1.37255	2.25
NADK	0.166818	0.048046	1	0.529412	1.25
TTC33	0.166673	0.557135	1	0.901961	2.25
LINC00299	0.166662	0.697651	1	1.92157	4.75
FBXO7	0.166524	0.554411	1	0.627451	2.25
LURAP1L-AS1	0.166453	0.124033	1	0.509804	1.5
USP36	0.166231	0.261203	1	1.62745	2.25
LINC01409	0.16623	0.134517	1	0.843137	2
ZNF561-AS1	0.166179	0.089484	1	0.176471	0.75
RAB3GAP1	0.166073	0.621375	1	5.60784	9.5
CCNYL1	0.166004	0.612565	1	0.72549	1.5
SELENOO	0.165982	0.615709	1	2.11765	3.75
LHFPL5	0.165957	0.566346	1	1.62745	2.75
SSBP4	0.165831	0.514365	1	2.05882	5
TNFRSF19	0.165819	0.130993	1	1.15686	3
ZDHHC11	0.165697	0.506796	1	0.941176	2.75
GNPDA1	0.165633	0.295158	1	0.509804	1.5
FIG4	0.165472	0.333684	1	1.68627	3.5
LRATD1	0.165212	0.436813	1	1.76471	5.25
GEMIN8	0.165187	0.211152	1	0.352941	1
TRAF3	0.16515	0.666047	1	5.21569	10.5
TMEM68	0.165145	0.396966	1	0.588235	1.75
SART1	0.165063	0.476839	1	0.509804	1
PDE10A	0.164956	0.508755	1	5.13725	12.25
NPHP4	0.16483	0.39952	1	1.52941	3.5
STRAP	0.164634	0.623042	1	0.960784	2.5
TRIM41	0.164549	0.130697	1	0.215686	0.75
EDC4	0.164491	0.234538	1	0.333333	1
RAB12	0.164481	0.547627	1	1.68627	3
CCDC50	0.164284	0.235257	1	1.01961	2.25
COX6A1	0.164257	0.42959	1	0.862745	2.5
AC006299.1	0.164177	0.370143	1	0.490196	1
REEP3	0.164107	0.062504	1	2.23529	6.25
MAP3K3	0.163933	0.563524	1	2.23529	3
FAM3A	0.163765	0.253329	1	0.196078	1.25
UBE2J1	0.163761	0.449485	1	0.627451	1.75
TOMM5	0.163691	0.264535	1	0.313725	1.25
MAP6	0.163686	0.428678	1	4.70588	9.5
RAB1B	0.16356	0.239052	1	0.313725	1.25
HS3ST1	0.163455	0.668917	1	0.784314	2
ST8SIA3	0.163343	0.301485	1	2.09804	2.5
SPRY4-AS1	0.163307	0.200763	1	4.84314	13.5
NUP160	0.163077	0.655406	1	1.09804	2.5
SRSF6	0.163076	0.402389	1	0.509804	1.5
OSTC	0.163075	0.346932	1	0.45098	1.25
CHN1	0.16306	0.735873	1	22.6471	51
GOPC	0.162962	0.257763	1	1.4902	3.75
MLH3	0.16291	0.661681	1	1.03922	2.25
SMIM13	0.162768	0.427564	1	0.921569	2
EOGT	0.162703	0.48645	1	0.215686	0.5
PPM1D	0.162652	0.585397	1	0.901961	2.25
PCDH10	0.162549	0.301389	1	1.64706	4
PWWP2B	0.16253	0.318644	1	0.392157	1
MPDZ	0.162523	0.6793	1	9.7451	17.25
UBE2W	0.162266	0.788607	1	4.23529	7.75
GABRA4	0.162084	0.359053	1	2.64706	5
DDX18	0.161945	0.540873	1	0.803922	1.75
LPIN2	0.161937	0.542828	1	1.56863	3.25
STK32C	0.161897	0.407521	1	0.901961	2
ZNF627	0.161824	0.208184	1	0.196078	0.75
KLHL15	0.161579	0.267199	1	0.313725	1
SCN2B	0.161563	0.455921	1	1.05882	3.5
RNF11	0.161526	0.059526	1	1.78431	5.5
RBM4	0.161435	0.385877	1	0.823529	2.5
DDHD2	0.161366	0.254459	1	0.941176	2
SEC22C	0.161295	0.51319	1	0.647059	1.75
RIMBP2	0.161221	0.689003	1	7.41176	13.75
PSMB5	0.161217	0.342037	1	0.45098	1.75
PPID	0.161164	0.188928	1	1.05882	2.75
C12orf4	0.161136	0.38349	1	1.4902	3
NUDT5	0.16112	0.378518	1	0.882353	1.5
LYRM7	0.160958	0.632002	1	0.941176	2.75
RGPD5	0.160897	0.040749	1	0.666667	1.25
BTF3	0.160785	0.621075	1	0.294118	0.75
ADTRP	0.160772	0.631441	1	0.803922	2.25
SAR1A	0.16075	0.354542	1	0.568627	1.25
PCNT	0.160727	0.463501	1	3.09804	6.75
LYRM9	0.160646	0.414489	1	0.470588	1.75
DCAF1	0.160645	0.499464	1	0.607843	1.5
RPE	0.160384	0.724233	1	2.47059	4.5
TSHZ2	0.160345	0.245309	1	0.509804	2.25
PKD2	0.160338	0.662074	1	5.15686	9.25
B3GAT2	0.160245	0.479301	1	0.960784	2.25
TLK2	0.160139	0.556896	1	2.5098	4.75
DDX3Y	0.159923	0.241326	1	0.980392	2.5
SPATA2	0.159842	0.624571	1	0.490196	1.25
SETDB1	0.159741	0.108056	1	1.01961	1.25
XRCC6	0.159698	0.416937	1	0.666667	1.75
PIGS	0.159606	0.466674	1	0.215686	0.5
MACO1	0.159509	0.444966	1	2.66667	4.5
NIPBL	0.159425	0.274213	1	6.52941	10.5
AL021368.2	0.159423	0.53975	1	0.54902	1.5
STAG1	0.159391	0.698174	1	6.88235	10.25
GRINA	0.159226	0.5657	1	0.764706	1.75
SCARB1	0.159168	0.3193	1	2.15686	3.25
TMEM179	0.159087	0.526252	1	0.705882	2.25
UBAP2	0.159009	0.388966	1	2.15686	4.5
NISCH	0.158869	0.518362	1	1.88235	4
CYREN	0.158835	0.453386	1	0.372549	1.25
GOT2	0.158829	0.205368	1	0.862745	1.25
RAD17	0.158763	0.565424	1	0.509804	1
PHF6	0.158714	0.639493	1	0.784314	2.25
FBXW2	0.158629	0.242577	1	1	1.5
SPINT2	0.158519	0.084891	1	0.745098	2
HINFP	0.158451	0.366061	1	0.54902	2
CYHR1	0.158451	0.057486	1	0.843137	1.5
ICK	0.158396	0.268817	1	0.843137	3.25
SLC39A10	0.158368	0.130685	1	2.98039	6.75
PPP1R10	0.158231	0.33681	1	1.37255	2.25
TRRAP	0.158184	0.374242	1	2.23529	4.75
RNF128	0.158163	0.706168	1	1.21569	2.75
MED13	0.158086	0.555449	1	3.86274	6.5
SLC25A26	0.158066	0.564697	1	2.80392	4
RFFL	0.158031	0.606222	1	0.686275	1
NUDT21	0.157826	0.488113	1	0.686275	2
ZNF302	0.157595	0.553148	1	0.72549	1.5
ATP13A2	0.157591	0.572963	1	2.45098	3
LINC00641	0.15755	0.329422	1	0.392157	1
LMBR1	0.157475	0.594905	1	4.92157	7.75
KPNA5	0.157404	0.346412	1	2.13726	3.75
NPEPPS	0.157223	0.638049	1	3.94118	8.5
SLC7A14	0.157187	0.616546	1	1.05882	2.5
USP22	0.157185	0.488161	1	2.72549	4.25
SMU1	0.157108	0.346054	1	0.45098	1.25
AC091978.1	0.157093	0.113178	1	0.352941	1.75
GPR180	0.157078	0.169008	1	1.2549	3
CYP1B1-AS1	0.156939	0.769434	1	4.52941	9
HNRNPUL1	0.156885	0.099068	1	0.764706	1.25
RC3H1	0.156868	0.585388	1	3.5098	6.25
MTMR9	0.156861	0.175319	1	0.72549	1.75
EIPR1	0.156845	0.523255	1	2.33333	3.75
TTC5	0.156683	0.187865	1	1.09804	1.5
NARS	0.156676	0.336108	1	1.05882	3
HNRNPLL	0.156673	0.398043	1	2.37255	5
PSMF1	0.156528	0.567722	1	1.19608	3
MAX	0.156105	0.656923	1	1.7451	3.25
TMEM248	0.156103	0.234147	1	1.35294	2.25
PHYHIP	0.156064	0.711502	1	3.11765	5.25
CRTAP	0.155991	0.541429	1	0.235294	0.75
FAM120B	0.15599	0.696969	1	4.80392	9.25
PDK1	0.155911	0.536176	1	0.705882	2.25
ZNF398	0.155529	0.489539	1	1.2549	3.25
MCMDC2	0.155447	0.541219	1	0.54902	1.75
SYNGR3	0.155298	0.324187	1	0.705882	2.5
NGRN	0.155249	0.516457	1	1.35294	3
NUP133	0.155152	0.144209	1	1.13725	2
MAP2K3	0.155147	0.454183	1	0.588235	1.75
TRMT11	0.155116	0.723159	1	10.3726	14.75
PAK3	0.155039	0.736226	1	23.7451	43
TUBB3	0.155003	0.352443	1	1.47059	5.25
HECTD2	0.154853	0.34477	1	2.5098	3.75
EIF4G2	0.154841	0.363339	1	0.901961	3
PPP1R12C	0.154707	0.302018	1	0.686275	2.25
SH3BGRL2	0.154619	0.410597	1	3.03922	5.25
KIF21B	0.154587	0.584973	1	0.980392	2.5
TSBP1-AS1	0.154579	0.431019	1	1.52941	3.75
YBX1	0.154542	0.420601	1	0.529412	1.75
CREBL2	0.154493	0.145893	1	0.27451	0.75
MAT2B	0.154472	0.188722	1	0.215686	0.75
EDF1	0.154252	0.325946	1	0.294118	0.75
DVL2	0.154251	0.510061	1	0.509804	1.5
NDUFA8	0.154234	0.48382	1	0.568627	1.5
PICALM	0.154233	0.698515	1	6.56863	12.25
RNGTT	0.154067	0.595962	1	4.31372	7.75
ARFGEF1	0.154025	0.504878	1	4.39216	8.75
COQ10B	0.153994	0.415405	1	0.294118	1.5
CAMTA2	0.153895	0.449811	1	1.03922	2.5
IL1RAP	0.153817	0.590423	1	0.764706	2
TMEM167A	0.153802	0.413734	1	0.490196	1.75
SDHC	0.153754	0.385129	1	1.88235	3
SELENOT	0.153549	0.516298	1	0.862745	2.25
RNF215	0.153488	0.561573	1	0.588235	1.5
TUBA1A	0.153453	0.678945	1	0.941176	2.5
AC006059.1	0.153431	0.279987	1	0.666667	0.75
LIX1-AS1	0.153285	0.727385	1	0.705882	2
PYGO2	0.153269	0.099847	1	0.196078	0.75
MINDY3	0.153238	0.577734	1	3.58824	6.25
IQCE	0.153131	0.236614	1	1.11765	2.5
AC092535.4	0.153091	0.371769	1	1.88235	3.5
EFCAB14	0.153068	0.488865	1	0.686275	2
CRIM1	0.15283	0.54667	1	2.80392	3.25
RAB3A	0.152748	0.783951	1	1.15686	1.75
APPL1	0.152678	0.323636	1	1.47059	2.5
CCDC12	0.152676	0.075169	1	0.529412	2.5
NOA1	0.152532	0.509561	1	0.235294	0.75
BAD	0.152358	0.397055	1	0.215686	0.75
CDK16	0.152304	0.449049	1	0.54902	1.5
ACAP2	0.152227	0.574469	1	6.23529	8.75
TRA2A	0.152183	0.653882	1	5.21569	10.25
FBXO22	0.152053	0.060632	1	1.68627	4.5
LINC00662	0.151974	0.345636	1	3.45098	5.25
MIR2052HG	0.151897	0.74789	1	9.47059	15.75
AC053527.2	0.151853	0.524413	1	0.882353	1.5
KLF7	0.151805	0.5033	1	2.07843	2.75
MSRB3	0.151805	0.542393	1	0.862745	2.25
CEBPZ	0.151611	0.379195	1	0.529412	2.25
NLGN3	0.15153	0.215709	1	0.392157	1
DMAC2	0.151346	0.574686	1	0.313725	1.5
LRRC41	0.151324	0.388858	1	1.47059	3.75
SLC30A9	0.151292	0.578195	1	2.80392	6
RASGRF1	0.151267	0.631663	1	4.94118	9
FASTKD1	0.151216	0.606258	1	3.13726	4.75
PHF19	0.151036	0.525117	1	0.196078	0.75
SUZ12	0.15096	0.486843	1	1.37255	2.25
PRPF40A	0.150862	0.276457	1	1.70588	4.25
TIAL1	0.150744	0.253566	1	1.33333	2.5
DLG5	0.150638	0.136549	1	0.784314	1
CENPS	0.150605	0.282164	1	0.352941	1.5
DUSP18	0.150556	0.592551	1	0.705882	1.75
CHMP2B	0.150309	0.257898	1	0.45098	1
AFF2	0.150265	0.396791	1	1.96078	3.25
CEP85L	0.150227	0.734637	1	6.78431	10.75
PNPLA2	0.14988	0.092081	1	0.313725	0.75
MAP2K5	0.149824	0.727675	1	10.8039	15.75
PREPL	0.149751	0.719396	1	7.35294	11.5
NSD3	0.149695	0.729604	1	7.31372	12.75
NR3C2	0.149684	0.757245	1	12.1176	18.75
TMEM205	0.149633	0.404909	1	0.607843	2.25
SRM	0.149618	0.202788	1	0.823529	1.5
FBXO30	0.149567	0.655512	1	0.333333	1
EXOC7	0.149532	0.1553	1	1.29412	2.75
FAM118A	0.14943	0.502167	1	0.647059	2
IQGAP1	0.149257	0.343415	1	1.84314	3.75
WDR25	0.149245	0.201646	1	1.05882	2
HARS	0.149208	0.450768	1	1.27451	3.5
CDH18	0.149161	0.829278	1	29.3333	45.25
USP48	0.149159	0.629138	1	2.47059	5.25
BBS9	0.149087	0.709151	1	11.4118	17.25
MMP17	0.148691	0.316588	1	1.01961	2.5
ARL3	0.14865	0.197984	1	1.52941	1.5
POGZ	0.148616	0.650469	1	5.13725	9.75
EPHB6	0.148616	0.198397	1	3.11765	8
RIC1	0.14851	0.611709	1	2.39216	3.25
EXTL3	0.148476	0.570594	1	0.607843	1.5
LIN28B	0.148455	0.518846	1	2.56863	4
OTUD5	0.148283	0.578374	1	0.705882	1.5
TBRG1	0.148247	0.620629	1	1.78431	4
EFCAB13	0.148235	0.565861	1	0.313725	0.75
TDRKH	0.148221	0.589099	1	0.313725	1
EMC8	0.148101	0.018772	1	0.411765	1
NAA35	0.148063	0.512875	1	2.21569	4.25
WASHC2A	0.147994	0.613427	1	1.01961	2.5
MON2	0.147984	0.723737	1	9.09804	12.75
FURIN	0.14791	0.16035	1	0.27451	1
PPP2R3C	0.147853	0.329518	1	0.941176	3
EEF1AKMT2	0.147827	0.224096	1	1.52941	3.5
CAMKV	0.147804	0.684915	1	0.980392	2
USP53	0.147775	0.5038	1	0.882353	1.25
AC004147.5	0.14776	0.35656	1	0.647059	1.75
TRAK2	0.147528	0.562241	1	3.4902	6.25
WIPF3	0.147462	0.490763	1	3.4902	6
LINC01503	0.147401	0.358623	1	0.568627	1.75
GDPD5	0.147218	0.403064	1	0.45098	1.25
SPG21	0.147202	0.60735	1	0.705882	1.75
TUG1	0.146967	0.467163	1	1.01961	2.5
AL049828.1	0.146902	0.778164	1	11.7451	22.25
CNOT6L	0.146852	0.558696	1	2.88235	5.5
FAM117A	0.146814	0.419732	1	0.627451	1
WDR75	0.146753	0.539358	1	0.54902	1.25
BHLHE40	0.146689	0.745798	1	1.17647	3
NRDE2	0.146655	0.645204	1	0.764706	1.75
CCDC32	0.146469	0.634655	1	0.431373	1
CCNI	0.146334	0.641334	1	2.41176	3.5
TANC2	0.146326	0.736871	1	18.8823	36.5
TBC1D19	0.146255	0.637552	1	4.07843	6
CTSL	0.146199	0.50841	1	0.54902	1.25
HIKESHI	0.146113	0.483537	1	0.784314	2.25
LSS	0.146108	0.38233	1	1.37255	2.5
ABCE1	0.145913	0.156107	1	1	2.5
LRRC37A2	0.14581	0.456256	1	2.15686	3.25
PHF10	0.145771	0.642329	1	0.72549	2
TTLL9	0.145401	0.507176	1	0.666667	2
C1QBP	0.145393	0.692662	1	0.54902	1.5
KCNIP3	0.145381	0.552231	1	2.92157	6
EBP	0.145359	0.233383	1	0.431373	0.75
DAPK3	0.145337	0.520362	1	0.470588	0.75
ALKBH3	0.14529	0.719829	1	0.666667	1.25
DCHS1	0.144842	0.5477	1	0.27451	0.75
CLCC1	0.144808	0.084273	1	0.215686	0.75
AL022151.1	0.144749	0.744256	1	1.60784	4
STXBP5-AS1	0.144732	0.87797	1	18.1765	26.25
GRIA3	0.14464	0.709949	1	34.5882	58.5
SHANK1	0.144629	0.584133	1	3.37255	6
UBFD1	0.144613	0.630177	1	0.490196	1.25
TFCP2	0.144558	0.849872	1	3.21569	3.75
EPRS	0.144507	0.539562	1	2.54902	4.25
AL591463.1	0.144479	0.771161	1	1.01961	2
EML6	0.144467	0.794912	1	11.5098	18.25
RASA2	0.144437	0.756588	1	6.15686	8.5
MRPL19	0.144428	0.119341	1	0.803922	2
AC104964.1	0.144305	0.507161	1	0.901961	2
STRIP1	0.144276	0.436253	1	0.509804	1.5
BORA	0.144275	0.494875	1	0.196078	1
USP34	0.144212	0.765201	1	10.6078	18.25
AC002383.1	0.144111	0.591206	1	0.294118	1
NCL	0.144096	0.22776	1	0.431373	1.25
HNRNPA3	0.144044	0.201528	1	1.84314	4.5
TMX4	0.143999	0.442787	1	2.11765	3
NME3	0.143906	0.383144	1	0.490196	1.75
PPP1R3F	0.143861	0.632428	1	0.294118	1
LRFN4	0.143829	0.658764	1	0.352941	1.25
AK7	0.143798	0.482486	1	0.431373	1.25
PIGN	0.143723	0.515259	1	2.35294	4.75
EDA	0.143548	0.630317	1	1.17647	1.25
GABARAPL2	0.143476	0.658742	1	0.392157	1.25
EIF2S3	0.143407	0.24841	1	0.294118	0.75
ENTR1	0.143396	0.467489	1	0.490196	1.75
MGAT5	0.143159	0.79706	1	6.98039	13.5
SLC9C2	0.14309	0.373825	1	0.392157	1
RAP2C-AS1	0.143055	0.597253	1	0.431373	1.75
PPFIA3	0.142982	0.214328	1	1.78431	4.5
ERGIC3	0.142906	0.313605	1	0.352941	1.25
NAIP	0.142834	0.226957	1	0.333333	1
TMEM219	0.142812	0.084078	1	0.27451	1
HSP90B1	0.142798	0.707145	1	0.764706	1.5
SEC61B	0.142758	0.6335	1	0.27451	0.75
AGPAT4	0.142661	0.405295	1	4.19608	8.75
GPR22	0.142652	0.210462	1	0.764706	2.5
NHP2	0.142606	0.807973	1	0.215686	0.25
PRKAB2	0.1426	0.673248	1	0.686275	1.25
H2AFV	0.14242	0.544322	1	0.745098	1.75
AP001528.1	0.142412	0.593016	1	1.43137	4
DHRS3	0.142404	0.421654	1	0.882353	2.75
CDC5L	0.14238	0.596236	1	0.54902	1.5
UNC119B	0.142272	0.144043	1	0.235294	0.75
COMMD8	0.142255	0.426857	1	0.176471	0.75
LCMT1	0.142249	0.700413	1	1.78431	3.5
ARF4	0.142245	0.363161	1	0.647059	1.25
MOB1A	0.142125	0.507293	1	0.54902	1.75
LRPAP1	0.142068	0.470497	1	0.803922	2.5
MRPS27	0.141988	0.308705	1	1.94118	2.25
PPIA	0.141762	0.683165	1	1.39216	2.75
DNAJC15	0.141748	0.575961	1	0.882353	2.25
CCT2	0.141556	0.616049	1	0.745098	2
ZBTB21	0.141509	0.299507	1	0.509804	2.25
IDS	0.141498	0.815592	1	6.90196	13.75
ERVK3-1	0.141454	0.456943	1	0.333333	1
LINC02328	0.14144	0.164665	1	0.509804	1.25
KAZN-AS1	0.14143	0.226222	1	0.882353	1.5
GRM7	0.14128	0.742119	1	37.4118	70
USP9X	0.141271	0.535573	1	2.66667	5
STAC2	0.141205	0.128357	1	2.37255	6
ATP5PF	0.141185	0.05529	1	0.784314	2.75
PA2G4	0.141177	0.194319	1	0.333333	1
WDR48	0.141127	0.577493	1	0.941176	1.5
YIPF6	0.141088	0.310558	1	0.411765	1.5
NUDCD2	0.141044	0.640926	1	0.431373	1.5
TAF7	0.141004	0.251214	1	0.431373	1.5
ATP5PB	0.140978	0.535342	1	0.647059	1.25
ATP6V0E1	0.140941	0.447977	1	1.21569	3
AC023632.2	0.140917	0.565923	1	0.196078	0.5
CRADD	0.140914	0.626335	1	4.47059	6.5
KIZ-AS1	0.140785	0.09236	1	0.235294	0.75
MTRNR2L12	0.140737	0.57275	1	1.21569	3
YIPF5	0.140667	0.39721	1	0.509804	1.25
GUK1	0.140644	0.770268	1	1.17647	2
EPS15	0.14062	0.146063	1	2.33333	7
B4GALT4	0.140612	0.809079	1	0.803922	1.25
FAM227B	0.140564	0.445324	1	0.490196	1.5
ZNF471	0.140525	0.594117	1	0.921569	2.5
AC110491.1	0.140479	0.637056	1	0.313725	0.75
COPB1	0.140477	0.347263	1	1.37255	2.25
MRPL41	0.14041	0.459796	1	0.862745	2
HS6ST1	0.14039	0.635783	1	0.901961	2.25
CASP3	0.140278	0.319874	1	0.843137	2
NETO1	0.140238	0.613058	1	8.33333	14.75
AP3M1	0.14016	0.681677	1	0.647059	1.5
GMEB2	0.140109	0.601435	1	0.254902	1.25
ACLY	0.140016	0.644514	1	0.568627	0.75
LINC02246	0.140008	0.091493	1	0.784314	2.5
RND1	0.139994	0.439629	1	0.235294	0.75
ACYP2	0.13997	0.790263	1	12	19.75
PPP1R11	0.139916	0.262162	1	0.333333	1.25
ANO10	0.139882	0.598569	1	5.19608	7.75
IFNAR1	0.139857	0.765001	1	1	2.25
TPR	0.139623	0.481291	1	1.11765	2.5
STK38L	0.139593	0.692008	1	1.62745	3.5
USP4	0.139574	0.312769	1	1.60784	3.5
PRRT2	0.139544	0.48054	1	1.11765	2
NCDN	0.139523	0.512313	1	2.52941	4.5
WDR59	0.139475	0.566002	1	2.11765	3.25
RNF208	0.139463	0.730155	1	0.647059	1
SS18L2	0.139388	0.412106	1	0.529412	1.25
XRRA1	0.139303	0.249425	1	1.88235	3.5
UAP1	0.139241	0.088311	1	0.45098	2.25
PHKG2	0.139221	0.20033	1	0.411765	1.75
DNAL1	0.139186	0.72983	1	1.33333	2.5
PCDHA9	0.139131	0.462017	1	0.196078	0.75
ALDH2	0.139044	0.411851	1	0.627451	1.75
CDC37L1	0.139044	0.554171	1	0.352941	0.5
C11orf87	0.139007	0.574249	1	0.901961	2.25
HSBP1L1	0.138924	0.301959	1	0.372549	1.5
NAF1	0.138871	0.209893	1	0.901961	1.75
DCAF11	0.13878	0.493705	1	0.333333	1
DNAJB12	0.138759	0.509192	1	0.470588	1.5
PANX2	0.138609	0.498518	1	0.294118	1.25
RIN1	0.138579	0.291661	1	0.27451	0.75
ZDHHC5	0.138511	0.603684	1	0.764706	2
OGFOD3	0.138491	0.748524	1	0.352941	0.5
RNF212	0.138398	0.358379	1	0.862745	3.25
ZNF512	0.138249	0.159843	1	0.568627	0.75
SF1	0.138072	0.301657	1	1.76471	4.25
DYNC1LI2	0.138058	0.034319	1	1.84314	5.75
GVQW3	0.138045	0.346824	1	1.62745	4
USP54	0.138002	0.604475	1	1.45098	2.25
PRDX2	0.138	0.59463	1	1.13725	2.75
NCBP2	0.137938	0.600672	1	0.235294	0.5
MALRD1	0.137908	0.663016	1	1	4.25
HSPE1	0.13783	0.220169	1	0.705882	2.75
CHRD	0.137466	0.674559	1	0.313725	1
ERLEC1	0.137462	0.673438	1	0.745098	1.25
FBXO25	0.137444	0.673195	1	0.882353	1.5
TRAPPC4	0.137415	0.581002	1	0.196078	1
PDCD7	0.137374	0.323071	1	1.45098	3
ZNF592	0.137286	0.383837	1	1.41176	2
SLC12A5	0.137173	0.593758	1	2.66667	4
AC107072.2	0.137159	0.601375	1	1.13725	2.75
ZFYVE27	0.137115	0.275575	1	1.60784	3.5
FER	0.136922	0.73612	1	14.2157	27.5
RHOQ	0.136912	0.766787	1	0.921569	1
AC091138.1	0.136839	0.342692	1	1.31373	3.5
GNA14	0.136827	0.739773	1	1	2
MMP24	0.136825	0.140485	1	1	1.5
LTA4H	0.136804	0.457423	1	0.509804	1.5
SYT5	0.13677	0.651425	1	0.843137	2
SUMF2	0.136731	0.534052	1	0.627451	1.25
ASB7	0.136683	0.567109	1	0.686275	2
BMI1	0.136618	0.371677	1	0.54902	2
AZIN1	0.136585	0.300868	1	1.92157	4
LMBR1L	0.136573	0.574507	1	0.784314	1.75
ZNF415	0.136482	0.558284	1	0.235294	0.75
VPS45	0.136403	0.601961	1	2.70588	4.75
SNCG	0.136368	0.719497	1	2.29412	4.75
MPHOSPH6	0.136306	0.607068	1	1.56863	2.5
DPY30	0.136305	0.797347	1	0.745098	1.25
RFX7	0.136305	0.752491	1	5.15686	11.25
CSRNP3	0.1363	0.83611	1	15.7451	28.25
LAPTM4B	0.136237	0.530576	1	0.254902	0.75
KRBA2	0.136204	0.546156	1	0.215686	0.75
TCTA	0.135984	0.609308	1	0.352941	1
HMBOX1	0.135946	0.509388	1	3.68628	6.5
MAFG	0.135913	0.640042	1	0.803922	2
ADAMTS18	0.135864	0.125203	1	0.392157	5
DDX25	0.135752	0.676004	1	0.784314	2
AC027682.4	0.135723	0.738511	1	0.901961	1.5
ARID1B	0.135604	0.705644	1	18.2745	28.25
MYDGF	0.135567	0.266166	1	0.313725	1
AL133410.1	0.135564	0.217494	1	0.431373	1
TIAM1	0.135514	0.83619	1	8.05882	13.75
DTX1	0.135377	0.64871	1	0.72549	2.25
ABHD17C	0.135317	0.554756	1	0.72549	2.25
DERL1	0.135313	0.532451	1	0.529412	1.5
LINC01580	0.135233	0.171809	1	0.647059	0.75
ROCK2	0.135158	0.82129	1	8.4902	13
ZBTB47	0.135062	0.236851	1	0.45098	1.5
NIFK	0.135009	0.501882	1	0.215686	0.5
ELMOD3	0.134979	0.63991	1	0.784314	1.25
ZC3H7A	0.134794	0.477872	1	0.921569	2.25
DMPK	0.13473	0.40235	1	0.843137	2.5
RBM14	0.134706	0.668337	1	1.82353	3
RBM48	0.134694	0.602071	1	1.11765	3.25
BBOF1	0.134683	0.570393	1	0.784314	2
TACR1	0.13468	0.416125	1	0.470588	1
PHYHIPL	0.134577	0.742213	1	4.19608	8.75
GABRB2	0.134428	0.712458	1	19.4706	40.25
ORC4	0.134325	0.387139	1	3.13726	5
PRMT1	0.134305	0.610916	1	0.666667	1.5
MKLN1-AS	0.13427	0.275526	1	0.392157	1.75
AC103974.1	0.134191	0.060944	1	0.176471	0.75
PNO1	0.134042	0.542021	1	0.254902	1
LINC02802	0.134021	0.694655	1	0.882353	2
SHLD2	0.133999	0.293131	1	1.92157	4
TMF1	0.133897	0.63324	1	0.843137	1.75
SSPO	0.133868	0.708028	1	0.411765	1.25
C4orf3	0.133736	0.659632	1	0.45098	0.75
CUL3	0.133713	0.418388	1	1.62745	3.75
MTIF3	0.133681	0.589575	1	0.784314	2
CCP110	0.133639	0.568472	1	0.960784	2.5
CPSF1	0.133619	0.732727	1	0.72549	1.5
FAM174A	0.133548	0.16098	1	0.235294	1.25
UEVLD	0.133513	0.671487	1	0.431373	0.25
MORN4	0.133512	0.732359	1	0.823529	1.5
AC021127.1	0.133478	0.533291	1	0.196078	0.5
CCDC18-AS1	0.133427	0.28736	1	2	1.75
ZNF713	0.133318	0.438076	1	0.490196	1.5
APTX	0.133232	0.291056	1	1.45098	4.75
ZNF544	0.133188	0.430056	1	2.19608	3.5
AP000787.1	0.133114	0.25007	1	0.431373	0.75
NDUFA11	0.133046	0.558259	1	0.509804	0.75
RWDD1	0.133043	0.32107	1	0.509804	1
LAMTOR3	0.132982	0.343062	1	0.392157	1.5
GFPT2	0.132821	0.725277	1	0.882353	1.75
TAF10	0.132768	0.527804	1	0.196078	0.75
PLEKHM3	0.132751	0.733571	1	6.37255	11.25
KIF1B	0.132744	0.777884	1	13.3137	22
PID1	0.132627	0.839508	1	9.78431	14.25
ADCYAP1R1	0.132584	0.153222	1	0.921569	1.25
NAP1L2	0.132514	0.142526	1	1.15686	2.25
LMLN	0.13235	0.597347	1	1.05882	2.25
C11orf49	0.132328	0.708161	1	7.17647	12.5
TXNDC12	0.132179	0.322834	1	0.529412	1.5
TXNRD2	0.132026	0.704955	1	0.72549	1.75
RANBP6	0.131927	0.118301	1	0.431373	1.75
LYPD1	0.131871	0.802842	1	0.647059	1.5
PSMD3	0.131752	0.636146	1	0.607843	1.25
PRIM2	0.131694	0.131807	1	1.23529	2.25
FILIP1L	0.13164	0.1115	1	1.52941	4.75
ELAVL2	0.131619	0.788037	1	4.11765	6.25
AL596244.1	0.131595	0.117669	1	0.235294	0.75
RTL8A	0.131587	0.417169	1	0.235294	1.5
SLC25A25	0.13157	0.505718	1	0.647059	0.75
HIP1	0.131346	0.705298	1	0.941176	2
IFT140	0.131259	0.290539	1	1.37255	1.75
CWC27	0.131174	0.911581	1	6.52941	9
ARSK	0.131168	0.65496	1	0.764706	1.5
STS	0.131152	0.654978	1	0.901961	1.25
TAF4	0.131071	0.167338	1	1.27451	1.75
2022-03-05	0.13098	0.689013	1	0.803922	1.75
INPP5K	0.130898	0.63714	1	0.431373	1
GLRX5	0.130888	0.677973	1	0.392157	0.75
UROS	0.130856	0.794238	1	0.941176	1.25
GDI1	0.130798	0.543969	1	2.54902	4.5
AC027288.3	0.130748	0.8468	1	1.62745	3.25
UGP2	0.130742	0.654318	1	2.31372	4.75
ZNF780B	0.130719	0.695167	1	3.68628	5
MLXIP	0.1306	0.268172	1	1.58824	2.5
PCSK7	0.130562	0.781958	1	2.68628	4.75
MSC-AS1	0.130499	0.776179	1	2.62745	3.25
DPP9	0.130481	0.210079	1	1.09804	1.25
LRRC8A	0.130451	0.380653	1	0.470588	1
RNASEH1	0.130429	0.401516	1	0.411765	0.75
INTS6	0.130355	0.506839	1	2.54902	5.75
METTL22	0.130348	0.47703	1	0.490196	1
PKM	0.130328	0.77161	1	4.19608	7.5
MBLAC2	0.1303	0.384949	1	0.529412	1.25
NDUFC2	0.130289	0.61011	1	0.705882	0.75
ABCB8	0.13023	0.730679	1	0.784314	1.75
ZDHHC9	0.130222	0.529431	1	0.411765	1
AC009501.3	0.130168	0.66441	1	0.392157	1.25
PSMD2	0.130146	0.591728	1	0.529412	1.5
SV2A	0.130064	0.126248	1	2.47059	6.75
DDAH1	0.129996	0.173525	1	5.5098	9.5
DDB1	0.129961	0.770904	1	0.901961	2.25
PDIA6	0.129955	0.033228	1	2.05882	6.5
ZNF483	0.129929	0.706772	1	3.05882	7
PPP1R15B	0.129745	0.217349	1	0.352941	1.25
KLF9	0.129742	0.668582	1	1.09804	3
KIF1BP	0.129735	0.605601	1	0.54902	1.5
NOL4L	0.129713	0.579311	1	2.15686	2.75
GCSH	0.129636	0.537757	1	0.294118	0.5
FITM2	0.12953	0.167716	1	0.215686	1
NPIPB6	0.129435	0.254042	1	0.215686	0.5
ZC3H14	0.129363	0.634411	1	2.80392	4.25
NUDT9	0.129333	0.644238	1	0.803922	2
PCBP2	0.129207	0.575167	1	2.11765	4.75
BTBD8	0.129195	0.650371	1	3.01961	5.75
NRP1	0.129194	0.854619	1	7.68628	16.25
SPEN	0.129121	0.127181	1	2.11765	5.5
CLCN3	0.129024	0.639326	1	3.2549	5.5
NHLRC2	0.128947	0.67767	1	1.07843	2.25
KCNK3	0.128911	0.590273	1	0.529412	1.25
MOB4	0.1289	0.388344	1	1.21569	3.25
PET100	0.128709	0.49244	1	0.176471	0.75
PSAP	0.128696	0.088263	1	2.64706	6
LDLRAD4	0.128676	0.144564	1	12.0392	22.25
FKBP14	0.12866	0.520868	1	0.529412	1
ANKRD16	0.128591	0.382652	1	2	3.25
RTRAF	0.128589	0.472901	1	0.431373	1.25
SF3A1	0.128544	0.526745	1	0.196078	0.75
FDFT1	0.128529	0.714852	1	1.17647	3
SRCAP	0.128508	0.289495	1	0.372549	1.25
OBSL1	0.128485	0.556923	1	0.607843	1.75
STEAP1B	0.128475	0.804534	1	1.5098	2.25
SLC7A14-AS1	0.128282	0.682153	1	0.392157	1
IREB2	0.128277	0.093067	1	1.43137	4.25
DNAJC18	0.128075	0.250174	1	1.31373	2.75
TRDMT1	0.128012	0.528465	1	2.09804	5
FRMD8	0.127745	0.592075	1	0.686275	1.5
PORCN	0.127734	0.352422	1	0.333333	1
KLHDC1	0.127519	0.44256	1	1.27451	1.75
ZNF410	0.127343	0.541916	1	0.843137	2.5
COMMD2	0.127335	0.592547	1	0.568627	1.75
CAMKMT	0.127268	0.767071	1	5.94118	10
KDM3A	0.127261	0.067961	1	1.07843	4.25
SYT14	0.127251	0.812854	1	10.2549	18
PGM1	0.127248	0.689992	1	0.72549	1.5
MKLN1	0.127153	0.77156	1	20.1961	32.75
B4GAT1	0.126913	0.785585	1	0.529412	1.5
RAB2B	0.12689	0.597919	1	0.529412	1.25
PTPA	0.126886	0.703225	1	1.19608	1.75
PEPD	0.12686	0.718377	1	2.2549	4.5
DDX1	0.126812	0.374414	1	1.70588	3
ACP1	0.12668	0.440599	1	0.470588	1.5
VSTM2A	0.126625	0.774036	1	1.09804	2.75
CDC27	0.126601	0.8049	1	4.15686	6
HPF1	0.126488	0.410457	1	0.647059	1.5
C9orf85	0.12639	0.78977	1	1.41176	3.25
CHROMR	0.126362	0.216004	1	0.960784	2
STRBP	0.12618	0.793039	1	15.0196	31.75
MMD	0.126068	0.411189	1	0.470588	1.25
SPECC1L	0.125605	0.677224	1	5.29412	10
ADAT1	0.125443	0.457155	1	0.411765	1
NUDT2	0.125426	0.133714	1	0.254902	0.75
[truncated: 8,404 more rows]

## Sheet: 4. L6 - Intratelencephalic 1
Gene Name	log2FC	Pr(>Chisq)	FDR	Mean Expresion - No CE containing cells	Mean Expression - CE containing cells
CAMK2D	0.917934	1.31e-07	0.001706	2.75536	9.75
ACTB	0.706996	0.000494	0.496483	5.71748	15.375
PDE1A	0.660299	0.062402	0.984189	17.0584	30
TMSB10	0.632017	0.001635	0.665038	2.84059	8.375
TOX	0.628885	0.070827	0.984189	7.00158	12.125
NPTXR	0.594899	5.55e-05	0.24159	2.75738	7.875
CDH11	0.585692	0.001689	0.665038	4.23608	9.25
ATF7IP	0.550828	0.000169	0.279132	1.79369	5
VPS8	0.54664	0.000171	0.279132	4.20654	8.625
FCHSD2	0.522212	0.003486	0.77152	2.87666	5.75
NNAT	0.50372	0.000794	0.624878	0.750846	3.625
TMSB4X	0.502435	0.001779	0.665038	3.16663	8.75
HLF	0.479258	0.00222	0.686349	3.27689	7.375
THY1	0.478753	0.013523	0.984189	4.91026	10.625
PDE4B	0.472584	0.124179	0.984189	4.64735	9
FRAS1	0.471832	0.047127	0.984189	7.25524	16.5
GNG2	0.465847	0.004749	0.854911	3.64442	6.5
GABRA4	0.463108	0.002103	0.686349	3.96437	7
PLPPR4	0.462558	0.004325	0.806798	3.29222	6.375
AC060765.2	0.459514	0.278016	0.984189	13.5664	19.125
HSP90AA1	0.4539	0.036285	0.984189	5.84329	13.625
PTMA	0.448809	0.004264	0.805921	2.10079	5.625
UQCR10	0.445232	0.000861	0.624878	0.624352	2.25
FTL	0.443969	0.000137	0.279132	1.76257	6
PCSK1N	0.439776	0.022871	0.984189	1.99594	4.125
EMB	0.438501	0.00041	0.446073	0.965051	3.75
SORCS3	0.438175	0.043146	0.984189	7.45682	11.5
WARS2-AS1	0.436905	0.027594	0.984189	2.04081	5.125
ACTG1	0.435377	0.010322	0.984189	1.48681	3.25
TLE5	0.435066	0.00289	0.740058	2.28636	4.125
AC099517.1	0.434779	0.343704	0.984189	3.16189	6.375
CYB5R4	0.434272	0.001923	0.665038	1.67982	3.875
ATP5MD	0.431083	0.002671	0.730692	1.00022	2.5
SH3BP5	0.430398	0.002278	0.686349	2.07035	4.375
HP1BP3	0.428356	0.004894	0.864305	4.60045	9.875
NRXN3	0.425919	0.208195	0.984189	71.4523	77.25
AC092691.1	0.419643	0.170072	0.984189	47.3646	68.125
SYN1	0.419597	0.012541	0.984189	3.31725	5.125
GRM8	0.417932	0.049329	0.984189	3.82931	8.75
POLK	0.417871	0.00245	0.718988	2.20383	4.625
EEF1G	0.417261	0.000148	0.279132	0.479594	1.625
UQCRC1	0.414168	0.000287	0.374929	0.537768	2.25
CDK5R1	0.413128	0.004524	0.828014	1.79887	4.125
TSPAN7	0.412073	0.014527	0.984189	6.82458	12.625
CHCHD2	0.404317	0.001922	0.665038	0.520631	2
TLE4	0.401246	0.069634	0.984189	1.58467	3.625
STMN1	0.399182	0.038084	0.984189	2.84036	6.5
HSPA13	0.397433	0.001791	0.665038	0.662458	2.375
CDH9	0.392366	0.09682	0.984189	14.5213	22.75
PKM	0.390603	0.007366	0.984189	2.93709	5.75
MARCKS	0.388889	0.015953	0.984189	1.18286	2.5
CPLX1	0.388071	0.009955	0.984189	1.57858	4
CCK	0.385272	0.112063	0.984189	4.76821	10.875
SEPTIN3	0.383305	0.006378	0.949184	2.33236	4.625
FBXL3	0.382906	0.000268	0.368984	0.840361	2.375
C1orf115	0.381591	0.008746	0.984189	0.863585	3
AC027288.3	0.375856	0.103022	0.984189	2.11296	3.125
SLC7A1	0.373643	0.016522	0.984189	1.28771	3.375
GABARAP	0.372645	0.007662	0.984189	0.570462	1.625
OPN3	0.371901	0.026021	0.984189	1.79662	3.375
MMD	0.370564	0.009504	0.984189	1.39526	2.875
UQCRB	0.369357	0.018452	0.984189	1.07959	2.5
LINC00320	0.367104	0.050269	0.984189	1.4823	3
SOX2-OT	0.364791	0.167987	0.984189	2.04104	4
GCNT1	0.362124	0.033433	0.984189	1.15535	2.875
NDFIP2	0.357878	0.024628	0.984189	5.20428	9.125
MEG8	0.356541	0.143861	0.984189	19.7457	23.625
TPT1	0.356359	0.052567	0.984189	1.3531	3.125
CEBPB	0.35377	0.006911	0.983748	0.528298	2.25
CPE	0.35118	0.064175	0.984189	9.12041	15.375
KRAS	0.35087	0.017692	0.984189	0.986246	2.5
CLIP3	0.350713	0.028434	0.984189	1.74701	4.125
DUSP26	0.350244	0.000371	0.421761	0.563021	1.375
SEMA6D	0.349427	0.123877	0.984189	1.41263	3.875
ALDH7A1	0.346696	0.001621	0.665038	0.742277	1.625
OAZ2	0.346284	0.00689	0.983748	0.652537	1.5
FAM171A2	0.345003	0.017048	0.984189	0.771139	2.25
FTH1	0.344754	0.157258	0.984189	3.99729	7.5
CARS	0.343973	0.038051	0.984189	1.25412	3.125
PCSK5	0.342581	0.089114	0.984189	0.77159	2.125
ATP6AP2	0.341017	0.001184	0.665038	0.996167	2.875
UBC	0.340315	0.002255	0.686349	1.07644	2.5
ZFP91	0.339367	0.024627	0.984189	1.09651	2.5
GRM1	0.338907	0.133424	0.984189	14.2489	21.125
HS3ST2	0.338697	0.171222	0.984189	7.66742	10
CLK2	0.338276	0.002197	0.686349	0.388275	1.375
ENTPD1-AS1	0.338006	0.105971	0.984189	1.76257	2.875
ATP5PF	0.3378	0.018659	0.984189	0.585118	2
LDLRAD3	0.337795	0.011178	0.984189	0.777678	1.5
CCDC6	0.337454	0.037068	0.984189	4.43788	7.125
MDM4	0.337398	0.009749	0.984189	1.8938	4
EEF1A2	0.337075	0.087564	0.984189	2.18038	5.125
SERINC3	0.336824	0.015553	0.984189	2.59797	4
GLMN	0.335836	0.017879	0.984189	2.49989	3.625
LGALS1	0.335658	0.00888	0.984189	0.238782	1.25
SCHLAP1	0.333489	0.015155	0.984189	0.871026	1.875
CLSTN3	0.333175	0.018268	0.984189	2.66201	5.25
STMN2	0.332771	0.079469	0.984189	7.03653	12.25
NCKAP5	0.331658	0.021179	0.984189	0.403833	2
NAPB	0.331626	0.023222	0.984189	3.44825	5.375
CHMP3	0.331127	0.050437	0.984189	1.39121	2.75
SMIM29	0.329733	0.001926	0.665038	0.362345	1.75
WWOX	0.327954	0.32574	0.984189	9.48636	14.25
PEA15	0.327169	0.11888	0.984189	2.85682	5.25
MTG2	0.327072	0.033433	0.984189	0.928974	2.5
ATP1B1	0.326584	0.065093	0.984189	6.26358	11.75
KIAA0513	0.325869	0.037766	0.984189	2.49989	4.375
PFN2	0.325824	0.049919	0.984189	1.20654	2.75
LMO4	0.325208	0.091845	0.984189	8.33529	12
CNTNAP4	0.325047	0.157814	0.984189	2.42999	3.25
HSPH1	0.324548	0.103749	0.984189	4.30101	8.625
CALY	0.324319	0.059872	0.984189	1.62864	3
SH3BGRL3	0.323077	0.018395	0.984189	0.561669	1.125
ETV5	0.32263	0.014417	0.984189	0.722886	2.125
BCAT1	0.322473	0.042111	0.984189	1.11229	2
SGCD	0.322343	0.360379	0.984189	3.31747	4.25
INSYN1	0.322215	0.001303	0.665038	0.275761	1.375
SLC35E2A	0.321978	0.029671	0.984189	0.855242	2
GANAB	0.321717	0.014271	0.984189	0.6	1.625
ELOC	0.321449	0.015934	0.984189	0.67531	1.75
SLX4IP	0.320362	0.047469	0.984189	1.0248	2.375
MAP1LC3A	0.319113	0.041338	0.984189	0.811048	1.625
SEL1L	0.31906	0.006192	0.947928	1.2239	2.375
PDP1	0.319023	0.049934	0.984189	3.14363	5.875
CSPG5	0.318524	0.004289	0.805921	0.546787	1.25
VAMP2	0.318293	0.076434	0.984189	4.70575	7.875
ARF3	0.317925	0.043362	0.984189	1.83833	3.5
KLHL42	0.317801	0.035437	0.984189	1.41736	2.25
CTSB	0.315479	0.05224	0.984189	1.43112	2.625
NGRN	0.314903	0.069939	0.984189	1.65299	3.5
HSPA1A	0.314661	0.015748	0.984189	0.385118	2.75
CDH18	0.314364	0.116523	0.984189	23.798	36.875
CCDC85B	0.313402	0.034663	0.984189	0.683427	1.75
PID1	0.31266	0.153432	0.984189	3.94949	6.625
ARHGDIG	0.311865	0.070498	0.984189	0.8	1.625
FAM81A	0.311081	0.08658	0.984189	4.8699	8.375
SV2A	0.311059	0.055294	0.984189	2.53033	4.25
PUS10	0.309204	0.0579	0.984189	1.00135	2.25
DR1	0.308645	0.009079	0.984189	0.380158	1
MT3	0.308026	0.000449	0.469426	0.741375	2.5
CD47	0.307502	0.049988	0.984189	6.5779	11.125
KCNC2	0.306896	0.100741	0.984189	7.56776	12.875
ABHD6	0.306712	0.066071	0.984189	2.29064	4.875
TMEM50B	0.305931	0.035201	0.984189	0.831793	1.75
LGI3	0.305465	0.010814	0.984189	0.603157	1.625
PSME4	0.305422	0.088057	0.984189	2.59391	3.75
LRP1B	0.305118	0.135284	0.984189	239.857	331.75
FAU	0.304905	0.033799	0.984189	0.479594	1.625
AP2M1	0.304644	0.06539	0.984189	1.46065	3
VLDLR-AS1	0.304534	0.022676	0.984189	1.4451	3.625
ATP5F1E	0.304281	0.032861	0.984189	0.592559	1.625
AC110296.1	0.304043	0.079386	0.984189	1.88839	2.625
BCCIP	0.303551	0.001368	0.665038	0.689741	1.5
TOM1L1	0.303466	0.075915	0.984189	1.95242	4
ADAR	0.302869	0.047133	0.984189	1.8496	3.25
AL391840.1	0.301515	0.218073	0.984189	8.61263	14.75
CREG2	0.301139	0.068649	0.984189	4.86268	7.5
STMN4	0.300818	0.064662	0.984189	1.17903	2.625
HCN1	0.300152	0.177834	0.984189	15.4681	23.375
ZNF326	0.299818	0.011053	0.984189	1.24216	2.125
EDEM3	0.299639	0.053748	0.984189	1.75626	3.75
SLC38A1	0.299254	0.008059	0.984189	2.79774	6.375
NEO1	0.298693	0.07035	0.984189	5.20474	7.375
DYNLL1	0.298603	0.164248	0.984189	2.46697	5
RAD23A	0.298211	0.000585	0.532862	0.811499	1.75
ISLR2	0.297728	0.009631	0.984189	0.518151	1.25
SUB1	0.297648	0.08715	0.984189	1.87125	4
IL1RAPL2	0.297645	0.59445	0.984189	8.27892	11.875
RAPH1	0.296386	0.054756	0.984189	3.26742	5.125
MAFG	0.296128	0.014497	0.984189	0.674634	1.5
MRFAP1	0.293656	0.026996	0.984189	0.528974	1.625
APLP1	0.293485	0.131377	0.984189	2.16708	4.125
FRMD5	0.293366	0.123705	0.984189	10.5371	15.75
TENM1	0.292811	0.07331	0.984189	0.676212	2.75
PIAS2	0.291706	0.045166	0.984189	4.32108	6.75
AC005261.1	0.291446	0.010526	0.984189	1.03675	1.875
CAMK2N1	0.291342	0.201075	0.984189	6.24059	9.375
IFI6	0.291011	0.072515	0.984189	0.579707	2
ZBTB18	0.290465	0.025991	0.984189	1.49199	2.75
KDM1B	0.290108	0.082203	0.984189	0.990981	2
AP002370.2	0.287359	0.049934	0.984189	0.846223	1.375
MTCH1	0.28681	0.136618	0.984189	2.21511	4.375
COL5A2	0.286734	0.074343	0.984189	0.455242	1.875
UBE2N	0.286705	0.079428	0.984189	1.29515	2.5
BTBD1	0.286155	0.059374	0.984189	1.32582	2.875
SERF2	0.286035	0.071373	0.984189	0.703269	1.875
ATP5ME	0.285354	0.018241	0.984189	0.775423	1.625
HEXB	0.285135	0.061582	0.984189	0.968207	1.75
CEP120	0.284031	0.064858	0.984189	0.768658	2.25
NUP153	0.283939	0.053032	0.984189	1.89583	3.25
MEGF11	0.283716	0.011652	0.984189	0.426156	1.625
DDX39B	0.282449	0.059086	0.984189	1.06787	2.25
EEF1A1	0.282061	0.03108	0.984189	2.22661	3.25
FER	0.281899	0.202059	0.984189	12.0503	17.125
LUZP2	0.281593	0.051754	0.984189	0.307779	1.75
HEATR6	0.281155	0.029453	0.984189	0.485457	1.5
ARMH4	0.280912	0.10681	0.984189	1.86945	3.375
ATP6V0C	0.280863	0.168741	0.984189	2.5071	4.875
NDUFS5	0.280424	0.031237	0.984189	0.549718	1.125
C1orf122	0.28001	0.013833	0.984189	0.275536	1.125
DUXAP8	0.279971	0.014257	0.984189	0.968658	3.25
EIF4G2	0.279931	0.094338	0.984189	1.10643	2.5
IARS	0.279614	0.068573	0.984189	2.25592	4
GTF2H2	0.279456	0.056358	0.984189	0.725817	2
PACS2	0.279256	0.056947	0.984189	1.69538	3
POT1-AS1	0.279034	0.001315	0.665038	2.40451	6.875
TOMM20	0.278905	0.136899	0.984189	2.38625	4
LRP11	0.278397	0.047761	0.984189	1.85321	3
SERTAD4	0.277996	0.022732	0.984189	0.321533	1.125
MED24	0.277498	0.058979	0.984189	0.812627	1.625
TTI2	0.276201	0.020178	0.984189	0.405186	1.125
NFIB	0.276114	0.044462	0.984189	1.63856	3.375
MTSS2	0.275446	0.018556	0.984189	0.563472	1.625
CALM3	0.275416	0.268574	0.984189	4.26133	7
TMEM151B	0.275227	0.077963	0.984189	1.1549	2.375
JUND	0.275226	0.210832	0.984189	2.72762	4.125
ZFP30	0.274207	0.049718	0.984189	0.978354	2.25
RGMB	0.273756	0.006236	0.947928	0.891319	1.875
FAM199X	0.273425	0.045122	0.984189	0.875536	2
MBD2	0.272905	0.110761	0.984189	1.63495	2.5
LINC00710	0.272119	0.036425	0.984189	0.598422	1.75
SCHIP1	0.271699	0.046021	0.984189	0.547689	1.5
BCAN	0.271502	0.003914	0.789123	0.316573	0.875
ENC1	0.271189	0.095866	0.984189	8.15468	13.75
GALNT14	0.271122	0.153301	0.984189	3.28681	6.125
CTXN1	0.270982	0.225041	0.984189	1.44104	2.625
NSG2	0.270409	0.088881	0.984189	0.653664	1.875
ALDH2	0.269554	0.057104	0.984189	0.83292	2.25
SLC1A3	0.269028	0.027367	0.984189	0.166178	1.125
MGA	0.268998	0.078991	0.984189	2.77452	5.125
ADGRB2	0.268994	0.106343	0.984189	1.51049	3
DCTN5	0.268827	0.028425	0.984189	1.59594	3
IQUB	0.268814	0.040524	0.984189	0.508906	1.125
LHFPL3	0.268587	0.002795	0.736176	0.318828	1.75
SPOCK2	0.268525	0.008861	0.984189	1.4487	2.625
NME2	0.268422	0.014649	0.984189	0.463134	1.125
CLIP1	0.268023	0.148234	0.984189	6.0938	9.625
TDRD9	0.267921	0.008907	0.984189	0.261781	1.125
ERMP1	0.267805	0.077299	0.984189	0.697407	1.75
PTPRZ1	0.267091	0.000612	0.532862	0.14611	1.5
PNMA2	0.26704	0.056915	0.984189	3.00203	5
PDGFC	0.266815	0.235584	0.984189	4.59639	6.25
LYNX1	0.266234	0.155718	0.984189	1.50778	2.625
LURAP1L-AS1	0.266082	0.003429	0.77152	0.263585	0.875
PTPRM	0.26575	0.290705	0.984189	1.8451	2.5
PDZD4	0.26434	0.119138	0.984189	1.05073	1.875
STX10	0.26424	0.001126	0.665038	0.258174	0.75
SERINC1	0.264127	0.06068	0.984189	3.10124	5.625
ANXA5	0.263905	0.038077	0.984189	0.573168	1.125
FAM171B	0.263756	0.134203	0.984189	5.47283	8.75
ZNF264	0.263641	0.05642	0.984189	0.791657	1.625
GSTO2	0.262699	0.110914	0.984189	0.741826	1.625
DACH1	0.261872	0.403521	0.984189	5.76708	8.625
UHRF1BP1	0.26185	0.008823	0.984189	0.949718	1.625
CAMSAP3	0.26184	0.018129	0.984189	0.359188	1
USF3	0.261517	0.083826	0.984189	1.03901	2
ENO2	0.260309	0.048957	0.984189	3.06426	5.125
SETD5	0.259995	0.109522	0.984189	5.99842	8.125
AC004158.1	0.25978	0.11857	0.984189	0.542954	1
ATP2B3	0.259543	0.093142	0.984189	1.04126	1.5
STAC2	0.259275	0.0754	0.984189	0.826381	1.75
ACVR2B	0.259045	0.08751	0.984189	0.648253	1.625
STMN3	0.258954	0.053796	0.984189	2.25569	3.5
PPP6R3	0.258842	0.08829	0.984189	4.85953	7
C2orf72	0.258569	0.160206	0.984189	1.37227	2.5
HNRNPR	0.258433	0.094054	0.984189	1.16776	2
ARL6IP1	0.258321	0.045498	0.984189	2.47351	4
AGAP9	0.258306	0.055255	0.984189	0.531905	1.25
SEMA5A	0.258169	0.066624	0.984189	1.20226	1.375
WSB2	0.25811	0.056958	0.984189	1.29245	2.625
ANKRD40	0.258056	0.046054	0.984189	0.504622	1.5
EIF1AX	0.258004	0.197387	0.984189	1.40947	2.625
KCNJ4	0.257623	0.097532	0.984189	0.784667	2.125
FHL1	0.257463	0.138697	0.984189	1.64555	2.875
AC007785.1	0.256549	0.103066	0.984189	0.817813	1.375
UHMK1	0.256171	0.107048	0.984189	1.44284	2
PEAK1	0.256121	0.153628	0.984189	4.33596	5.375
NKAIN3	0.256087	0.124804	0.984189	0.396843	1.25
ZNF652	0.255893	0.153244	0.984189	1.72334	2.75
SLC9A9	0.255769	0.294674	0.984189	1.62525	2.375
EXT1	0.253751	0.286107	0.984189	10.8189	14
DNAJC8	0.253732	0.019578	0.984189	0.758286	1.625
TM7SF3	0.253595	0.13233	0.984189	2.99955	5.125
TUBB2A	0.253226	0.304866	0.984189	1.27554	1.875
KIF17	0.253158	0.068837	0.984189	0.565953	1.5
AMPH	0.252584	0.210008	0.984189	14.1186	19
TTN-AS1	0.252485	0.241021	0.984189	5.6726	6.75
TMEM35A	0.252184	0.068095	0.984189	0.563923	1.5
PEBP1	0.251984	0.103744	0.984189	4.18557	6.5
SUMO2	0.251641	0.086199	0.984189	1.0133	2
CHRM3-AS2	0.251151	0.140329	0.984189	0.839233	1.75
ILK	0.25094	0.027776	0.984189	0.344758	1.125
DCC	0.250797	0.253058	0.984189	23.4875	24.875
C15orf41	0.250644	0.197079	0.984189	0.890643	1.875
PACSIN2	0.249919	0.179329	0.984189	1.16528	2.25
AC090579.1	0.249731	0.043801	0.984189	1.51928	1.75
LINC00174	0.249652	0.091276	0.984189	0.685682	2
LDHB	0.249202	0.140568	0.984189	0.946336	1.75
SUMO3	0.249189	0.132439	0.984189	0.636979	1.5
VAT1L	0.248644	0.109542	0.984189	0.657723	1.375
UBXN7	0.248485	0.026571	0.984189	1.29335	2.25
NCAM2	0.2479	0.301519	0.984189	72.5702	89.375
ATXN1	0.246973	0.26237	0.984189	16.7116	20.75
PRKAR2B	0.246608	0.211232	0.984189	8.03518	12.5
SLITRK4	0.246365	0.023086	0.984189	1.25321	2.625
H1F0	0.24589	0.015794	0.984189	0.239459	1
TMEM65	0.24585	0.099928	0.984189	1.48591	2.75
ANKRD9	0.245849	0.003426	0.77152	0.192559	1
SYT4	0.245729	0.237113	0.984189	2.46945	3.875
TMCC2	0.24572	0.06043	0.984189	0.492221	1.375
GPC6	0.245488	0.625581	0.984189	4.51702	4.25
SLC1A2	0.24547	0.134433	0.984189	0.905975	1.5
AP001831.1	0.245408	0.130365	0.984189	0.874859	1.375
DPP9	0.24536	0.032859	0.984189	0.692897	1.5
EPHA6	0.244632	0.10847	0.984189	0.579932	2.5
PRDM8	0.24462	0.061475	0.984189	0.517475	1.25
ACSL4	0.244584	0.216551	0.984189	2.2478	4.875
ITM2C	0.244033	0.018342	0.984189	0.721082	2
IMMT	0.243997	0.096189	0.984189	1.01984	1.625
H2AFV	0.243752	0.148044	0.984189	1.0832	2.625
KLC1	0.243565	0.118857	0.984189	4.82029	7.875
FBXL2	0.243507	0.150066	0.984189	5.14882	8.5
FBXO21	0.243305	0.046611	0.984189	2.20068	3.5
ZNF592	0.243268	0.062861	0.984189	0.840812	2
TLE1	0.242846	0.028242	0.984189	0.804059	2
GPR85	0.24281	0.03113	0.984189	0.456595	1
GPATCH8	0.242538	0.172805	0.984189	13.8913	19.125
STX1B	0.242515	0.155872	0.984189	1.61714	2.25
KIF3C	0.242504	0.073577	0.984189	3.10733	5
TDG	0.241955	0.047745	0.984189	0.917926	1.625
RHOQ	0.241593	0.058289	0.984189	0.377227	1.125
YWHAZ	0.241517	0.205836	0.984189	6.44059	9.75
SASH1	0.241002	0.187416	0.984189	1.6708	2.375
GRK4	0.240512	0.207871	0.984189	2.87711	4
NRGN	0.24037	0.393379	0.984189	10.4803	18.25
YARS	0.24027	0.060146	0.984189	1.42548	3.5
ABHD17A	0.240123	0.129745	0.984189	0.735513	1.625
GNPDA1	0.239999	0.063093	0.984189	0.459076	1
AC139720.1	0.239783	0.096031	0.984189	0.584216	1.5
PDSS2	0.239367	0.231308	0.984189	2.42435	3.875
PICALM	0.239348	0.16966	0.984189	5.67509	7.625
PSAP	0.23932	0.243658	0.984189	3.30936	5.125
LIN9	0.239301	0.033085	0.984189	0.366178	1.25
SDC3	0.238031	0.066053	0.984189	0.504171	1.125
APMAP	0.23797	0.048499	0.984189	0.725592	1.875
PTTG1IP	0.237906	0.043054	0.984189	0.464713	0.875
CACNB3	0.237607	0.014766	0.984189	0.681172	2.125
ADRB1	0.237582	0.036578	0.984189	0.352875	1.125
SBDS	0.237464	0.102053	0.984189	0.537768	1
GIT1	0.237341	0.160267	0.984189	1.11815	2.125
RNF208	0.23729	0.119073	0.984189	0.690868	1.375
SVIL	0.237076	0.057976	0.984189	0.374746	1.375
MARK3	0.236726	0.180267	0.984189	7.32446	10.625
GALNT8	0.236358	0.122494	0.984189	1.09132	2.25
MROH8	0.236249	0.077578	0.984189	0.726043	1.25
ZNF208	0.236231	0.2215	0.984189	0.737317	0.875
OLFM1	0.235443	0.194529	0.984189	5.35085	9.5
MAK	0.235335	0.010421	0.984189	0.764825	1.25
CCNT1	0.235101	0.005291	0.891552	0.53664	1
ENTPD6	0.234935	0.102914	0.984189	1.24938	2.25
EXOSC1	0.234913	0.052908	0.984189	0.781736	1.25
GABRB2	0.234892	0.304704	0.984189	17.9748	21.125
SEMA3E	0.234847	0.000125	0.279132	0.127396	3.125
GPD2	0.234721	0.109278	0.984189	1.2575	2.5
NAPG	0.234273	0.17579	0.984189	2.47328	3.75
ZFAS1	0.233914	0.030314	0.984189	0.465389	0.875
KNSTRN	0.233289	0.014969	0.984189	0.222999	0.875
MAPK8IP2	0.233149	0.191021	0.984189	1.18963	2.75
ATP6V0E2	0.233078	0.089863	0.984189	1.20902	2.125
PRNP	0.233049	0.286878	0.984189	5.68185	8.25
CALM1	0.232985	0.442449	0.984189	14.9691	21.375
AP5M1	0.232877	0.157828	0.984189	1.2832	2.125
NEU3	0.231914	0.123213	0.984189	0.678692	1.125
FGFR1OP2	0.231834	0.183609	0.984189	3.99797	6.375
CNIH3	0.231724	0.210919	0.984189	3.16528	5.375
C9orf16	0.231661	0.196428	0.984189	0.65637	1.375
ETF1	0.231587	0.101727	0.984189	0.605637	1.25
USP22	0.231387	0.08032	0.984189	2.98782	4
HSBP1	0.231355	0.045394	0.984189	0.513416	1
BCKDHB	0.231291	0.163628	0.984189	2.98083	4.75
NCKAP1	0.231025	0.189758	0.984189	7.63134	10.875
GNG3	0.230952	0.130881	0.984189	0.578805	1.375
ATXN7L3	0.23073	0.107894	0.984189	0.855242	1.75
PANK3	0.230603	0.184001	0.984189	1.86246	3.25
CTSD	0.230602	0.159503	0.984189	0.795265	1.875
FBXW7	0.230486	0.282415	0.984189	12.798	16.125
AL365361.1	0.230465	0.058993	0.984189	0.374521	1.125
COX19	0.23046	0.056718	0.984189	1.14047	2.75
AP002336.2	0.23013	0.095617	0.984189	0.663811	1.375
SYT1	0.23012	0.199753	0.984189	168.691	230.25
FAR2	0.229936	0.296626	0.984189	6.14273	9.125
THSD4	0.229622	0.05554	0.984189	0.264938	1.125
GOLGA5	0.229229	0.130614	0.984189	0.707779	1.5
ZNF790	0.229157	0.045523	0.984189	0.429989	1.125
PPM1B	0.229005	0.113651	0.984189	2.82345	5.125
CADM1	0.228934	0.413898	0.984189	7.56347	9.75
MMP16	0.228832	0.373285	0.984189	23.8034	26.25
SFTA1P	0.228765	0.001604	0.665038	0.131454	0.625
MMP24	0.228643	0.145426	0.984189	1.2487	1.625
SLC1A4	0.228236	0.148627	0.984189	1.09357	2.25
SPOCK1	0.22812	0.430765	0.984189	22.1312	26.875
TRAF6	0.228072	0.136674	0.984189	1.07892	2
PUM2	0.228045	0.139362	0.984189	4.41285	6.875
COX10	0.227729	0.186548	0.984189	1.08929	2.125
PIK3C2B	0.227723	0.06439	0.984189	0.510485	1.125
TBL1X	0.227636	0.000131	0.279132	0.087035	1.625
CKB	0.227628	0.183812	0.984189	2.91003	6
SPHKAP	0.227564	0.010581	0.984189	0.186697	2.5
AC027031.2	0.227371	0.01483	0.984189	0.489515	1.625
MIR9-3HG	0.227298	0.072601	0.984189	1.58557	2.75
PCDH10	0.227229	0.236573	0.984189	3.45231	5.375
AC021733.4	0.227111	0.195933	0.984189	0.676663	1.625
SLC26A4-AS1	0.226812	0.038075	0.984189	0.673055	2.25
CACNB1	0.226771	0.190483	0.984189	0.896054	1.5
NUB1	0.226753	0.156289	0.984189	0.715671	1.375
MTMR3	0.226752	0.083376	0.984189	1.91928	3.625
BMI1	0.226645	0.100689	0.984189	0.535062	1.5
DMAC2	0.22652	0.017172	0.984189	0.233145	0.75
SHLD1	0.226459	0.149732	0.984189	0.726043	1.5
CAPNS1	0.226321	0.083554	0.984189	0.787824	1.5
IGFL4	0.226102	0.198611	0.984189	0.814882	1.75
ELOVL4	0.225947	0.187313	0.984189	1.41037	2.25
CSNK1A1	0.225926	0.14414	0.984189	4.81872	7.125
ABCD3	0.225796	0.207301	0.984189	0.927396	1.625
TRIM14	0.225682	0.163578	0.984189	1.10282	2.25
EXOSC6	0.225282	0.03815	0.984189	0.860654	1.75
CFL1	0.225107	0.020376	0.984189	1.91071	3.5
EPB41L4A-AS1	0.224961	0.024904	0.984189	0.275536	1.125
TOMM6	0.224946	0.071166	0.984189	0.365502	1
TRMT6	0.224714	0.034901	0.984189	0.28726	0.875
CRBN	0.224628	0.085548	0.984189	2.17587	3.75
PCBP2	0.224343	0.191673	0.984189	1.88884	3
ADORA1	0.22405	0.135842	0.984189	1.08591	2.25
DNAH11	0.223846	0.027795	0.984189	0.280271	1.375
PCDH7	0.223777	0.481467	0.984189	29.3366	34.75
EIF1	0.223169	0.223866	0.984189	1.77542	3.375
AC079296.1	0.222979	0.020896	0.984189	0.245772	1.125
TUBB	0.222821	0.095306	0.984189	1.35806	2.375
DISP2	0.222764	0.171714	0.984189	0.787599	1.375
HSF1	0.222563	0.018127	0.984189	0.585344	1.5
MIR100HG	0.222406	0.259285	0.984189	5.42435	6.5
KLF6	0.222214	0.069169	0.984189	0.519729	1.25
PAIP2	0.221494	0.06833	0.984189	1.6699	3.125
ZNF331	0.221307	0.255562	0.984189	1.41894	2.625
CIAO2B	0.220927	0.057131	0.984189	0.368884	0.875
AC005909.2	0.220882	0.088265	0.984189	0.854566	0.875
MDM2	0.220666	0.152347	0.984189	1.2018	2.25
STK39	0.220311	0.232752	0.984189	6.52311	7.5
STAU2	0.220127	0.264077	0.984189	8.46945	10.875
ATG10	0.220009	0.336424	0.984189	2.23405	3.375
EIF4H	0.219824	0.173941	0.984189	0.873281	1.625
NDUFS7	0.219784	0.102816	0.984189	0.571364	1.25
DDX42	0.219776	0.158218	0.984189	1.11635	1.875
AC087883.2	0.219442	0.019294	0.984189	0.468771	1.125
HNRNPLL	0.219308	0.244162	0.984189	3.63269	5.875
AC005726.1	0.219298	0.242092	0.984189	1.12311	2.375
NCAM1	0.219275	0.243751	0.984189	17.94	24.125
LRRN1	0.218898	0.133689	0.984189	0.994589	1.5
FH	0.218814	0.000857	0.624878	0.379707	1.375
ATP6V0B	0.218778	0.18493	0.984189	0.80947	1.875
DYRK1A	0.218499	0.223288	0.984189	6.04239	9.875
AC138305.1	0.218386	0.46004	0.984189	3.34363	5.5
MAP4K3	0.218342	0.231126	0.984189	8.64667	11.5
ZRANB1	0.218338	0.202972	0.984189	1.28997	1.875
SCG5	0.218154	0.075988	0.984189	2.17497	3
CLIP4	0.218134	0.099068	0.984189	2.32266	3.375
EML2	0.217974	0.287629	0.984189	1.64667	2.625
CCT4	0.217818	0.098804	0.984189	0.908455	1.625
TMEM209	0.217527	0.027011	0.984189	0.342052	0.875
AKIRIN1	0.217471	0.120534	0.984189	0.981962	1.625
HRK	0.217358	0.042791	0.984189	0.308906	0.875
SGK1	0.217177	0.388307	0.984189	2.38782	3.875
BCL11B	0.217038	0.353789	0.984189	1.8593	3.25
GNAZ	0.217008	0.067547	0.984189	0.656144	1.75
CLASP2	0.216641	0.207229	0.984189	17.6332	20.75
DDX58	0.216435	0.119622	0.984189	0.428185	0.875
DYNLL2	0.216219	0.244118	0.984189	0.972041	1.625
YWHAH	0.216092	0.391563	0.984189	4.02097	6.125
FRG1-DT	0.216011	0.327555	0.984189	1.14904	2.625
KRIT1	0.216007	0.084237	0.984189	2.16347	3.75
LRRN3	0.215992	0.345394	0.984189	2.47531	4
FADS3	0.215975	0.20379	0.984189	1.21871	2.125
PRR7	0.215777	0.062194	0.984189	0.321082	1.125
AP003469.4	0.215714	0.073334	0.984189	0.479369	1.375
MIR181A1HG	0.215608	0.14974	0.984189	2.32943	3.625
KLHL9	0.215461	0.141846	0.984189	0.450507	1.125
NEFL	0.215316	0.233412	0.984189	2.39617	4.375
OXR1	0.215255	0.448516	0.984189	37.258	51.5
CMTM1	0.215135	0.046329	0.984189	0.333935	1.125
SWAP70	0.215098	0.07557	0.984189	1.05795	1.5
ACTR3C	0.215024	0.059494	0.984189	0.427508	1.5
ADAT2	0.214979	0.016872	0.984189	0.238557	0.875
ZFAND5	0.21495	0.211248	0.984189	1.57565	2.875
KCNJ3	0.214911	0.356412	0.984189	9.68839	16.375
NDUFA4	0.214637	0.267777	0.984189	1.22368	2
UBA6	0.214488	0.237941	0.984189	1.70755	3
COX5B	0.214364	0.221595	0.984189	0.6469	1.75
ZC3H7A	0.214175	0.144021	0.984189	1.04307	1.75
TDRD3	0.213932	0.160165	0.984189	2.92582	3.875
TMEM222	0.213876	0.129106	0.984189	0.481623	1.125
SLC44A1	0.213775	0.289962	0.984189	6.83112	9.125
PDE8A	0.213627	0.3179	0.984189	1.6354	2.5
ZNF365	0.213441	0.238534	0.984189	3.82864	7.25
DNAJC13	0.213374	0.270415	0.984189	1.78557	2.5
LPIN1	0.213319	0.036788	0.984189	1.97655	3.375
ACSL3	0.213133	0.248613	0.984189	4.02255	6.875
ING4	0.213092	0.151995	0.984189	0.666291	1.25
LTN1	0.212714	0.211267	0.984189	1.01466	1.625
RNASEK	0.212713	0.083094	0.984189	0.802706	1.25
ZNF382	0.21268	0.268838	0.984189	1.46065	2.625
ARHGEF2	0.212589	0.259664	0.984189	1.06787	1.75
DAAM1	0.212386	0.25214	0.984189	5.48749	7.5
EMG1	0.212383	0.005914	0.947928	0.179932	0.75
LNPK	0.21238	0.181741	0.984189	1.57475	2.375
DNER	0.21235	0.003994	0.796388	1.25231	1.875
EBLN3P	0.212075	0.136612	0.984189	0.520857	1.375
ANAPC4	0.212066	0.145208	0.984189	0.728072	1.375
CNTN3	0.21185	0.473568	0.984189	6.68455	8.75
SUGCT	0.211796	0.205007	0.984189	0.803833	1.375
ZC3H15	0.211262	0.195175	0.984189	1.26246	2
ARIH1	0.211115	0.087583	0.984189	5.75784	7.375
AC019211.1	0.210886	0.020078	0.984189	19.0942	24.125
UBA1	0.210884	0.064036	0.984189	0.937542	1.625
LRTM1	0.210852	0.24742	0.984189	0.761894	1.5
ARHGDIA	0.210831	0.015071	0.984189	0.784893	1.375
BLOC1S1	0.210562	0.011518	0.984189	0.24938	0.625
AZI2	0.210531	0.058592	0.984189	0.600902	1.125
MAP1LC3B	0.210509	0.23181	0.984189	0.970913	2
PDCD6IP	0.210408	0.072826	0.984189	2.07396	3.375
ME1	0.21038	0.273885	0.984189	4.95761	7.5
LRRC4C	0.210351	0.653835	0.984189	19.453	28.25
LINC02720	0.21005	0.027811	0.984189	0.252086	0.875
GLUD1	0.210033	0.152046	0.984189	1.13236	1.625
SRBD1	0.209968	0.28853	0.984189	0.793912	1.5
TRIM28	0.209877	0.049686	0.984189	0.309132	0.875
EFR3A	0.20976	0.178797	0.984189	3.59188	5.625
CKMT1A	0.209433	0.006946	0.983748	0.389402	1.125
RIOK2	0.209322	0.039456	0.984189	0.268546	0.75
BEX4	0.209296	0.04479	0.984189	1.11432	2.5
GRINA	0.209285	0.241097	0.984189	0.693123	1.5
C1orf43	0.208845	0.209072	0.984189	0.735062	1.625
PSMD8	0.208472	0.114648	0.984189	0.428185	1.125
HIRA	0.208469	0.056172	0.984189	0.509808	0.875
TIPARP	0.208375	0.00236	0.700579	0.272153	0.875
APPL1	0.208223	0.220618	0.984189	1.5035	2.625
CRLS1	0.208145	0.2959	0.984189	1.60023	2.5
TRPM3	0.208116	0.09916	0.984189	9.09335	10.375
AC104041.1	0.207713	0.015898	0.984189	0.203382	2
SLC8A1	0.207687	0.466903	0.984189	24.7269	36.625
KHSRP	0.20764	0.188409	0.984189	0.74363	1.375
CA10	0.207629	0.494464	0.984189	14.372	20.125
RNF213	0.207304	0.204456	0.984189	0.946336	2
TAB2	0.206752	0.176175	0.984189	3.19369	5.25
SCG3	0.206692	0.269447	0.984189	1.46742	2.375
CTDSPL	0.20664	0.303173	0.984189	8.12289	13.25
PCDH9-AS2	0.206541	0.455964	0.984189	2.15716	3.125
COX7B	0.206285	0.093269	0.984189	0.359639	0.875
CDC7	0.20595	0.112984	0.984189	0.625028	1.25
NPC1	0.205899	0.296096	0.984189	0.968207	1.625
LGI1	0.2058	0.251058	0.984189	1.30192	2.25
GRIN2B	0.205627	0.330057	0.984189	22.1154	30.875
RIMKLA	0.205361	0.273157	0.984189	1.11003	1.625
KRT10	0.205232	0.015773	0.984189	0.172041	0.875
CHGB	0.205213	0.301083	0.984189	0.881398	2.125
DUSP8	0.204925	0.06627	0.984189	0.86133	1.5
SEPTIN7	0.204816	0.247536	0.984189	6.17294	8.125
ARHGAP35	0.204539	0.231153	0.984189	4.19346	6.125
PRDX5	0.204465	0.08804	0.984189	0.285457	0.875
EI24	0.204348	0.191293	0.984189	0.558061	1.375
CCDC66	0.204309	0.137593	0.984189	2.80428	4.375
AC119868.2	0.204268	0.006982	0.983748	0.238557	0.625
GFPT1	0.204246	0.344026	0.984189	1.87103	2.75
TPK1	0.204188	0.545354	0.984189	4.43675	6.625
NF2	0.204104	0.172262	0.984189	1.0451	1.5
CPEB4	0.204096	0.274025	0.984189	6.35603	8.375
WLS	0.204074	0.058369	0.984189	0.15062	0.875
C5orf64	0.204022	0.001819	0.665038	0.036979	0.5
WWP2	0.203797	0.160993	0.984189	1.03382	1.5
CNOT6	0.203478	0.240773	0.984189	1.2336	2
KIAA0753	0.203412	0.283281	0.984189	1.33484	2.25
PKN1	0.203377	0.019093	0.984189	0.186246	0.75
TAF9	0.203327	0.096006	0.984189	0.274183	0.875
PDXP	0.202812	0.246193	0.984189	0.683653	1.5
UROS	0.2028	0.058545	0.984189	1.00316	1.375
PPP1R12B	0.202466	0.297724	0.984189	8.9283	11.5
AC244033.2	0.202426	0.191378	0.984189	0.679369	1.5
DACT3	0.202313	0.118109	0.984189	0.38354	1.125
SEC31A	0.202295	0.122597	0.984189	2.23923	3.25
PSMA7	0.202122	0.0665	0.984189	0.606539	1
KIF21B	0.202078	0.260355	0.984189	0.950846	2
TBL1XR1	0.201992	0.122435	0.984189	8.38196	13.5
QKI	0.201919	0.336588	0.984189	3.74791	6.5
GNAO1	0.201719	0.303004	0.984189	8.90552	12
COX10-AS1	0.201408	0.444416	0.984189	2.13596	2.875
PJA1	0.201352	0.16625	0.984189	0.419842	1.125
SLC15A2	0.200812	0.083944	0.984189	0.583089	1
TUBA1A	0.200438	0.258065	0.984189	1.21962	2.5
PPFIA1	0.200404	0.18024	0.984189	2.64667	3.875
NAA38	0.200315	0.207126	0.984189	0.576325	1.125
FSD1L	0.200248	0.258558	0.984189	2.44555	4
STXBP5-AS1	0.200139	0.488835	0.984189	5.47486	11.5
KCNK10	0.200054	0.2033	0.984189	1.89831	3.375
HNRNPD	0.199958	0.296023	0.984189	1.84442	3.125
STIP1	0.199913	0.131128	0.984189	0.587373	1.5
RASGRP1	0.199589	0.351777	0.984189	1.96302	2.75
AL445623.2	0.199559	0.344223	0.984189	2.22097	3.875
SPRED2	0.199213	0.429736	0.984189	2.17407	3.375
B4GALT2	0.19915	0.047681	0.984189	0.30575	0.75
HNRNPK	0.19896	0.186595	0.984189	1.48207	2.125
TCEA1	0.198234	0.291726	0.984189	0.913641	1.75
CDK19	0.198072	0.122789	0.984189	2.58625	3.125
RAB5B	0.19805	0.275396	0.984189	0.888839	1.625
USPL1	0.197971	0.169185	0.984189	0.579256	1.375
MSL2	0.197872	0.201713	0.984189	1.02954	2.125
SATB1	0.19786	0.283286	0.984189	1.52108	2.625
KLF9	0.197769	0.271041	0.984189	0.900789	1.875
TSEN2	0.197471	0.143703	0.984189	2.0239	3.25
SUDS3	0.197362	0.208374	0.984189	1.49087	2.75
ANAPC7	0.197249	0.259991	0.984189	0.819166	1.5
TBC1D12	0.19715	0.29609	0.984189	1.06404	2
NRXN2	0.197115	0.205619	0.984189	2.74047	4.25
ZFHX3	0.197025	0.048049	0.984189	0.631116	1.5
DPYSL5	0.196985	0.099968	0.984189	1.0805	1.75
EIF3M	0.196955	0.294888	0.984189	0.960767	1.875
FAM8A1	0.196864	0.036968	0.984189	0.523788	1
RFX7	0.196805	0.288545	0.984189	5.2611	7.5
CTC1	0.196293	0.093907	0.984189	0.360541	1
FAM71F2	0.195947	0.024076	0.984189	0.352198	0.75
STAT5B	0.195889	0.339563	0.984189	1.06494	1.875
BCL2L13	0.195423	0.317606	0.984189	2.06065	3
RAPGEF4	0.194558	0.412892	0.984189	14.9353	17.625
LAMTOR1	0.194417	0.098643	0.984189	0.247125	0.875
PRKAB2	0.194356	0.073673	0.984189	0.596392	1
RNF7	0.194211	0.038688	0.984189	0.308906	0.875
IMPAD1	0.194151	0.031369	0.984189	0.847576	1.5
ZNF14	0.194087	0.184162	0.984189	0.460654	1
USP46	0.193828	0.329259	0.984189	1.32041	2.5
CABYR	0.193668	0.047921	0.984189	0.474183	1
FAM89B	0.193581	0.058134	0.984189	0.299211	1.125
NUDT2	0.193371	0.039859	0.984189	0.254115	0.875
HAGHL	0.193236	0.237737	0.984189	0.534386	1.25
RIT2	0.193235	0.55742	0.984189	14.7946	20.75
GPATCH11	0.193	0.152089	0.984189	0.453213	1.125
WNK1	0.192937	0.291658	0.984189	6.37542	9.375
SLC35A3	0.192804	0.260837	0.984189	0.894476	1.375
GPBP1	0.192409	0.204604	0.984189	3.24036	5.125
KLHDC2	0.192382	0.339491	0.984189	1.06133	1.875
CMYA5	0.192378	0.084595	0.984189	0.307779	0.875
AC005162.3	0.192329	0.463271	0.984189	2.68906	4
AP003086.1	0.192157	0.053123	0.984189	0.422322	0.75
DPP10-AS3	0.192033	0.030211	0.984189	0.365727	1.125
KITLG	0.191983	0.060104	0.984189	0.882525	2.25
JPH1	0.191653	0.35569	0.984189	2.90304	5.125
CYTH3	0.191594	0.329913	0.984189	3.88343	7.125
UBA52	0.191493	0.162201	0.984189	0.821871	1.625
STX17	0.191483	0.164501	0.984189	1.11928	1.625
FASN	0.19145	0.235792	0.984189	0.561218	1.375
MGMT	0.191082	0.320282	0.984189	1.56009	2.25
WDFY2	0.190857	0.387042	0.984189	1.67756	2.5
MRPS2	0.190394	0.009753	0.984189	0.115671	0.5
FLRT2	0.190073	0.638799	0.984189	16.8377	26.625
TMEM127	0.189902	0.248241	0.984189	0.577227	1.375
LHX2	0.189884	0.044728	0.984189	1.40068	1.875
AL596451.1	0.189696	0.092535	0.984189	0.419391	1
MAZ	0.189371	0.05229	0.984189	0.524239	1
EID1	0.189322	0.032327	0.984189	1.08636	1.625
AC104123.1	0.189101	0.501614	0.984189	1.33213	2.375
SELENOO	0.189086	0.350898	0.984189	1.56663	2.625
RSRC2	0.189058	0.361817	0.984189	1.14521	2
H3F3A	0.18905	0.257187	0.984189	0.790755	1.875
TAFA2	0.188885	0.628228	0.984189	7.28658	6.375
SHTN1	0.188857	0.255114	0.984189	4.10981	5.75
GNAS	0.188827	0.420971	0.984189	8.28207	11.5
UBE2V2	0.188823	0.199651	0.984189	1.45321	2.625
AC013460.1	0.188581	0.182766	0.984189	0.409696	1
COX7C	0.188478	0.297234	0.984189	0.791883	1.375
GALNT2	0.188447	0.201556	0.984189	2.90981	3.875
MMS22L	0.188153	0.175092	0.984189	0.387373	1.5
LINC02256	0.187997	0.134138	0.984189	0.421871	1
HINT3	0.18796	0.133335	0.984189	0.841037	1.75
FEZ2	0.18748	0.202191	0.984189	3.25975	5.375
SHC3	0.187286	0.18768	0.984189	7.36731	9.625
ATG9A	0.186974	0.133739	0.984189	0.452311	0.75
CCN3	0.186824	0.01439	0.984189	0.135062	0.5
ZNF432	0.186415	0.176925	0.984189	0.491094	0.875
ZSCAN18	0.186093	0.304303	0.984189	0.996618	1.5
PAXX	0.185834	0.092858	0.984189	0.337768	0.875
PAK1	0.185794	0.183234	0.984189	7.19346	9
TXN	0.185716	0.085742	0.984189	0.562796	1.375
LINC00499	0.185701	0.023823	0.984189	0.05885	0.625
CUL4A	0.18569	0.40801	0.984189	1.84262	2.375
ZNF512	0.185579	0.125646	0.984189	0.652762	1
COX15	0.185552	0.240612	0.984189	0.555806	1
DCP2	0.185321	0.090437	0.984189	1.02345	1.625
EID2B	0.18517	0.11762	0.984189	0.27531	0.875
BNIP3	0.185024	0.379562	0.984189	1.39346	2.5
GSK3B	0.184877	0.328278	0.984189	6.75333	8.75
MAP2	0.184728	0.404208	0.984189	32.4449	43.75
FABP3	0.184624	0.17749	0.984189	0.443743	0.875
NME3	0.184586	0.335629	0.984189	0.716798	1.375
SOD1	0.184548	0.18451	0.984189	1.08162	2.25
UBE4A	0.184478	0.224731	0.984189	1.26471	2.5
TRHDE	0.184374	0.6412	0.984189	3.35107	5.125
IBA57	0.184223	0.00315	0.747884	0.144307	0.625
FTO	0.18381	0.378864	0.984189	8.96325	10.375
ZNF780A	0.183764	0.03482	0.984189	0.267193	0.75
INPP4B	0.183678	0.635291	0.984189	22.7993	38.125
VCPIP1	0.183594	0.261731	0.984189	0.582638	1.375
PSMC6	0.183576	0.33773	0.984189	1.09921	1.375
ACBD5	0.183476	0.206132	0.984189	0.733709	1.125
AL050309.1	0.18324	0.53884	0.984189	1.28252	1.75
AP1B1	0.183101	0.33601	0.984189	0.907554	1.5
VSNL1	0.18287	0.412925	0.984189	13.5547	17.375
MED13	0.182776	0.237146	0.984189	3.71094	5
IMP4	0.182596	0.01659	0.984189	0.142728	0.5
PTEN	0.182386	0.259866	0.984189	4.06043	6
RHBDD1	0.182347	0.439789	0.984189	1.10981	2.125
ZNF676	0.182308	0.027968	0.984189	0.048703	0.25
NDUFA2	0.182283	0.067459	0.984189	0.221871	0.875
VPS4B	0.182228	0.356447	0.984189	1.02773	1.625
LPCAT2	0.182186	0.12316	0.984189	0.10575	0.375
RCN2	0.18218	0.376964	0.984189	1.17768	2.25
FAM169A	0.181907	0.234032	0.984189	3.84171	5.25
IQANK1	0.181889	5.89e-09	0.000154	0.160767	1.375
PSMA3	0.181626	0.274976	0.984189	0.643292	0.875
LARP6	0.181624	0.142754	0.984189	0.335287	1
MRPS31	0.18143	0.01129	0.984189	1.1867	1.625
CEP350	0.181286	0.287977	0.984189	3.37159	4.75
AL139260.1	0.181267	0.393365	0.984189	4.0018	7.625
SLC7A5	0.181054	0.223705	0.984189	0.67779	2.125
CLOCK	0.180998	0.239713	0.984189	3.37069	4.625
AGAP2	0.180864	0.322979	0.984189	1.3743	2.375
2022-03-11	0.180802	0.208638	0.984189	1.61939	2
IFT74	0.180788	0.273148	0.984189	0.695829	1.375
UBE2K	0.180733	0.277501	0.984189	5.01984	6.75
CSNK2B	0.180645	0.034734	0.984189	0.31071	0.625
PNMA6A	0.180394	0.123461	0.984189	0.310034	0.75
AL353709.1	0.180364	0.263532	0.984189	0.818715	1.75
RAD23B	0.180338	0.082744	0.984189	2.03337	3.125
MYO9B	0.180301	0.255045	0.984189	2.34295	3.375
TAPT1-AS1	0.18028	0.389678	0.984189	4.60744	6.75
PPP2R5B	0.180226	0.235239	0.984189	0.5292	0.875
VPS28	0.180191	0.273308	0.984189	0.56257	1.125
AK5	0.180104	0.480957	0.984189	31.3087	40.625
GABPA	0.180066	0.272575	0.984189	0.652988	1.5
EIPR1	0.179987	0.413393	0.984189	2.11364	3
AK3	0.179905	0.337604	0.984189	0.835851	1.5
ORC3	0.179866	0.151546	0.984189	2.32356	2.75
RNF24	0.179718	0.271352	0.984189	3.97091	6.125
EMC10	0.179612	0.147502	0.984189	0.377452	0.875
CIP2A	0.179588	0.21646	0.984189	0.359639	0.625
SLC8A1-AS1	0.179559	0.00192	0.665038	0.735513	1
HMOX2	0.17948	0.11461	0.984189	0.74566	1.375
TSPYL4	0.179429	0.412371	0.984189	1.26832	1.875
FIG4	0.179344	0.387321	0.984189	1.96392	2.625
DNAJC1	0.179196	0.238429	0.984189	4.72424	7.125
EPHB1	0.179178	0.336165	0.984189	2.2115	2.625
HSPA9	0.179153	0.229002	0.984189	1.67914	3.375
DOCK9	0.179019	0.430246	0.984189	6.79526	10.875
NFE2L1	0.17892	0.016371	0.984189	1.48072	2.125
HMGCS1	0.178865	0.098508	0.984189	1.41917	3.25
PLEKHA3	0.178721	0.23884	0.984189	0.766404	1.375
ZSCAN31	0.178681	0.254894	0.984189	1.46178	2.875
CCNH	0.178606	0.277108	0.984189	4.05975	4.75
YWHAQ	0.178574	0.053718	0.984189	1.88478	2.5
LCOR	0.178347	0.354915	0.984189	5.89989	8.75
MRPL19	0.178286	0.292733	0.984189	0.945885	1.75
SLC3A1	0.178223	0.057412	0.984189	0.22841	0.625
GRIK4	0.178074	0.514818	0.984189	6.26336	9.25
GPM6B	0.17805	0.487435	0.984189	14.4113	17.375
AC005237.1	0.177992	0.056204	0.984189	0.405411	0.75
BAALC	0.177654	0.258137	0.984189	3.27847	4.875
TMPRSS7	0.177572	0.023244	0.984189	0.075085	0.5
CRISPLD1	0.177571	0.023289	0.984189	0.382638	0.75
DLGAP4	0.177549	0.316133	0.984189	3.63856	5.375
KCNK9	0.17743	0.203258	0.984189	0.47531	1.125
MFF	0.177361	0.390111	0.984189	2.06742	3.125
HIVEP1	0.177356	0.182478	0.984189	2.77971	4
FKBP1A	0.177292	0.10864	0.984189	2.04758	3.5
POPDC3	0.17725	0.139144	0.984189	0.416685	0.875
YPEL3	0.177065	0.507298	0.984189	1.99211	2.75
MNT	0.177052	0.204647	0.984189	0.54814	1.375
CNOT7	0.17696	0.071468	0.984189	1.01353	1.625
INPP5E	0.176863	0.063013	0.984189	0.347238	0.75
MRPS28	0.176811	0.301899	0.984189	1.55039	3.125
AFF1	0.176753	0.515819	0.984189	2.95242	4.5
MVP	0.176743	0.096091	0.984189	0.326494	0.625
LINC01184	0.176597	0.395233	0.984189	5.15085	5.875
MROH7	0.176559	0.063669	0.984189	0.382638	0.875
RAI2	0.176476	0.312279	0.984189	0.810147	1.25
PRKACB	0.176453	0.465302	0.984189	12.3012	17
NEUROD2	0.176431	0.442157	0.984189	1.08906	2.375
ASXL1	0.176417	0.180473	0.984189	2.21556	3
TRIM58	0.176358	0.016476	0.984189	0.132356	0.5
MIR99AHG	0.176245	0.625515	0.984189	24.9635	27.5
AC025887.2	0.176114	0.350006	0.984189	0.531905	0.75
PCA3	0.175864	0.09256	0.984189	0.251184	0.75
DAZAP2	0.175839	0.053053	0.984189	0.483202	1.375
AL133410.1	0.175794	0.005768	0.947547	0.393236	0.75
SPTBN1	0.175724	0.373934	0.984189	11.2737	14.625
ZDHHC21	0.175451	0.312744	0.984189	6.66832	7.75
ZSCAN30	0.17525	0.334961	0.984189	0.814431	1.875
AC073114.1	0.17518	0.214435	0.984189	0.172717	0.75
KLF3	0.175025	0.162799	0.984189	0.440361	0.875
WARS2	0.174998	0.133252	0.984189	0.474859	0.875
IFT88	0.174962	0.292575	0.984189	1.38151	1.625
NEAT1	0.174845	0.56944	0.984189	1.15333	1.5
MFSD14A	0.174594	0.377666	0.984189	1.08613	2.125
SP4	0.174363	0.210848	0.984189	1.29899	2
SYNRG	0.174272	0.26256	0.984189	1.53394	2.375
SNRPB2	0.17427	0.13272	0.984189	0.342954	0.875
AC117528.1	0.173993	0.001366	0.665038	0.068546	0.5
ZNF451	0.173977	0.207077	0.984189	3.31544	4.75
PARK7	0.173952	0.006071	0.947928	0.552875	1.5
SRR	0.173865	0.058972	0.984189	0.182864	0.75
GABRB1	0.173713	0.479871	0.984189	22.8947	27
BACE1	0.173681	0.156883	0.984189	1.11477	1.625
VTI1B	0.173624	0.034033	0.984189	0.806539	1.125
IDH3B	0.17329	0.061583	0.984189	0.2	0.75
ARPP19	0.173265	0.287197	0.984189	4.05592	6.125
KLF3-AS1	0.173242	0.464005	0.984189	1.24465	2.25
DCLK1	0.173151	0.389278	0.984189	34.2422	37.5
BTBD2	0.172994	0.360254	0.984189	1.0372	2.25
JAKMIP1	0.172936	0.081056	0.984189	0.232244	0.875
C1orf216	0.172811	0.045691	0.984189	0.491545	1.5
ZNF883	0.172685	0.126628	0.984189	0.312965	0.625
CS	0.172492	0.178438	0.984189	0.817813	1.375
SLC35B4	0.172322	0.13676	0.984189	0.666967	0.875
PTMS	0.172261	0.395477	0.984189	1.81398	2.75
SLIT1	0.17226	0.471856	0.984189	8.22345	11.875
AZIN1	0.172243	0.339426	0.984189	1.47824	2.5
AC068587.4	0.172042	0.520337	0.984189	2.85299	4
TTYH3	0.172038	0.375921	0.984189	0.842165	1.625
SSU72	0.171726	0.204458	0.984189	0.827057	1.25
PRPF40A	0.171655	0.392209	0.984189	1.91973	2.5
ESD	0.171604	0.278387	0.984189	0.650507	1.625
CSGALNACT2	0.171445	0.40592	0.984189	1.30169	1.875
GRIK1	0.171288	0.004779	0.854911	0.243517	1
LRTM2	0.171227	0.051136	0.984189	0.158737	0.625
PHKB	0.171209	0.214683	0.984189	3.28591	4.375
PRDX3	0.171193	0.258099	0.984189	0.440361	1
SUSD1	0.171169	0.416994	0.984189	0.774295	1
PACRG	0.171122	0.48777	0.984189	7.23044	9.625
TMEM245	0.170877	0.268338	0.984189	3.86313	5.875
CCNJ	0.170865	0.021321	0.984189	0.118602	0.625
E2F6	0.170698	0.017847	0.984189	0.401578	0.75
IGF2R	0.170663	0.434781	0.984189	1.69064	2.625
GFOD2	0.170551	0.361091	0.984189	0.798647	1.5
ZNF717	0.170475	0.204714	0.984189	1.35107	1.75
PDE12	0.170442	0.157151	0.984189	0.401804	0.875
ACOT8	0.170418	0.262713	0.984189	0.490868	1
CCZ1B	0.170326	0.229119	0.984189	0.507554	1
PPWD1	0.170189	0.355637	0.984189	1.05028	1.5
RAB3GAP1	0.17002	0.266681	0.984189	5.32334	8.125
SIK2	0.16994	0.034207	0.984189	4.1195	5.625
ARHGEF25	0.169919	0.433668	0.984189	1.18782	2.375
COG2	0.169903	0.094301	0.984189	0.998873	1.5
TMEM170A	0.169825	0.183029	0.984189	0.488839	1.375
BRD7	0.169777	0.14984	0.984189	0.683653	1.125
DTNA	0.169718	0.579451	0.984189	15.8922	17.75
FBXO44	0.16964	0.212671	0.984189	1.37745	1.875
HEXIM1	0.169557	0.117969	0.984189	0.310259	0.875
DSCAM	0.169519	0.52298	0.984189	54.0083	66.875
ARHGAP5	0.169493	0.392201	0.984189	2.87689	4.875
CAP2	0.169354	0.404669	0.984189	5.19143	8.75
ZDHHC17	0.169286	0.36911	0.984189	3.14701	4.5
NCOA3	0.169263	0.194113	0.984189	1.17723	1.75
TMEM74	0.168821	0.282603	0.984189	0.413303	0.875
SYNCRIP	0.168561	0.23443	0.984189	0.717926	1.5
CCND2	0.168362	0.356112	0.984189	1.76686	2.5
MCCC2	0.167879	0.06778	0.984189	0.751973	1.125
TNK2	0.167455	0.477657	0.984189	1.93326	3.375
CYSTM1	0.167453	0.213761	0.984189	0.580609	1.25
MRPS9	0.16732	0.058712	0.984189	0.982187	1.375
DBP	0.167186	0.020116	0.984189	0.135513	0.5
MTMR9	0.167108	0.420464	0.984189	1.08658	1.75
KIF3A	0.167087	0.265272	0.984189	4.19481	5.875
FGF13	0.166952	0.510255	0.984189	1.47328	2.5
KIAA0319L	0.16691	0.373515	0.984189	3.54205	3.625
NAGK	0.1669	0.015656	0.984189	0.473506	0.75
PPDPF	0.166801	0.255129	0.984189	0.662458	1.125
STX1A	0.166739	0.46388	0.984189	1.82593	2.5
FIP1L1	0.16664	0.198665	0.984189	2.54273	3.625
C11orf74	0.166624	0.421524	0.984189	1.00271	1.5
CCDC144NL	0.16661	0.078496	0.984189	0.246223	1
NUP107	0.166485	0.356095	0.984189	0.850958	1.5
STXBP6	0.166337	0.261372	0.984189	0.359639	1
BAIAP2	0.166286	0.362103	0.984189	4.17136	6.375
SOCS4	0.166087	0.012242	0.984189	0.436528	1.375
RNPS1	0.166068	0.206182	0.984189	2.02661	2.875
SPNS2	0.166028	0.144846	0.984189	0.782187	1.125
FBXO45	0.165965	0.190532	0.984189	0.34363	0.75
AP3S2	0.165867	0.306099	0.984189	1.44126	2
EFNA5	0.165827	0.585123	0.984189	40.5211	52.5
EFHD2	0.165493	0.237773	0.984189	1.55175	1.875
ZNF24	0.165485	0.045357	0.984189	0.778354	1.125
VWA8	0.165452	0.330915	0.984189	6.12244	6.125
U2SURP	0.165345	0.227588	0.984189	2.44915	4
SRSF1	0.165238	0.18716	0.984189	0.730552	1.25
SLC25A4	0.165143	0.141001	0.984189	0.559639	1
AP1G1	0.165056	0.425022	0.984189	1.77249	2.875
SNX25	0.164979	0.128488	0.984189	1.18557	1.625
PDIA5	0.164936	0.263173	0.984189	0.537993	1.25
IQCJ-SCHIP1	0.164766	0.791323	0.984189	42.4943	43.875
MMD2	0.164733	0.007629	0.984189	0.088839	0.625
PLXDC2	0.164708	0.69216	0.984189	22.9296	32.125
SNRNP27	0.164591	0.288518	0.984189	0.553551	1.25
STT3B	0.16447	0.445753	0.984189	2.24307	3
SCN3B	0.164465	0.100215	0.984189	3.63968	5.25
TBCE	0.164348	0.390249	0.984189	1.12334	2
RNF138	0.164183	0.366737	0.984189	0.834949	1.25
CTNNBIP1	0.164091	0.237197	0.984189	0.744307	1.375
MXI1	0.164067	0.418584	0.984189	1.70868	2.875
NOVA2	0.164009	0.433556	0.984189	1.92131	3.25
CALR	0.163755	0.220147	0.984189	0.383991	1
ZNF350-AS1	0.163507	0.143119	0.984189	0.412176	0.875
MTSS1	0.16348	0.596927	0.984189	2.57881	3.625
DERL2	0.1633	0.101093	0.984189	0.23044	0.625
LINC02346	0.16329	0.38627	0.984189	0.550395	1.5
ADNP	0.163072	0.262594	0.984189	2.8	4.5
ZNF285	0.16301	0.019011	0.984189	0.153551	0.5
AC124290.1	0.162915	0.472764	0.984189	0.54566	1.375
AC092535.4	0.162911	0.247844	0.984189	0.682074	1.5
MRPL17	0.162901	0.010156	0.984189	0.097182	0.625
SELENOW	0.162893	0.557479	0.984189	2.15716	3.75
AL157396.1	0.162855	0.041026	0.984189	0.467418	0.875
ZNF140	0.162784	0.128204	0.984189	0.390755	0.875
HDGF	0.162696	0.239447	0.984189	0.443292	1
PRKCG	0.162643	0.26012	0.984189	1.29177	2.25
GKAP1	0.162513	0.185727	0.984189	0.793912	1.125
HNRNPA0	0.162481	0.202679	0.984189	0.499436	0.875
PLEKHH3	0.162444	0.048376	0.984189	0.154453	0.625
TALDO1	0.162151	0.318614	0.984189	0.529425	1
PTP4A2	0.16213	0.346316	0.984189	1.32401	2.625
DOCK7	0.162104	0.223231	0.984189	3.10147	4
LINC01137	0.161906	0.027562	0.984189	0.150169	0.75
ZNF655	0.161663	0.449957	0.984189	1.79346	2.625
MAN1A1	0.161568	0.26422	0.984189	1.33033	1.75
UBB	0.161471	0.22405	0.984189	1.22886	2.75
C2CD2	0.161362	0.354149	0.984189	1.4805	2.5
TMEM161B	0.161339	0.314756	0.984189	1.39436	2.125
SERBP1	0.161313	0.250289	0.984189	0.829087	1.5
RAB5C	0.161248	0.329966	0.984189	0.576325	1
SNAP23	0.161241	0.139948	0.984189	0.810147	1.875
CHRM3	0.161233	0.523707	0.984189	34.5851	43.75
KIFAP3	0.161149	0.478499	0.984189	9.37632	12.75
NDUFA3	0.161084	0.236576	0.984189	0.603608	0.875
GATAD1	0.160899	0.336157	0.984189	1.65389	2.125
IDS	0.160764	0.532087	0.984189	10.5815	12.25
NSG1	0.160639	0.209642	0.984189	0.343856	0.625
NTRK2	0.160625	0.591285	0.984189	17.529	20.875
ANKRD6	0.160459	0.57717	0.984189	1.4372	3.125
CTDSP2	0.160178	0.080009	0.984189	0.838331	2
WNK3	0.160157	0.170894	0.984189	0.439233	1
DDX18	0.160091	0.174777	0.984189	0.765953	1.125
MGAT4C	0.159983	0.347043	0.984189	2.02277	2.75
SLC5A3	0.15997	0.072413	0.984189	0.944983	2.25
BRK1	0.159961	0.428552	0.984189	0.756032	1.5
SPRY1	0.159947	0.050875	0.984189	0.245998	1
KBTBD2	0.159905	0.050926	0.984189	0.480045	1.25
MIR4300HG	0.159788	0.223823	0.984189	0.892672	2.75
FBXO25	0.159783	0.478834	0.984189	1.2009	2
PSMD9	0.15969	0.082206	0.984189	0.592559	1
ARHGEF6	0.159346	0.261702	0.984189	0.512965	1
NUDT21	0.159219	0.052297	0.984189	0.932807	1.25
GANC	0.159021	0.464067	0.984189	0.814431	1.375
HIPK2	0.158939	0.086595	0.984189	1.20721	1.375
ATXN7L3B	0.15881	0.369258	0.984189	0.789177	1.5
TMEM229B	0.158801	0.172285	0.984189	0.430665	1
SYT13	0.158764	0.136887	0.984189	1.18399	1.5
NORAD	0.158763	0.508099	0.984189	3.01623	4
RASD1	0.158743	0.469145	0.984189	1.21826	2.375
DDX17	0.158622	0.460071	0.984189	6.87576	8.125
PATL1	0.158561	0.115066	0.984189	0.33664	0.75
NCOR2	0.158461	0.306877	0.984189	2.9867	4.5
CSTB	0.158354	0.364418	0.984189	0.487937	1
FRK	0.158227	0.015708	0.984189	0.283202	0.875
PEG3	0.158073	0.235655	0.984189	3.68253	5.5
AC016721.1	0.157992	0.006309	0.947928	0.140023	0.5
AC105916.1	0.157765	0.381916	0.984189	0.772943	1.375
TPD52L1	0.157717	0.156719	0.984189	0.316347	1
L2HGDH	0.157606	0.443899	0.984189	1.91454	2.625
IPCEF1	0.157541	0.587797	0.984189	3.62413	4.875
XKR7	0.157482	0.273774	0.984189	0.592559	1.375
AC105411.1	0.157375	0.007832	0.984189	0.507554	0.875
LMLN	0.1573	0.023243	0.984189	0.855017	1.125
RASA1	0.157183	0.496877	0.984189	7.54656	12.5
SLC39A6	0.157126	0.231574	0.984189	0.328974	0.875
DUSP18	0.156945	0.192982	0.984189	0.643517	1.625
ZNF74	0.156936	0.087517	0.984189	0.347689	0.75
ATP6V1B2	0.156915	0.393001	0.984189	2.36392	3.875
DLST	0.156511	0.063904	0.984189	0.651184	0.75
SRGAP2B	0.156422	0.462232	0.984189	1.01669	1.625
PCAT6	0.156384	0.003063	0.740818	0.009696	0.375
SRSF6	0.156207	0.185154	0.984189	0.638782	1.5
UQCRH	0.156201	0.448817	0.984189	1.31251	1.875
AGPAT1	0.156181	0.338809	0.984189	0.433822	0.625
MRPS5	0.15614	0.114346	0.984189	1.91567	2.75
LRRC37A2	0.156024	0.509869	0.984189	1.3903	2.5
B3GALNT1	0.155963	0.304173	0.984189	0.628861	0.875
SUGT1	0.155645	0.340723	0.984189	1.51049	2.5
ETHE1	0.155523	0.069495	0.984189	0.226607	0.875
SCD5	0.155496	0.454255	0.984189	4.6814	6.5
SHISA4	0.155471	0.16772	0.984189	0.255919	0.75
BMPER	0.155377	0.245513	0.984189	9.96821	11.75
SGTB	0.15527	0.282288	0.984189	1.58241	2.625
RPN2	0.155099	0.249382	0.984189	0.715896	1.75
ACAD9	0.155097	0.258686	0.984189	0.725592	1.375
TM9SF4	0.154992	0.407883	0.984189	1.33867	2.5
NDUFB6	0.154991	0.347304	0.984189	0.759188	1.5
STX3	0.154968	0.490899	0.984189	1.29786	2.125
LRIG2	0.154911	0.108254	0.984189	1.04014	1.375
PSMA6	0.154784	0.230352	0.984189	1.25231	1.875
PPIA	0.154742	0.576489	0.984189	2.18918	3.375
ITPR1	0.154534	0.522169	0.984189	11.8214	15.125
CNIH2	0.154516	0.411703	0.984189	0.669448	1.25
CDH7	0.154284	0.446852	0.984189	0.535062	1.125
TMEM151A	0.15428	0.36406	0.984189	0.445321	0.75
CTNNA3	0.154229	0.301886	0.984189	2.26607	2.875
SMAD5	0.154166	0.348435	0.984189	0.964374	1.25
LHFPL2	0.15415	0.228771	0.984189	0.840361	2.25
ABHD14A	0.154145	0.116777	0.984189	0.459977	0.75
SH3GLB2	0.154049	0.485678	0.984189	1.25254	2.125
AC114689.3	0.154046	0.057296	0.984189	0.4354	0.75
CDKN2D	0.154045	0.120914	0.984189	0.506652	1.125
PPP4R3B	0.15403	0.409089	0.984189	1.75896	2.375
DRG1	0.153992	0.214243	0.984189	0.730327	1.125
TIMM23	0.153906	0.385741	0.984189	0.671026	1
BX005019.1	0.153792	0.423349	0.984189	0.813529	1.125
ERP44	0.153698	0.1931	0.984189	2.37069	3.875
RAF1	0.153674	0.162136	0.984189	2.0717	2.75
GJC1	0.153628	0.302502	0.984189	0.483878	1.25
DUSP28	0.15362	0.004204	0.805921	0.077565	0.5
PLXNA3	0.153561	0.096778	0.984189	0.202931	0.625
PKIA	0.153533	0.612325	0.984189	3.15738	5
C9orf78	0.153516	0.248115	0.984189	0.436528	0.875
RAB5A	0.153499	0.485716	0.984189	1.20541	1.875
CCDC170	0.153459	0.051168	0.984189	0.306201	1.25
PIK3R2	0.153457	0.342451	0.984189	0.664713	1.5
AC092747.4	0.1533	0.076334	0.984189	0.320631	0.875
LRRC36	0.153285	0.027425	0.984189	0.031116	0.375
GABRA5	0.153271	0.387859	0.984189	1.49402	3.25
MORC2	0.153253	0.138796	0.984189	0.380383	1.125
RARA	0.153108	0.106561	0.984189	0.320857	1.125
SEC14L1	0.153043	0.116761	0.984189	1.97903	2.75
C5orf24	0.152945	0.413161	0.984189	0.850056	1.625
CCDC106	0.152797	0.035102	0.984189	0.191206	0.5
TMEM106C	0.152784	0.061081	0.984189	0.306201	0.75
ATP13A3	0.152631	0.035988	0.984189	1.58354	2
UFSP2	0.152598	0.059268	0.984189	0.289966	0.75
GALNT13	0.152506	0.692735	0.984189	1.90034	2
MED14	0.152482	0.040465	0.984189	0.970462	1.25
TAF5L	0.152463	0.231748	0.984189	0.464036	0.875
KIF20B	0.152387	0.107992	0.984189	0.22345	0.875
MT2A	0.152249	0.201481	0.984189	0.19752	0.5
CDH2	0.1522	0.650864	0.984189	15.5157	22
FAM160B1	0.152186	0.014051	0.984189	0.845096	1
PCGF2	0.152011	0.140611	0.984189	0.243292	0.5
TYW1B	0.151983	0.229291	0.984189	1.30282	2
PLLP	0.151921	0.00906	0.984189	0.044645	0.5
ATF4	0.151861	0.240948	0.984189	0.457272	1.25
CARHSP1	0.151827	0.122819	0.984189	0.228861	0.75
DIS3L	0.151656	0.290925	0.984189	0.516573	0.75
PSMG3-AS1	0.15152	0.062882	0.984189	0.2354	0.5
TRIM2	0.151436	0.506299	0.984189	10.9714	15.25
FAM219B	0.151272	0.404715	0.984189	0.634724	1.25
NUP188	0.15124	0.252791	0.984189	0.468997	0.875
HAUS6	0.151199	0.279928	0.984189	0.441939	0.75
ADCY8	0.151186	0.283793	0.984189	0.452537	0.875
FAM50A	0.151164	0.099145	0.984189	0.350846	0.75
NAP1L2	0.151131	0.563934	0.984189	1.05795	1.75
CEP170B	0.150646	0.242565	0.984189	0.571815	1
AL133346.1	0.15048	0.087991	0.984189	1.21218	1.125
LINC01310	0.15041	0.072014	0.984189	0.142277	0.375
VTA1	0.150335	0.518431	0.984189	1.22796	1.875
CRADD	0.150299	0.663538	0.984189	2.45795	3.75
DNAJB1	0.15022	0.394401	0.984189	0.604961	1.25
CNOT2	0.150057	0.2648	0.984189	3.23608	4.125
CCDC32	0.150014	0.077268	0.984189	0.731454	1.125
NDUFC2	0.14994	0.381687	0.984189	0.610372	1
NDUFAF6	0.149814	0.539283	0.984189	1.33935	2.125
CCNF	0.149654	0.066762	0.984189	0.312514	0.75
ST3GAL4	0.149542	0.037856	0.984189	0.470575	0.875
KIF16B	0.149431	0.580257	0.984189	2.27508	2.875
SNHG29	0.149414	0.346277	0.984189	0.581285	1.125
SFXN4	0.149193	0.120945	0.984189	0.651184	1.25
TNKS2	0.149145	0.19109	0.984189	2.61082	4
BEX3	0.14914	0.414285	0.984189	1.70124	2.125
INSIG2	0.149012	0.39328	0.984189	0.626832	1.5
SUN2	0.149004	0.391285	0.984189	0.676212	1.375
NACC1	0.14887	0.394472	0.984189	0.573619	1.125
EP300	0.148553	0.407765	0.984189	2.95648	4
SLC25A22	0.14834	0.200894	0.984189	0.724014	2.125
KCMF1	0.148328	0.080949	0.984189	1.83382	2.375
JAG2	0.148238	0.207867	0.984189	0.441263	0.75
SP3	0.148111	0.40424	0.984189	1.55017	2.125
JDP2	0.148058	0.397737	0.984189	0.667193	1.625
MAPK8	0.147981	0.501748	0.984189	7.06404	9.25
ANK2	0.147956	0.495963	0.984189	44.5862	52.875
RPRML	0.147919	0.369445	0.984189	0.459977	0.875
SCOC	0.147894	0.514859	0.984189	1.07531	1.75
HSP90AB1	0.147753	0.356853	0.984189	4.81668	7.5
DCAF5	0.147749	0.300844	0.984189	3.26629	5
AASDHPPT	0.147741	0.499862	0.984189	1.25885	1.875
PGAM1	0.14768	0.457877	0.984189	0.895378	1.125
GOT1	0.147658	0.44322	0.984189	1.00158	2.25
SAFB	0.147458	0.437582	0.984189	1.42525	2.625
PRR36	0.147345	0.314199	0.984189	0.352424	0.75
MIPEP	0.147251	0.080112	0.984189	1.92807	2.375
AFTPH	0.147241	0.496336	0.984189	2.00135	2.875
AP003108.1	0.147236	0.015963	0.984189	0.113191	0.75
CREBL2	0.147229	0.339832	0.984189	0.572717	1.125
ABHD18	0.147205	0.194784	0.984189	2.49109	3.5
ARL17B	0.147117	0.625201	0.984189	2.65953	4.125
NRSN1	0.147062	0.572537	0.984189	2.16505	2.75
CHPT1	0.14704	0.407301	0.984189	4.00271	6.875
SEPTIN6	0.146971	0.228672	0.984189	0.973168	1.75
OTUB1	0.146908	0.403776	0.984189	0.645321	1
A1BG	0.146905	0.023088	0.984189	0.133935	0.625
PLAUR	0.146805	0.003271	0.762682	0.051184	0.625
TCTA	0.146655	0.117456	0.984189	0.372041	0.75
ERGIC3	0.146605	0.261948	0.984189	0.363021	0.75
BCL7C	0.14652	0.006306	0.947928	0.121308	0.5
HSPA1B	0.14652	0.186587	0.984189	0.478016	1.625
SSTR2	0.146482	0.37476	0.984189	1.72289	2.375
DNAJB12	0.146423	0.378761	0.984189	0.556483	0.875
ARL2BP	0.146409	0.213489	0.984189	0.535062	0.75
GUCY1A2	0.146395	0.635325	0.984189	12.2591	16.375
CEP57	0.146211	0.366771	0.984189	1.90147	2.875
MOSPD1	0.146154	0.058002	0.984189	0.148816	0.75
AC239800.2	0.146136	0.001935	0.665038	0.02345	0.375
FLRT3	0.146115	0.2303	0.984189	0.932582	1.375
APH1B	0.146078	0.466773	0.984189	0.763247	0.875
SLCO4C1	0.145959	0.436531	0.984189	0.600451	1.375
ANKUB1	0.145881	0.422927	0.984189	0.656595	1.125
TTC7A	0.145835	0.391896	0.984189	0.908005	1.625
XKR4	0.145598	0.657105	0.984189	8.90304	10.875
PLAC8L1	0.145382	0.089245	0.984189	0.357384	0.75
LMAN1	0.145356	0.390641	0.984189	0.597971	1
PPP1CC	0.145191	0.247128	0.984189	0.34814	0.875
MTRR	0.145164	0.090739	0.984189	0.664938	0.875
LINC01409	0.145149	0.496095	0.984189	0.970011	1.75
GLS2	0.145077	0.373496	0.984189	0.844194	1.5
CCNI	0.144843	0.467993	0.984189	2.31522	3.125
SCRN1	0.144594	0.132834	0.984189	2.24284	2.75
PHIP	0.144515	0.418647	0.984189	4.76505	6.125
ALDOC	0.144482	0.300114	0.984189	0.450733	0.625
TOR1B	0.144299	0.2546	0.984189	0.401578	0.875
ABHD8	0.144296	0.156573	0.984189	1.02548	2
CAPZA2	0.144256	0.446327	0.984189	1.86697	2.875
ERCC8	0.144095	0.409459	0.984189	1.5071	2.125
ARC	0.144081	0.084222	0.984189	0.110034	0.5
EIF4A2	0.143926	0.541679	0.984189	3.14859	5
ABCC9	0.143811	0.222666	0.984189	0.463811	1.125
SMAD4	0.143792	0.514042	0.984189	1.35288	1.75
ZSCAN26	0.143651	0.452055	0.984189	0.650733	1.125
CNOT6L	0.143637	0.239309	0.984189	2.77948	4
PRDX1	0.143597	0.357179	0.984189	0.527396	1
GPAT3	0.143568	0.421742	0.984189	0.514092	1
C19orf57	0.143493	0.095328	0.984189	0.119053	0.375
UMAD1	0.143477	0.598646	0.984189	4.16009	5.25
SPDYE3	0.143416	0.17381	0.984189	0.314769	0.625
RHBDL2	0.143401	0.220695	0.984189	0.351747	1
SIPA1L1	0.143353	0.57177	0.984189	27.522	31.75
NDST2	0.143271	0.108215	0.984189	0.226832	0.625
LIMK1	0.143257	0.254953	0.984189	0.861781	1.375
ANAPC16	0.143213	0.599403	0.984189	2.1504	3.5
FUS	0.143181	0.519467	0.984189	2.11883	3
DOK4	0.143089	0.051013	0.984189	0.1531	0.5
ABCA2	0.143076	0.536695	0.984189	1.02616	1.5
C4orf45	0.143059	0.44611	0.984189	0.504171	1
TUB	0.143044	0.007495	0.984189	1.16888	1.375
ZMAT5	0.142991	0.15933	0.984189	0.245547	0.625
GNAL	0.142943	0.494084	0.984189	0.627959	1.125
AC093849.4	0.142877	0.270947	0.984189	0.462458	1
FBXW4	0.14271	0.286625	0.984189	2.15738	2.625
FN3KRP	0.142679	0.258603	0.984189	0.325817	0.75
ZFPM2	0.142651	0.657636	0.984189	12.4257	15.125
DUSP7	0.142451	0.058518	0.984189	0.187599	0.5
KLHDC3	0.142443	0.086697	0.984189	1.21398	1.625
HDGFL3	0.14242	0.508859	0.984189	2.92559	4.125
MYL6	0.142419	0.366814	0.984189	0.421646	0.75
SRP14	0.142351	0.470921	0.984189	0.893799	1.875
FAM102B	0.1423	0.071177	0.984189	1.79279	3.25
CADM3	0.142272	0.594134	0.984189	2.5195	3.875
ANKH	0.142238	0.521478	0.984189	7.04622	10.125
GTF2IRD2B	0.142221	0.087872	0.984189	0.211499	0.5
TMEM9	0.142056	0.060113	0.984189	0.726719	1.375
SLC35E3	0.141928	0.216644	0.984189	1.91454	3.125
SERPINE2	0.141802	0.507072	0.984189	0.776325	1.875
NDUFAB1	0.141621	0.297553	0.984189	0.403157	0.75
PNMA8A	0.141605	0.374868	0.984189	0.721082	1.125
EPHB6	0.141581	0.559263	0.984189	3.13709	5.375
PLXNA2	0.141503	0.58468	0.984189	7.26133	12.375
BLOC1S5	0.141429	0.285846	0.984189	0.348816	0.75
KEAP1	0.141421	0.048868	0.984189	0.200902	0.5
SPAST	0.141365	0.522459	0.984189	1.6947	2.125
EPHA4	0.141333	0.278967	0.984189	7.35536	8.25
NXPH1	0.141286	0.121512	0.984189	0.178579	0.75
KCNIP3	0.141217	0.481964	0.984189	1.36189	2.625
KCTD8	0.141166	0.428689	0.984189	10.3901	14.375
YARS2	0.140878	0.13119	0.984189	0.459977	0.75
POLR3B	0.140851	0.441846	0.984189	0.887937	1.625
PSMB4	0.140848	0.395483	0.984189	0.441263	0.625
SECISBP2	0.140732	0.225207	0.984189	1.61578	2
H3F3B	0.140718	0.1552	0.984189	0.611274	1
ELP3	0.14071	0.563491	0.984189	1.25569	1.75
IL6ST	0.140676	0.445539	0.984189	0.768207	1.25
CAMK2G	0.140672	0.408507	0.984189	4.43179	5.625
ECI2	0.140637	0.239249	0.984189	0.352424	0.625
GRM5	0.140496	0.597394	0.984189	39.1513	50.5
DEDD2	0.1404	0.225426	0.984189	0.288162	0.625
KHDRBS3	0.14012	0.650996	0.984189	37.6388	52
HPSE2	0.140058	0.02943	0.984189	0.084555	0.5
GTF2IRD2	0.140033	0.073185	0.984189	0.208568	0.5
DSTYK	0.139918	0.353285	0.984189	1.56979	2
IPO9-AS1	0.139881	0.24902	0.984189	0.366178	1
SLC2A3	0.139812	0.249913	0.984189	0.653664	1.375
GTF2IRD1	0.139799	0.420084	0.984189	1.5283	2.375
NCOA2	0.139584	0.418902	0.984189	4.73619	5.5
MINDY4	0.139583	0.293998	0.984189	1.47689	2
MDH2	0.139466	0.395102	0.984189	0.437204	0.875
AL033530.1	0.139441	0.082062	0.984189	0.055919	0.5
SDCBP	0.139408	0.336824	0.984189	0.646223	1.125
RHBDL3	0.139391	0.76081	0.984189	3.0681	4.625
EPRS	0.139356	0.42736	0.984189	1.61781	2.5
SMYD2	0.139205	0.420718	0.984189	1.1398	1.625
ALDH5A1	0.139147	0.307504	0.984189	0.657046	1.125
NCOA6	0.139104	0.578531	0.984189	2.16167	3
COX7A1	0.139081	0.069448	0.984189	0.170011	0.375
LRIG2-DT	0.139036	0.293476	0.984189	0.478692	0.875
WDTC1	0.139035	0.493907	0.984189	1.02367	1.5
HEATR5A	0.138764	0.586162	0.984189	1.22638	2
VGF	0.138733	0.447462	0.984189	0.407892	0.875
MLLT11	0.138723	0.488584	0.984189	1.32356	1.875
KCNMB2	0.138526	0.570642	0.984189	0.650958	1.125
KCNK1	0.138517	0.427267	0.984189	5.27847	7
UBQLN1	0.138421	0.535538	0.984189	2.2	3.375
MAP3K10	0.138263	0.177535	0.984189	1.07193	1.625
BBS5	0.138243	0.488541	0.984189	0.926268	1.375
ZMYM5	0.138192	0.317845	0.984189	1.20631	1.875
AC104461.1	0.138159	0.007006	0.983748	0.085006	0.625
FAM228B	0.138119	0.66134	0.984189	2.78963	4.125
HACD4	0.138049	0.049431	0.984189	0.1177	0.75
TNRC6B	0.137982	0.543001	0.984189	15.8372	18.875
DHRS12	0.137939	0.099713	0.984189	0.27982	0.5
HSPB8	0.137892	0.198915	0.984189	0.285006	0.625
VPS4A	0.137842	0.480197	0.984189	0.717926	1
AC004448.2	0.137615	0.004576	0.829945	0.083653	0.5
RASAL1	0.137548	0.100782	0.984189	0.915445	2.625
THRA	0.137481	0.532609	0.984189	1.89786	2.875
UTP18	0.137459	0.202087	0.984189	0.728523	1
TTL	0.137396	0.524532	0.984189	1.93596	2.25
PRRX1	0.137345	0.585314	0.984189	2.76437	3.625
DCP1B	0.137269	0.428583	0.984189	0.876212	1.75
PTS	0.137234	0.101818	0.984189	0.906877	1.5
WDR82	0.137114	0.040372	0.984189	1.54228	2.625
AC107021.1	0.137081	0.012506	0.984189	0.073506	0.375
ERCC3	0.136818	0.45415	0.984189	0.792785	1.5
FBXO10	0.136692	0.526856	0.984189	1.65344	3
SACM1L	0.136533	0.029686	0.984189	1.46539	1.75
MAP7	0.136469	0.649071	0.984189	14.1085	17.625
TCEAL3	0.136356	0.232274	0.984189	0.446223	1.125
AKIRIN2	0.136331	0.397968	0.984189	0.570462	1.125
ARCN1	0.136313	0.329902	0.984189	0.41646	0.875
LAPTM4A	0.136304	0.096336	0.984189	0.286133	0.625
LINC01470	0.136257	0.335375	0.984189	0.217362	0.5
SET	0.13624	0.53461	0.984189	0.843067	1.125
SLITRK5	0.136174	0.431676	0.984189	4.27689	6
CASD1	0.135862	0.258292	0.984189	2.64374	4
GORASP2	0.135812	0.353671	0.984189	0.59752	1
FAM110B	0.135808	0.560246	0.984189	1.23314	1.375
SNORC	0.13576	0.07863	0.984189	0.34115	0.625
CHAF1B	0.135716	0.038463	0.984189	0.170688	0.5
ECE2	0.135662	0.02719	0.984189	0.048478	0.625
UQCRQ	0.135533	0.229338	0.984189	0.244645	0.75
L3HYPDH	0.135525	0.472063	0.984189	0.756933	1.5
PPP2R5E	0.135359	0.336921	0.984189	3.9867	5.125
KIAA0408	0.135281	0.337343	0.984189	2.98061	4.125
SYBU	0.135187	0.523363	0.984189	7.20474	9
METAP1D	0.13515	0.34217	0.984189	0.601578	1.125
NPIPA1	0.135149	0.588897	0.984189	1.36843	2.125
DCUN1D5	0.135111	0.518171	0.984189	1.07306	1.5
MEF2C	0.135047	0.643756	0.984189	25.9136	30.125
TBC1D13	0.134838	0.386247	0.984189	0.556708	1.125
GPR55	0.134761	0.002716	0.731287	0.084329	0.5
ACYP1	0.13466	0.100109	0.984189	0.414431	0.625
ATAD1	0.134634	0.468176	0.984189	1.81849	2.625
GLOD4	0.134593	0.050712	0.984189	0.405411	0.625
MFSD14C	0.134592	0.556711	0.984189	2.42751	3.625
HSPB1	0.134464	0.623164	0.984189	0.730778	1.5
OSTM1	0.134464	0.286564	0.984189	0.84938	1.25
CBX7	0.134443	0.171323	0.984189	0.885457	1
REXO4	0.134419	0.151715	0.984189	0.438331	0.75
CLTCL1	0.134372	0.530721	0.984189	0.466065	0.875
PIK3C2A	0.134322	0.318607	0.984189	1.57835	1.625
SGTA	0.13422	0.360722	0.984189	0.548816	1
GTF2H2C	0.13409	0.164306	0.984189	0.32717	1
BRSK1	0.134044	0.438456	0.984189	1.50124	2.125
MKRN2	0.133943	0.234752	0.984189	0.504397	0.75
G3BP1	0.133919	0.290411	0.984189	0.949267	1.875
ATP5MC3	0.133899	0.088624	0.984189	0.495152	1.5
TNKS	0.133847	0.590559	0.984189	9.09696	10.75
AHR	0.133759	0.351906	0.984189	1.03923	1.5
ZNF286A	0.133747	0.246683	0.984189	0.441037	0.75
PPT1	0.133609	0.460819	0.984189	0.652086	1.125
RNF167	0.133523	0.171146	0.984189	0.259076	0.625
MATR3	0.133437	0.106932	0.984189	0.195039	0.75
PDAP1	0.133415	0.238373	0.984189	0.436753	0.875
PAK2	0.133308	0.361152	0.984189	1.45434	2.125
BLCAP	0.133208	0.551343	0.984189	1.67959	2.5
TNFSF12	0.133168	0.129731	0.984189	0.269673	0.625
FXYD6	0.133138	0.497462	0.984189	4.98196	7.25
NFE2L2	0.133132	0.270362	0.984189	0.948365	1.25
MID2	0.133109	0.416258	0.984189	0.489515	1.25
AC092142.1	0.133084	0.092662	0.984189	0.374972	0.75
APC	0.133055	0.487997	0.984189	5.50891	7.125
TRHDE-AS1	0.133042	0.164272	0.984189	0.484555	1
APEH	0.133003	0.145537	0.984189	0.146787	0.625
CCDC3	0.132821	0.725086	0.984189	11.2525	14.875
YIPF3	0.132813	0.164233	0.984189	0.278918	0.5
SMIM13	0.132805	0.294783	0.984189	0.915445	1.25
TAF13	0.132779	0.165849	0.984189	0.289515	0.625
RP9	0.132772	0.247865	0.984189	0.284104	0.875
L3MBTL1	0.132706	0.619906	0.984189	1.12198	2
COA8	0.132696	0.068239	0.984189	0.266291	0.75
RBKS	0.132606	0.072672	0.984189	0.488388	0.75
AUTS2	0.132578	0.692506	0.984189	25.9121	31.5
EPB41L4A	0.132525	0.246226	0.984189	1.76235	2.875
NEPRO	0.132443	0.542552	0.984189	0.841037	1.5
RORA	0.132414	0.7972	0.984189	15.2365	19.625
AL590807.1	0.13229	0.60119	0.984189	1.38467	2.625
AL359317.1	0.132225	0.22415	0.984189	0.256821	0.75
AC130650.1	0.132197	0.373768	0.984189	0.486809	0.875
RRAGC	0.132184	0.107486	0.984189	0.243517	0.5
SLC25A6	0.132179	0.282198	0.984189	0.622097	0.875
DDX23	0.132069	0.016532	0.984189	0.199324	0.75
SORL1	0.13204	0.511807	0.984189	7.20834	10
HSD17B7	0.131994	0.443628	0.984189	0.456595	0.875
UBE2G1	0.131957	0.271132	0.984189	2.12266	2.875
DMTN	0.131942	0.614743	0.984189	2.41082	3.25
AC093297.2	0.131932	0.219573	0.984189	0.440361	0.75
VAPA	0.131922	0.242405	0.984189	2.90575	3.875
CEP57L1	0.131909	0.572587	0.984189	1.18083	1.5
TRMT10B	0.131864	0.204478	0.984189	0.536189	0.875
NETO1	0.131816	0.707473	0.984189	14.1756	15
CORO1C	0.131811	0.234207	0.984189	1.31184	1.625
VASH2	0.131672	0.284233	0.984189	0.317024	1
COMMD2	0.131549	0.291626	0.984189	0.402255	1
C8orf76	0.131546	0.364064	0.984189	0.366629	0.875
TMEM167A	0.131536	0.163692	0.984189	0.536866	0.75
TARS	0.13152	0.224237	0.984189	0.337993	1
SLC12A5	0.13145	0.418487	0.984189	1.95558	2.875
COA6	0.131412	0.427662	0.984189	1.06539	1.5
RUFY2	0.131323	0.016525	0.984189	4.35581	6.875
BBS7	0.131139	0.018016	0.984189	1.56821	1.875
TIA1	0.131082	0.596651	0.984189	1.2451	1.875
KCTD21-AS1	0.130993	0.116327	0.984189	0.2354	0.625
BRAP	0.130966	0.335442	0.984189	0.859752	1.125
MIR31HG	0.130907	0.116763	0.984189	1.55964	2.625
LRFN4	0.130856	0.380587	0.984189	0.422097	1
STRIP1	0.130845	0.467401	0.984189	0.597745	1.125
TRAK1	0.13079	0.242013	0.984189	2.76302	3.625
PPP1R15B	0.130775	0.187285	0.984189	0.236979	0.75
SNX1	0.130773	0.453872	0.984189	1.65502	2.75
AC211433.1	0.130672	0.12086	0.984189	0.252086	0.625
PML	0.130637	0.083439	0.984189	0.174295	0.5
CLK4	0.130593	0.580683	0.984189	1.29763	1.875
ITGA3	0.130589	0.087847	0.984189	1.07644	1.75
YAE1	0.130494	0.452081	0.984189	0.749944	1.375
ZMYM6	0.130304	0.290514	0.984189	1.02277	1.625
SVIP	0.130255	0.449077	0.984189	0.497182	0.75
TCP1	0.130243	0.329456	0.984189	0.560767	1.125
TAF10	0.130233	0.216019	0.984189	0.234273	0.75
GET1	0.129965	0.379276	0.984189	0.916122	1.5
CLSTN2	0.129947	0.769443	0.984189	34.2122	45.5
ELOB	0.12986	0.537705	0.984189	0.582638	0.875
KCTD13	0.129598	0.083561	0.984189	0.635851	0.875
ATP2B1	0.129588	0.647902	0.984189	23.2092	24
TRIM25	0.129529	0.127405	0.984189	0.213529	0.75
GCN1	0.129512	0.356032	0.984189	0.518602	0.875
GEMIN2	0.129277	0.211454	0.984189	0.273957	0.625
RHCG	0.129273	0.329772	0.984189	0.344983	0.875
PRKCE	0.129222	0.668704	0.984189	17.7741	23
LINC01106	0.129188	0.335886	0.984189	0.515445	1
TCF7L2	0.129186	0.22782	0.984189	1.1274	1.625
RUNX1	0.129147	0.680758	0.984189	0.713641	1
FOPNL	0.129066	0.215729	0.984189	0.489515	0.875
SAMHD1	0.129034	0.350775	0.984189	0.373844	1
TMEM186	0.129022	0.020688	0.984189	0.066065	0.625
LINC00862	0.128997	0.178826	0.984189	0.587373	1.125
R3HDM1	0.128929	0.661875	0.984189	28.3069	34
FBXO9	0.128826	0.507546	0.984189	1.84329	2.75
DCAF15	0.128826	0.132137	0.984189	0.250282	0.625
SPSB3	0.128808	0.073312	0.984189	0.298534	0.5
DMGDH	0.128791	0.695965	0.984189	1.51544	2.375
PCED1B	0.128733	0.443151	0.984189	0.240586	0.5
AC016831.1	0.128713	0.108234	0.984189	1.11522	1.5
ARMCX3	0.12861	0.482122	0.984189	0.578805	1
NLGN4X	0.128607	0.324292	0.984189	3.45727	4.125
SNX21	0.128577	0.025698	0.984189	0.138895	0.5
PSTK	0.128533	0.476066	0.984189	0.630665	1.125
MSMO1	0.128479	0.629972	0.984189	0.958737	1.5
CHURC1	0.128459	0.058022	0.984189	0.820519	1.5
MINDY2	0.12844	0.617375	0.984189	2.54092	3.625
AURKAIP1	0.128417	0.336298	0.984189	0.246223	0.625
CHMP4B	0.128402	0.555177	0.984189	0.898083	1.625
SNHG6	0.128395	0.151677	0.984189	0.335513	0.875
MKX	0.128381	0.416809	0.984189	1.21962	2.875
KCNH7	0.12821	0.791114	0.984189	27.2198	27.875
ZNF202	0.128107	0.104452	0.984189	0.277339	1.125
ECI1	0.128003	0.032333	0.984189	0.187148	0.5
EEA1	0.127969	0.561174	0.984189	2.23675	2.875
GARS	0.127954	0.639783	0.984189	1.32649	1.875
CENPV	0.12792	0.315967	0.984189	0.538895	0.875
SPATA6L	0.127899	0.667226	0.984189	1.57903	2.625
ZNF667-AS1	0.127873	0.208407	0.984189	0.698083	1.625
THEM4	0.127833	0.330146	0.984189	0.636528	1.125
AC100763.1	0.127667	0.003055	0.740818	0.029538	0.375
ELP2	0.127644	0.282746	0.984189	2.23292	3.375
AC008056.1	0.127627	0.301586	0.984189	0.302142	0.625
PNMA1	0.127524	0.437711	0.984189	0.764825	1.25
WWC2	0.127482	0.076414	0.984189	1.94882	2.5
FRMD6-AS1	0.127348	0.178633	0.984189	0.263585	0.625
POMGNT2	0.127307	0.379025	0.984189	0.402029	1
RNF130	0.127275	0.600723	0.984189	5.40744	9
MTR	0.127222	0.335214	0.984189	3.623	4.625
OGFOD1	0.127217	0.397105	0.984189	0.563923	1
CPEB1-AS1	0.127178	0.315822	0.984189	0.335738	0.875
RNF168	0.127163	0.584759	0.984189	1.17114	1.75
MAML2	0.127103	0.287607	0.984189	1.00541	1.875
MRPS22	0.127091	0.294803	0.984189	0.380383	0.875
LAMTOR2	0.127034	0.115759	0.984189	0.135738	0.5
USP16	0.127024	0.259449	0.984189	0.541826	0.875
VKORC1	0.127022	0.047478	0.984189	0.204059	0.5
CXXC5	0.127006	0.661339	0.984189	1.29042	1.75
HECTD1	0.126931	0.586614	0.984189	2.6814	4.625
NPM1	0.126928	0.565392	0.984189	0.732131	1.125
ZNF316	0.126858	0.216906	0.984189	0.498985	0.75
MPP1	0.126815	0.333722	0.984189	0.45389	1.25
TMEM164	0.126773	0.317921	0.984189	0.557384	0.875
MAL2	0.126756	0.632104	0.984189	1.29651	2.375
ZC3H4	0.126641	0.358847	0.984189	0.537768	0.75
SCG2	0.126575	0.478892	0.984189	0.564825	1.125
PCDH17	0.126519	0.750093	0.984189	3.22458	4.75
SAR1A	0.126243	0.531673	0.984189	0.801804	1.25
TRIM72	0.12624	0.020189	0.984189	0.055693	0.375
AC011509.2	0.126191	0.01571	0.984189	0.060428	0.375
ETS2	0.125919	0.652997	0.984189	1.06426	1.375
PABPC1	0.125883	0.613435	0.984189	2.7053	4.375
AC023590.1	0.125829	0.433285	0.984189	0.655919	1
AC090709.1	0.125789	0.215449	0.984189	1.5071	3.75
AC079630.1	0.125686	0.035365	0.984189	0.108005	0.375
SURF4	0.125578	0.625075	0.984189	1.26719	2.25
ARL6IP5	0.125452	0.609977	0.984189	1.45276	2.125
SLC25A24	0.125432	0.263763	0.984189	0.57903	1.125
PHYHIPL	0.125415	0.102114	0.984189	3.01578	3.375
PRSS55	0.125323	0.351578	0.984189	0.197069	0.375
USP6NL	0.125223	0.223293	0.984189	0.329425	0.625
ZNF275	0.125202	0.124898	0.984189	0.132807	0.5
LAGE3	0.125067	0.18693	0.984189	0.208568	0.5
AL033504.1	0.124949	0.786249	0.984189	2.24013	3.25
PSMC2	0.12494	0.58584	0.984189	0.812176	1
RAB3A	0.124929	0.46978	0.984189	0.960767	1.75
CCKBR	0.124912	0.140475	0.984189	0.259526	0.5
TMEM246	0.12489	0.278489	0.984189	0.613078	0.875
ANP32B	0.124877	0.338425	0.984189	0.338444	0.75
BOD1	0.124835	0.072935	0.984189	0.233145	0.5
TIMP3	0.12476	0.689624	0.984189	1.25908	1.25
SLC7A11	0.124701	0.324343	0.984189	0.344081	1.125
OCIAD1	0.124692	0.598591	0.984189	3.1159	4.125
NRBP2	0.124692	0.442435	0.984189	0.681849	1.125
TMEM18	0.124622	0.06861	0.984189	0.27531	0.5
TMEM68	0.124389	0.482069	0.984189	0.600902	1.25
APOD	0.124363	0.136723	0.984189	0.2469	0.5
ZFR	0.124287	0.404163	0.984189	4.05254	4.875
CDK14	0.124268	0.735504	0.984189	16.1865	19.375
C4orf48	0.124268	0.576249	0.984189	0.428861	0.625
AP4E1	0.124199	0.078676	0.984189	1.12221	1.25
ZNF35	0.124157	0.113894	0.984189	0.216911	0.5
ATP6V1D	0.124082	0.575766	0.984189	0.94566	1.375
MRPL32	0.123889	0.248572	0.984189	0.338444	0.625
GK	0.123777	0.133341	0.984189	0.798196	1.25
KNDC1	0.123767	0.640913	0.984189	2.83743	4.75
CPSF6	0.123767	0.332821	0.984189	3.28997	3.5
KIF5A	0.123734	0.300895	0.984189	3.55445	4.875
RC3H2	0.123706	0.48295	0.984189	1.77632	2.5
CSDC2	0.123576	0.025434	0.984189	0.161218	0.5
PTRH2	0.123505	0.095577	0.984189	0.452988	0.625
OTUD6B	0.1235	0.03828	0.984189	0.40947	0.625
BASP1	0.123483	0.668907	0.984189	10.303	12.25
PCDH15	0.123463	0.397629	0.984189	0.257948	0.625
CD302	0.123419	0.107253	0.984189	0.144758	0.5
NT5DC2	0.123362	0.023699	0.984189	0.058625	0.375
SMARCC1	0.123342	0.130254	0.984189	2.19301	2.875
MRPL41	0.123317	0.333634	0.984189	1.1044	1.5
COX6A1	0.123298	0.56284	0.984189	0.763698	1.625
USHBP1	0.1232	0.045668	0.984189	0.147689	0.75
TMEM115	0.123189	0.054222	0.984189	0.106426	0.375
GRIP1	0.123149	0.413464	0.984189	6.50575	9.75
AL442067.3	0.12312	0.282562	0.984189	0.320406	0.75
TIMM17A	0.123079	0.430157	0.984189	0.406764	0.625
PPP5D1	0.123028	0.295007	0.984189	0.297858	0.75
GNPDA2	0.122973	0.390531	0.984189	0.90575	1.5
SEL1L3	0.122958	0.355164	0.984189	0.451635	1.125
SCD	0.122923	0.169275	0.984189	0.246674	0.75
ZSCAN2	0.122889	0.055562	0.984189	0.08929	0.5
TUBB4B	0.122729	0.398486	0.984189	0.82345	1
REEP5	0.12252	0.582067	0.984189	2.06516	3.125
KLF12	0.122505	0.788562	0.984189	2.94769	2.625
PRCC	0.122449	0.576045	0.984189	0.721984	1.125
MAP4K4	0.122437	0.553736	0.984189	6.5425	8
LRP12	0.122341	0.631766	0.984189	2.43901	3.125
IFNAR1	0.122325	0.467115	0.984189	1.03495	1.125
RETREG2	0.122213	0.447889	0.984189	0.753326	1.25
DCHS2	0.122209	0.699592	0.984189	3.89312	5.75
GRN	0.122154	0.204824	0.984189	0.193912	0.5
TBC1D24	0.122133	0.361193	0.984189	0.908906	1.25
ABTB1	0.122132	0.243484	0.984189	0.547238	0.875
MAGI2-AS3	0.122111	0.159819	0.984189	1.35941	1.625
SMARCA2	0.12211	0.573007	0.984189	5.69944	9.125
ORAI2	0.122016	0.297746	0.984189	0.911161	1.125
KCNK2	0.12201	0.183441	0.984189	0.408343	0.875
KCNK15-AS1	0.12187	0.179032	0.984189	0.154904	0.625
PTGES2	0.121833	0.331957	0.984189	0.400451	0.75
CDC5L	0.1217	0.555409	0.984189	0.691995	1.125
BCAP29	0.121694	0.414038	0.984189	4.02007	5
PLAG1	0.121688	0.5204	0.984189	0.53867	0.875
CCT5	0.121577	0.357523	0.984189	0.595716	1.125
WASHC5	0.121516	0.366734	0.984189	0.952198	1.25
KIAA0319	0.121468	0.703867	0.984189	2.66381	3.125
PPP1R15A	0.121435	0.314388	0.984189	0.217813	0.5
MPC2	0.121339	0.202713	0.984189	0.579707	0.875
TRIB2	0.12117	0.092488	0.984189	0.052311	0.375
FKBP1B	0.12116	0.082967	0.984189	0.217362	0.625
RNF103	0.121153	0.598078	0.984189	0.89876	1.625
SARS	0.121062	0.58998	0.984189	1.29583	1.875
TAPBP	0.121047	0.387353	0.984189	0.861105	1.5
B2M	0.120991	0.253346	0.984189	0.19549	0.75
PTPN21	0.120965	0.413332	0.984189	0.698309	0.875
NBPF20	0.120963	0.094893	0.984189	0.189853	0.5
PSIP1	0.120959	0.510627	0.984189	3.5894	4.375
RFLNA	0.120943	0.718596	0.984189	2.77723	3
TMEM161B-AS1	0.12093	0.730277	0.984189	13.2248	18.5
NAALADL2	0.120906	0.781258	0.984189	3.80068	4
GTF2H1	0.120895	0.05923	0.984189	1.0805	1.125
ALG9	0.120815	0.578898	0.984189	0.820744	1.5
RNF126	0.120742	0.453539	0.984189	0.410598	0.875
PANK1	0.120678	0.18389	0.984189	0.654791	1.5
RAP2B	0.120655	0.153662	0.984189	0.348591	0.875
UBQLN2	0.120637	0.587562	0.984189	0.581285	1.125
ZNF420	0.120571	0.110126	0.984189	1.18309	1.375
ALG5	0.120529	0.604149	0.984189	0.811048	1.5
GCFC2	0.120528	0.245539	0.984189	1.37407	1.375
ADAP2	0.120325	0.111039	0.984189	0.128749	0.625
CRLF3	0.120324	0.558087	0.984189	1.76392	2.375
TGFB1	0.120278	0.187094	0.984189	0.177227	0.625
RUNDC3B	0.120275	0.47321	0.984189	5.80857	7.375
XPOT	0.120165	0.269573	0.984189	0.903044	1.375
SHB	0.120071	0.137586	0.984189	0.676212	1.75
FDFT1	0.120037	0.279662	0.984189	1.41691	2.25
SEC61B	0.120012	0.219671	0.984189	0.332131	0.875
NPTX1	0.119843	0.740187	0.984189	5.06561	5.125
VAMP1	0.119786	0.315209	0.984189	0.38805	0.75
PSMF1	0.119717	0.667836	0.984189	1.40045	2.5
SNAI3	0.119709	0.280381	0.984189	0.306652	0.75
MTX3	0.119695	0.120111	0.984189	0.699662	1.25
PLAGL2	0.11967	0.160697	0.984189	0.230214	0.5
CCT8	0.119663	0.072595	0.984189	0.804059	1.75
AC087627.1	0.119652	0.031579	0.984189	0.132356	1.125
WEE2-AS1	0.119574	0.23537	0.984189	0.038782	0.25
C17orf75	0.119546	0.374061	0.984189	0.375197	0.75
CHORDC1	0.119486	0.63084	0.984189	1.83066	3.375
ARNTL2-AS1	0.119349	0.118948	0.984189	0.136189	0.5
COLEC12	0.119304	0.068731	0.984189	0.040586	0.375
TMEM169	0.119274	0.483339	0.984189	0.652311	1.125
GPATCH2L	0.119273	0.656554	0.984189	2.72469	3.75
VPS26C	0.119271	0.048381	0.984189	1.03765	1.25
RSPRY1	0.119269	0.293163	0.984189	0.846674	1.125
AC008115.2	0.119238	0.097635	0.984189	0.12221	0.5
CREM	0.119142	0.151678	0.984189	1.4248	1.5
TGOLN2	0.119131	0.619222	0.984189	0.908906	1.5
DEPTOR	0.119084	0.54761	0.984189	0.525366	1
ABT1	0.119026	0.047413	0.984189	0.095829	0.375
WDR26	0.118989	0.560536	0.984189	2.08005	3
NEMP2	0.11896	0.010824	0.984189	0.062458	0.375
ARFGEF3	0.118883	0.657409	0.984189	7.469	9
ZBTB40	0.118881	0.47508	0.984189	0.455693	0.875
SLC25A3	0.118715	0.592146	0.984189	1.00812	1.5
SNX4	0.118626	0.433467	0.984189	1.65479	2.125
TMEM8B	0.118574	0.346697	0.984189	0.558512	0.875
LINC00310	0.118566	0.195832	0.984189	0.255919	0.625
C2orf69	0.118524	0.293271	0.984189	0.648478	1.375
ENTR1	0.118488	0.319592	0.984189	0.356032	0.625
LNPEP	0.11848	0.332688	0.984189	2.57136	3.125
VAV3	0.118361	0.282749	0.984189	0.295829	0.5
CFTR	0.118358	0.055216	0.984189	0.102593	0.375
AC245297.3	0.118341	0.557192	0.984189	0.65434	1.125
TMEM50A	0.118298	0.520474	0.984189	1.00834	1.875
PSMD10	0.118198	0.231497	0.984189	0.196392	0.5
PFKM	0.118184	0.134049	0.984189	0.508455	1.375
DCTN1	0.118057	0.361932	0.984189	1.11364	1.25
HSPD1	0.118049	0.640036	0.984189	0.88726	1.5
UCHL1	0.118036	0.471415	0.984189	6.67892	8.625
TNNT2	0.11802	0.698118	0.984189	0.882525	1.125
HAUS3	0.118003	0.455435	0.984189	0.395716	0.875
LONRF2	0.117948	0.456629	0.984189	5.09109	6.75
DBNDD1	0.117925	0.169366	0.984189	0.251409	0.5
COG6	0.117752	0.491258	0.984189	4.86967	6.375
ERO1A	0.117741	0.151802	0.984189	1.28027	1.625
CEBPG	0.117719	0.004898	0.864305	0.414656	0.875
UNG	0.117699	0.186814	0.984189	0.23991	0.75
DOC2A	0.11765	0.671173	0.984189	1.60541	2.25
DRC1	0.117584	0.228599	0.984189	0.180383	0.375
DOK6	0.117458	0.207879	0.984189	10.1326	11.5
ZNF212	0.117268	0.173452	0.984189	0.212627	0.625
NHS	0.117233	0.63761	0.984189	0.847125	1
CLK1	0.117168	0.680507	0.984189	1.24419	2
IL20RB	0.117132	0.021351	0.984189	0.064938	0.375
AL359317.2	0.117125	0.050805	0.984189	0.197069	0.5
INAFM2	0.117109	0.111585	0.984189	0.114092	0.5
SYP	0.116937	0.085599	0.984189	3.66674	6.125
GK5	0.116926	0.681885	0.984189	1.28298	1.75
CPNE5	0.116922	0.677607	0.984189	3.0451	4.75
NUDCD3	0.11688	0.649157	0.984189	2.85998	3.125
CDKN1B	0.116875	0.002847	0.736176	0.245096	0.625
B3GAT3	0.116838	0.28758	0.984189	0.372943	0.75
TRAPPC1	0.116757	0.374232	0.984189	0.252988	0.5
AC131934.1	0.116727	0.183535	0.984189	0.154679	0.5
CRIP2	0.116703	0.583814	0.984189	0.642165	1.375
KCTD4	0.116512	0.092045	0.984189	0.203833	0.875
SPRYD3	0.116465	0.301271	0.984189	0.754679	0.875
KBTBD6	0.116457	0.194441	0.984189	0.300113	0.625
ECH1	0.116427	0.25273	0.984189	0.2469	0.875
EXOC3	0.116385	0.18662	0.984189	0.613529	0.75
AC005332.4	0.116342	0.051495	0.984189	0.183991	0.625
MOCS3	0.116309	0.011111	0.984189	0.050282	0.375
HIST1H4C	0.11629	0.055517	0.984189	0.220744	0.625
OSGEP	0.116224	0.254647	0.984189	0.65637	0.75
UBAP1	0.116207	0.428668	0.984189	1.66539	2.5
ZNF570	0.116131	0.177698	0.984189	0.264487	0.5
GNL3L	0.11608	0.064254	0.984189	0.370462	0.625
SARAF	0.116078	0.160639	0.984189	3.09335	4.625
ATP6AP1	0.116064	0.532959	0.984189	0.717249	1.375
CTTNBP2NL	0.116012	0.675445	0.984189	1.33709	2
RBMS2	0.115976	0.319961	0.984189	0.248027	0.5
NIPSNAP2	0.1159	0.723667	0.984189	1.51274	1.75
ATP6V1E1	0.115871	0.655246	0.984189	1.41398	2
KCNQ2	0.115866	0.4924	0.984189	3.92063	5.125
RNPEPL1	0.115849	0.057005	0.984189	0.23044	0.5
ERC1	0.115733	0.672514	0.984189	8.15017	9.75
BAG6	0.115715	0.350682	0.984189	0.365727	0.5
PLCG1	0.115664	0.335786	0.984189	0.534386	0.875
TFG	0.115615	0.011656	0.984189	1.36009	1.5
ZYG11B	0.115537	0.629582	0.984189	2.79121	3.75
HEY1	0.115508	0.167234	0.984189	0.308005	0.625
FAM122B	0.115436	0.238318	0.984189	0.280271	0.75
AL359636.2	0.115414	0.145223	0.984189	0.302818	0.75
LINC00486	0.115402	0.650741	0.984189	3.13236	4.125
H1FX	0.115328	0.416468	0.984189	0.713867	1.25
RAB1B	0.11525	0.46301	0.984189	0.416685	0.875
FAM124A	0.115229	0.206504	0.984189	0.483427	0.875
NME1	0.11516	0.134444	0.984189	0.263134	0.5
NUMA1	0.11512	0.324594	0.984189	1.57159	1.75
SLCO1C1	0.115092	0.012106	0.984189	0.019391	0.25
AP3B1	0.115078	0.636648	0.984189	1.85096	2.625
GNL1	0.115047	0.592922	0.984189	0.815784	1.25
RNF187	0.114942	0.627122	0.984189	0.630665	1.25
TXNDC12	0.114919	0.019307	0.984189	0.59053	0.75
IDH3A	0.114582	0.216451	0.984189	0.933709	1.125
ZNF776	0.114566	0.210454	0.984189	0.253213	0.625
CTSF	0.11456	0.253847	0.984189	0.517926	1.375
OPRD1	0.11446	0.45453	0.984189	1.37903	2
KBTBD11	0.114454	0.484986	0.984189	1.11274	1.625
CAPRIN1	0.114442	0.176906	0.984189	1.28997	1.375
SYT11	0.114425	0.712946	0.984189	3.05186	3.625
SP1	0.114347	0.415731	0.984189	0.340699	0.75
L3MBTL2	0.114333	0.349326	0.984189	0.38106	0.625
LYSMD2	0.114292	0.266406	0.984189	0.609245	1.25
XPC	0.114159	0.525323	0.984189	0.683427	1
PIGX	0.114152	0.529385	0.984189	0.53168	1
CCDC18	0.114125	0.287519	0.984189	0.570462	1
SFMBT2	0.114072	0.330074	0.984189	3.26922	4.75
ZCCHC10	0.114021	0.115076	0.984189	0.492221	0.75
LASP1	0.113976	0.618097	0.984189	1.00879	1.375
SH3BP5L	0.113892	0.380784	0.984189	0.368884	0.625
PIN1	0.113866	0.283747	0.984189	1.17339	1.75
PANK4	0.113818	0.197585	0.984189	0.254566	0.5
USP9X	0.113713	0.273433	0.984189	3.04825	4
AP004147.1	0.113656	0.105893	0.984189	0.121984	0.625
LSM14B	0.113535	0.093534	0.984189	0.268997	0.5
AL353135.2	0.113504	0.186039	0.984189	0.236077	0.625
UNC50	0.113416	0.484138	0.984189	0.516122	1.125
AC009501.3	0.113365	0.402579	0.984189	0.293799	0.625
AC015971.1	0.113196	0.107863	0.984189	0.15761	0.375
MED10	0.113051	0.103886	0.984189	0.735513	0.75
RIMS1	0.113014	0.770547	0.984189	15.9509	16.625
RAB21	0.112896	0.613821	0.984189	1.22007	1.625
DGAT1	0.112824	0.418454	0.984189	0.372492	0.625
CREBZF	0.112756	0.508111	0.984189	1.22368	1.5
AC024270.5	0.112744	0.121284	0.984189	0.136415	0.375
FILIP1L	0.112728	0.090318	0.984189	0.845096	1.125
BCAS3	0.112699	0.734194	0.984189	12.0097	14.625
ADIPOR1	0.112657	0.516787	0.984189	0.452086	0.75
PEX6	0.112635	0.377935	0.984189	0.894701	1.5
USP5	0.112547	0.53161	0.984189	0.4823	0.625
RAB6B	0.112531	0.423818	0.984189	4.29696	6.125
STEAP1B	0.112508	0.155899	0.984189	0.294701	0.625
PFDN5	0.112445	0.557789	0.984189	0.597745	0.875
BLZF1	0.11244	0.449776	0.984189	0.970913	1.375
TAF3	0.112424	0.464775	0.984189	1.72018	2.125
SNRPC	0.112346	0.114473	0.984189	0.2708	0.875
XIAP	0.112326	0.372745	0.984189	1.46088	2
EPB41L1	0.112303	0.577204	0.984189	3.59279	4.625
HSPA4L	0.112244	0.758538	0.984189	1.90147	2.375
AP006261.1	0.112163	0.1901	0.984189	0.607666	0.75
PI4KB	0.112127	0.378532	0.984189	0.938219	1.375
TMEM104	0.112043	0.183371	0.984189	0.279143	0.625
NACAD	0.112001	0.318364	0.984189	0.211274	0.625
SMARCA5	0.111938	0.647541	0.984189	1.20924	1.625
CELF5	0.111899	0.686779	0.984189	5.71928	7.25
SWT1	0.111831	0.155258	0.984189	0.850056	1.625
TCEAL8	0.111737	0.278784	0.984189	0.202931	0.375
TPH2	0.111689	0.020436	0.984189	0.064262	0.5
LINC02082	0.111647	0.093021	0.984189	0.055919	0.375
MTDH	0.11161	0.365196	0.984189	3.57227	4.125
TUBG1	0.111522	0.147628	0.984189	0.156933	0.375
AC008969.1	0.111506	0.610865	0.984189	0.726043	1.25
FAM126B	0.111471	0.408988	0.984189	4.13371	5.375
ZFAND3	0.111471	0.68315	0.984189	11.8717	14.875
ARHGEF17	0.111467	0.187369	0.984189	0.917475	1.125
KIAA1549	0.111456	0.398499	0.984189	3.67959	4.75
VPS35L	0.11144	0.285998	0.984189	2.67892	3.125
TSHZ2	0.111435	0.835131	0.984189	4.22322	4.875
SMPD1	0.111409	0.194842	0.984189	0.151071	0.5
AC010680.1	0.111398	0.200345	0.984189	0.144532	0.625
PHGDH	0.111366	0.029215	0.984189	0.057723	0.5
CPSF2	0.111278	0.115925	0.984189	0.658625	1.25
IREB2	0.111078	0.057995	0.984189	1.83315	2.375
TMC3-AS1	0.111065	0.467034	0.984189	0.293574	0.75
FOXP4	0.111051	0.239427	0.984189	0.203608	0.5
ABHD12	0.110969	0.093478	0.984189	1.96122	2.5
SLC38A2	0.110951	0.685345	0.984189	1.38557	1.75
MRPL34	0.110933	0.255605	0.984189	0.317024	0.625
PLCXD1	0.110925	0.053241	0.984189	0.248703	0.625
RAE1	0.11089	0.351605	0.984189	0.356933	0.625
SGK2	0.11087	0.0289	0.984189	0.057046	0.375
PPP2R2D	0.110819	0.686497	0.984189	2.43179	3.75
BICDL1	0.110803	0.437463	0.984189	3.66494	4
ABI2	0.110715	0.644569	0.984189	8.46291	9.5
ZNF146	0.110707	0.482066	0.984189	0.83743	1.375
RTN4	0.110685	0.672242	0.984189	10.3157	15
DBF4	0.110681	0.508961	0.984189	0.442616	0.875
FAM92A	0.11067	0.712426	0.984189	1.22435	1.625
AC090518.1	0.110663	0.353575	0.984189	0.414656	1.125
MIR22HG	0.110636	0.161739	0.984189	0.154679	0.375
NHP2	0.110613	0.46573	0.984189	0.277565	0.625
BBS2	0.110569	0.712493	0.984189	1.29245	1.875
GNAI1	0.110455	0.33047	0.984189	2.58128	4.125
LRRC8B	0.110451	0.499508	0.984189	5.00857	6.125
DMXL1	0.110389	0.500825	0.984189	4.74994	6.375
EIF2S2	0.110387	0.602826	0.984189	0.857046	1.5
LIN52	0.110315	0.729235	0.984189	1.66922	2
RUNDC3A	0.110302	0.168396	0.984189	1.80338	2.5
POLR2H	0.110302	0.41208	0.984189	0.360316	0.75
PURA	0.110246	0.308851	0.984189	2.89493	3.625
VAMP4	0.110237	0.279367	0.984189	0.73416	1.25
LEPR	0.110114	0.652555	0.984189	1.75784	2.875
AC053527.2	0.1101	0.662837	0.984189	1.07373	1.25
STAMBPL1	0.110068	0.227041	0.984189	3.26268	5.125
RWDD2B	0.109989	0.149251	0.984189	0.166404	0.625
TMEM237	0.109947	0.509828	0.984189	0.449154	0.875
AC090825.1	0.109902	0.264697	0.984189	0.534386	0.25
AL731769.2	0.10975	0.540554	0.984189	1.32266	1.625
C11orf58	0.109637	0.407298	0.984189	2.18512	3
SRSF10	0.109603	0.391474	0.984189	1.66561	2.125
FAM49B	0.109602	0.246157	0.984189	8.4841	7.875
HERC5	0.109588	0.000227	0.348476	0.012852	0.375
CETN3	0.109456	0.256721	0.984189	0.274408	0.625
NMNAT3	0.109333	0.769618	0.984189	1.76212	2.25
MFSD6	0.10923	0.395829	0.984189	3.23495	5.875
MARS	0.109224	0.717757	0.984189	1.36821	2.5
UBFD1	0.109219	0.495008	0.984189	0.496956	0.625
CEP162	0.109205	0.278868	0.984189	1.43224	2.25
NOB1	0.109156	0.243	0.984189	0.183766	0.625
COX17	0.109084	0.237649	0.984189	0.193236	0.5
ACAT2	0.109057	0.270377	0.984189	0.410598	0.625
RHOBTB1	0.10904	0.635957	0.984189	2.17294	3.125
UBE2V1	0.109032	0.444954	0.984189	1.80451	1.875
TBC1D23	0.108963	0.29679	0.984189	1.43901	1.875
MBD4	0.108928	0.26848	0.984189	0.534386	0.875
MAP3K9	0.108873	0.616601	0.984189	1.57272	2.625
RAN	0.108755	0.611971	0.984189	0.613078	1.25
SLC30A7	0.108751	0.237278	0.984189	1.47148	1.875
NSF	0.108743	0.647874	0.984189	4.30913	5.25
POGK	0.108673	0.314186	0.984189	0.524464	0.75
SUPT5H	0.108667	0.163161	0.984189	0.806088	1.125
FASTKD2	0.108664	0.698817	0.984189	1.34431	2
PRR14L	0.108604	0.332619	0.984189	2.66291	4
FAAP20	0.108551	0.223697	0.984189	0.177001	0.5
ERCC6L2	0.108328	0.550182	0.984189	3.80383	5
PITHD1	0.108294	0.552874	0.984189	0.706877	1
LINC00665	0.108276	0.112222	0.984189	0.438557	0.75
PARP6	0.108242	0.624265	0.984189	0.816685	1.5
AL359237.1	0.108184	0.049107	0.984189	0.046674	0.25
LINC01004	0.108148	0.136372	0.984189	2.04938	2.875
SH3RF2	0.108106	0.450047	0.984189	0.443292	0.875
SLC17A6	0.108088	0.153618	0.984189	0.124014	0.5
LINC01821	0.108079	0.384325	0.984189	0.126043	0.625
EIF3H	0.10807	0.729805	0.984189	1.46697	2.125
ZC3H13	0.108069	0.378745	0.984189	2.79527	3.5
ATP9A	0.107932	0.620886	0.984189	6.46471	7.375
CASP8AP2	0.107534	0.208676	0.984189	1.21037	1.5
AJM1	0.10749	0.520479	0.984189	0.425028	0.75
AVPI1	0.107484	0.125003	0.984189	0.141826	0.375
CDK18	0.107474	0.391223	0.984189	0.480722	1
TRAPPC13	0.107439	0.08135	0.984189	1.25547	1.375
DICER1	0.1074	0.343204	0.984189	2.94295	3.625
CYB561A3	0.10727	0.145041	0.984189	0.120631	0.5
HELLS	0.107236	0.18288	0.984189	0.308455	0.5
ABHD15-AS1	0.107169	0.433888	0.984189	0.281172	0.625
COX20	0.107162	0.525445	0.984189	0.4469	0.625
LRCH2	0.107151	0.669321	0.984189	0.817136	1.625
CRAMP1	0.107101	0.516318	0.984189	1.04397	1.25
SEC22B	0.107082	0.323861	0.984189	0.891094	1
NCK1	0.107015	0.662499	0.984189	0.744532	1.125
NBPF9	0.107008	0.22643	0.984189	0.288839	0.625
CHKB	0.106975	0.51578	0.984189	0.64487	0.875
OTUD4	0.106815	0.649709	0.984189	1.5053	2.375
AL591686.2	0.106793	0.00573	0.947547	0.039459	0.5
SEMA6C	0.106757	0.200835	0.984189	0.273732	0.625
DIRAS1	0.106755	0.302229	0.984189	0.862909	0.875
RBBP4	0.106656	0.464936	0.984189	1.56776	2.375
ARF5	0.106655	0.424673	0.984189	0.288388	0.625
AC016745.2	0.10664	0.613696	0.984189	0.983315	1.75
GRAMD1B	0.106621	0.497531	0.984189	3.90349	5.625
FRRS1L	0.10656	0.602128	0.984189	6.57339	8.25
SNAPIN	0.106434	0.103738	0.984189	0.114769	0.5
STK25	0.10642	0.663104	0.984189	0.903269	1.375
RGPD8	0.106412	0.164645	0.984189	0.469899	0.625
MTRNR2L8	0.106407	0.630663	0.984189	0.431793	0.25
MAGED1	0.106355	0.704864	0.984189	2.65209	3.875
AL133395.1	0.106336	0.085353	0.984189	0.075085	0.25
NFYC	0.106333	0.739026	0.984189	1.36979	1.875
SARS2	0.106326	0.223567	0.984189	0.257497	0.75
PDCD4	0.106245	0.27607	0.984189	0.952875	1.25
PMS1	0.106206	0.35989	0.984189	2.02841	3
VPS26B	0.106197	0.333217	0.984189	0.943179	1.125
VPS13B-DT	0.106134	0.105988	0.984189	0.803382	1
LINC00621	0.106123	0.159624	0.984189	0.379707	0.625
TDRP	0.106119	0.483489	0.984189	1.01353	1.375
EIF5A	0.10608	0.571634	0.984189	0.496956	0.875
PWWP3A	0.106052	0.515361	0.984189	1.20293	1.5
TPMT	0.106046	0.059745	0.984189	0.420519	0.625
NARS2	0.106019	0.736304	0.984189	1.42165	2.125
CD81	0.105958	0.252196	0.984189	0.539797	1.375
RRM1	0.105957	0.24605	0.984189	0.373393	0.625
TOMM22	0.105865	0.175939	0.984189	0.151522	0.375
PIH1D1	0.10583	0.150939	0.984189	0.266291	0.5
CYB5R3	0.105804	0.36993	0.984189	0.595716	0.875
NOL7	0.105795	0.314073	0.984189	0.580834	0.875
DHPS	0.105671	0.064807	0.984189	0.319504	1.25
HCFC1R1	0.105642	0.579503	0.984189	0.485006	0.875
GRAMD2B	0.105641	0.002975	0.740818	0.157159	0.375
MORF4L2	0.105613	0.671451	0.984189	2.63067	4.125
ATG101	0.105613	0.065357	0.984189	0.121984	0.375
HMGXB4	0.105596	0.558493	0.984189	0.777903	0.875
AC022031.2	0.105585	0.107547	0.984189	0.046449	0.375
PLRG1	0.105536	0.637908	0.984189	0.739346	1
NEXN	0.105467	0.271429	0.984189	0.287711	0.875
TRIQK	0.105438	0.181452	0.984189	1.47193	1.5
RIMS2	0.105337	0.797716	0.984189	41.4848	48.375
TTI1	0.10522	0.666305	0.984189	0.769109	1.125
CENPB	0.105189	0.189531	0.984189	0.105524	0.5
PLPBP	0.105064	0.471717	0.984189	0.41646	0.875
UTP25	0.105045	0.425118	0.984189	0.383766	0.625
FUBP1	0.105006	0.04751	0.984189	1.55423	1.875
ARRDC3	0.105001	0.092184	0.984189	0.304848	0.5
GNB4	0.104949	0.6805	0.984189	0.969786	1.375
TMOD2	0.104928	0.615744	0.984189	4.21015	4.875
CCDC171	0.104825	0.686831	0.984189	5.94025	8.375
URB1	0.104792	0.316754	0.984189	0.927847	1.25
B3GALT6	0.104783	0.303323	0.984189	0.109357	0.375
KLHL7	0.10473	0.219731	0.984189	2.60609	3.625
OFD1	0.104577	0.627336	0.984189	1.14994	2
AC124016.2	0.104555	0.465028	0.984189	0.266291	0.625
TIAM1	0.104508	0.287868	0.984189	3.47193	3.375
ZNF547	0.104484	0.217431	0.984189	0.251409	0.625
USP28	0.104468	0.036933	0.984189	1.87351	3.125
NOP10	0.104431	0.022294	0.984189	0.141375	0.75
SMARCAD1	0.104394	0.733817	0.984189	2.48027	3.625
JKAMP	0.104358	0.572815	0.984189	0.758286	1.125
PDGFB	0.104183	0.145447	0.984189	0.25389	0.625
RAI1	0.104177	0.7822	0.984189	2.34543	3.375
ASPHD1	0.104158	0.39217	0.984189	0.887937	1.25
ZFHX4	0.104146	0.04892	0.984189	0.050958	0.5
PPP6R1	0.104141	0.434988	0.984189	0.966178	1.375
TMEM14A	0.104089	0.014809	0.984189	0.870124	1.5
AC104827.1	0.104088	0.689152	0.984189	0.807892	1.375
NBDY	0.104019	0.14554	0.984189	1.28681	2.25
HYOU1	0.104016	0.629212	0.984189	0.5292	1
RAB3D	0.103987	0.568479	0.984189	0.431342	0.75
AF131215.6	0.103891	0.33972	0.984189	0.183089	0.375
DNAJC21	0.103891	0.353438	0.984189	0.928749	1.5
MRPL1	0.103858	0.732914	0.984189	1.50733	2.125
SNAP25	0.103845	0.754174	0.984189	30.009	33.625
ADAM19	0.103822	0.411605	0.984189	1.16708	1.125
GNAQ	0.103798	0.744941	0.984189	16.0575	16.875
SEC62	0.103786	0.416378	0.984189	2.92244	3.75
PPP2R1B	0.103756	0.117414	0.984189	0.238782	0.5
NUBPL	0.103649	0.5012	0.984189	2.16933	1.875
RHEB	0.103597	0.544689	0.984189	2.0239	2.875
LINC01374	0.103579	0.148885	0.984189	0.112514	0.25
POGZ	0.103542	0.575683	0.984189	5.21511	6.5
FBXL18	0.103487	0.413191	0.984189	1.00248	1.5
NUDCD1	0.103419	0.703035	0.984189	0.829538	1.375
TUSC2	0.103378	0.474182	0.984189	0.307328	0.625
AL359643.2	0.103336	0.071874	0.984189	0.084329	0.5
PLXNB1	0.103327	0.005221	0.885505	0.044419	0.375
HIGD2A	0.103093	0.043099	0.984189	0.187824	0.375
ATP6AP1L	0.10303	0.236759	0.984189	1.64464	1.875
CPSF7	0.102959	0.490585	0.984189	0.96257	1.375
MSH4	0.102803	0.703274	0.984189	0.907328	1.25
MAST2	0.102784	0.418513	0.984189	1.71184	2.25
FZD3	0.102773	0.51845	0.984189	4.73777	6.125
FIGN	0.102707	0.823608	0.984189	4.94791	5
HPCAL4	0.102657	0.759017	0.984189	1.49425	1.75
CCDC12	0.102656	0.340453	0.984189	0.638331	0.875
AC036108.3	0.102599	0.073585	0.984189	0.161443	0.625
MBD1	0.102576	0.249294	0.984189	0.561894	0.75
GRIPAP1	0.102546	0.718272	0.984189	1.45547	2.25
AMFR	0.102514	0.18832	0.984189	0.822548	1
HMGXB3	0.102501	0.707748	0.984189	0.80699	1.375
ZXDC	0.102413	0.703001	0.984189	1.95581	2.875
AC107398.3	0.102379	0.708855	0.984189	1.29966	2
RRAS2	0.102363	0.543394	0.984189	1.21511	1.25
TRIP11	0.102345	0.706834	0.984189	1.9186	2.75
AC004039.1	0.102301	0.157424	0.984189	0.177452	0.5
ARMC8	0.102232	0.716273	0.984189	2.98895	3.625
SMAD2	0.10223	0.75241	0.984189	2.62999	3.625
DHX35	0.102212	0.662552	0.984189	0.839459	1.125
AIDA	0.102159	0.517568	0.984189	0.6823	0.875
RPIA	0.102154	0.478404	0.984189	0.533258	1.125
MDH1	0.102132	0.575947	0.984189	2.58399	3.25
LAMTOR5-AS1	0.102092	0.359127	0.984189	0.926043	1
PDCD5	0.102075	0.646428	0.984189	0.716347	1
WASHC2C	0.102072	0.637515	0.984189	0.678918	1.25
TUBB3	0.102031	0.397597	0.984189	0.981285	1
CCDC115	0.102	0.121655	0.984189	0.158737	0.375
EIF1B-AS1	0.101939	0.413244	0.984189	0.882751	1.125
EPS15	0.10187	0.366213	0.984189	2.73574	4
SERHL2	0.101853	0.250037	0.984189	0.173844	0.625
EWSR1	0.101835	0.618603	0.984189	1.88726	2.375
CACNG7	0.101759	0.021095	0.984189	1.45344	1.75
PCDH9-AS3	0.101756	0.0482	0.984189	0.109808	0.375
GSKIP	0.101689	0.035636	0.984189	0.466742	0.75
OXNAD1	0.101648	0.755812	0.984189	1.52943	2
SGPP1	0.10159	0.644617	0.984189	1.26449	1.875
AC006547.1	0.101563	0.046843	0.984189	0.100564	0.375
TINCR	0.101561	0.195833	0.984189	0.222322	0.625
CCDC124	0.101449	0.191082	0.984189	0.322886	0.5
ZNF823	0.101416	0.275635	0.984189	0.176776	0.5
PHLPP2	0.101317	0.187405	0.984189	2.52694	2.5
TKT	0.101288	0.576758	0.984189	0.563472	1.25
ZC3HAV1	0.101231	0.052061	0.984189	0.083202	0.375
HNRNPAB	0.101139	0.297918	0.984189	0.192108	0.5
LIMCH1	0.101061	0.753458	0.984189	25.9472	31.375
AGFG1	0.10106	0.536146	0.984189	3.99324	5.5
PALB2	0.100979	0.273417	0.984189	0.350846	0.625
HERC6	0.100939	0.165517	0.984189	0.827959	1.375
PRDM4	0.100892	0.494367	0.984189	0.509132	0.75
LUCAT1	0.100788	0.076555	0.984189	0.218715	0.375
KCTD5	0.100744	0.296951	0.984189	0.177227	0.5
IGSF8	0.100657	0.499786	0.984189	1.26539	1.875
SOS2	0.10064	0.75368	0.984189	2.45457	3.25
AC012020.1	0.100628	0.372491	0.984189	0.312063	0.75
VEGFD	0.100594	0.574299	0.984189	0.651184	1.125
SNAP25-AS1	0.100588	0.106117	0.984189	3.57001	4.375
SMURF1	0.100572	0.593306	0.984189	2.19594	2.875
DOK5	0.100564	0.151143	0.984189	0.678016	1
ARL2	0.100518	0.281156	0.984189	0.470575	0.5
LINC02296	0.10051	0.535202	0.984189	0.283427	0.5
DSE	0.100509	0.588949	0.984189	2.24645	3.875
AQR	0.100483	0.542314	0.984189	1.73935	2.25
TGFBR3L	0.100456	0.383997	0.984189	0.236979	0.5
MYBPHL	0.100443	0.168988	0.984189	0.283427	0.625
SRSF3	0.100384	0.334355	0.984189	0.59053	0.875
SYS1	0.10037	0.35533	0.984189	0.284329	0.75
SLC25A27	0.100356	0.698919	0.984189	2.30417	2.75
WBP11	0.100346	0.636647	0.984189	0.537768	1
DBNDD2	0.100299	0.359981	0.984189	0.238782	0.75
CARNMT1	0.100256	0.534573	0.984189	1.74836	2.125
PARP1	0.100172	0.083173	0.984189	0.752875	0.875
MAP1B	0.10014	0.771211	0.984189	25.8528	27.5
CDS2	0.10012	0.607315	0.984189	1.91003	2.625
MIER2	0.100099	0.044196	0.984189	0.301917	1
LRCH1	0.100057	0.790588	0.984189	2.60902	4
CLN5	0.100056	0.203375	0.984189	0.248253	0.875
ANKRD13C	0.100045	0.673678	0.984189	3.6097	3.75
[truncated: 12,458 more rows]
