# Supplementary material for: Cryptic exon detection and transcriptomic changes revealed in single-nuclei RNA sequencing of C9ORF72 patients spanning the ALS-FTD spectrum
Source: Acta Neuropathol. 2023 Jul 19;146(3):433–50. doi: 10.1007/s00401-023-02599-5 (PMC10412668; doi:10.1007/s00401-023-02599-5)
Supplement: Supplementary file 6 — Supplementary Table 5. Differentially expressed genes between CE-containing cells and cells in which CE were not detected in each excitatory neuronal subtype [file 401_2023_2599_MOESM6_ESM.xlsx]

## Sheet: Contents
Supplementary Table 6
Table of Contents - Differential Gene Expression Analysis - Crytic Exon Containing Cells vs Non Cryptic Exon Containing Cells in Deeply Sequenced Case #C9-FTD-4
Tab	Excitatory Neuron Subcluster	Brain Region
1	L2 - L3 Intratelencephalic	Frontal Cortex (FC)

## Sheet: 1. L2 - L3 Intratelencephalic
Gene Name	log2FC	Pr(>Chisq)	FDR	Mean Expresion - No CE containing cells	Mean Expression - CE containing cells
GNAL	0.589256	6.27e-07	0.000206	3.6268	8.20513
LINC02263	0.545646	0.000148	0.011583	7.06437	13.8974
HSP90AA1	0.481213	7.82e-10	9.55e-07	7.93211	13.9487
FAM81A	0.440984	2e-14	1.03e-10	4.01301	8.15385
SLC5A3	0.439986	2.13e-17	5.47e-13	2.11537	5.05128
STMN1	0.432125	4.35e-10	5.62e-07	2.81885	5.89744
ZNF804A	0.427773	0.001231	0.050302	12.3239	19.6667
AC021613.1	0.425013	0.00732	0.154019	5.35209	9.4359
MGAT4C	0.407079	0.002056	0.070586	18.0067	28.7179
SDK1	0.405347	0.0217	0.290536	11.2564	16.641
ATP1B1	0.404169	4.91e-08	2.62e-05	8.45304	14.8974
ATP5F1E	0.398053	2.74e-09	2.34e-06	1.20823	3.46154
PCDH7	0.381432	0.004153	0.109229	34.6236	46.2051
SCG2	0.374511	1.19e-09	1.13e-06	1.17974	3.74359
MAN1A1	0.374065	0.000443	0.026155	9.39114	14.8205
NPTXR	0.373957	9.6e-09	6.65e-06	2.8892	6.10256
PDE8B	0.373122	0.000143	0.011254	7.59937	11.9487
UPP2	0.367487	5.49e-09	4.02e-06	6.51952	11.7436
DGKG	0.364105	0.000323	0.020848	5.46395	9.58974
PTPRO	0.362073	4.16e-05	0.004522	13.6198	20.7179
NNAT	0.354649	1.21e-10	2.39e-07	1.07	3.8718
SERPINE2	0.34959	0.001242	0.050456	5.54661	8.51282
HP1BP3	0.346306	4.5e-09	3.5e-06	7.21984	11.3846
TMSB10	0.341416	8.89e-05	0.0077	3.4133	6.25641
CALCRL	0.339457	2.46e-05	0.003063	1.01161	3.23077
CDH13	0.335901	0.001941	0.067693	20.4393	30.1795
CALY	0.33199	1.29e-08	8.73e-06	2.79107	5.20513
PEBP1	0.329758	9.56e-06	0.00163	5.37285	8.35897
PTMA	0.32596	4.93e-06	0.001048	2.93845	5.35897
BTBD2	0.322166	1.15e-09	1.13e-06	1.46535	3.20513
LRRC8B	0.32062	9.84e-08	4.5e-05	6.98382	10.7436
HSPA1A	0.320189	6.31e-08	3.23e-05	0.986634	2.76923
EIF1	0.318015	7.49e-07	0.00024	2.77172	5.64103
CCNH	0.316146	0.001332	0.053344	6.17763	8.84615
PRKCA	0.314271	0.000115	0.009346	13.5628	19.1538
IGSF21	0.312474	2.87e-06	0.00067	4.72177	7.71795
LMCD1-AS1	0.31237	6.9e-05	0.006649	1.96025	4.71795
ACTB	0.3111	0.000182	0.01351	9.0109	13.4615
CBLN2	0.310074	0.010661	0.194887	39.1038	52.9487
CDH20	0.307125	0.007117	0.151141	3.76187	6.07692
PSAP	0.305579	1.88e-05	0.002582	4.32571	6.82051
MEIS2	0.303504	0.016288	0.247158	8.14316	10.9231
CALM1	0.301178	0.001044	0.045644	21.9469	29.7179
FTH1	0.300783	6.26e-05	0.006141	3.44636	5.69231
JUN	0.299794	2.53e-06	0.000601	1.26908	2.51282
GNG2	0.298971	2.09e-05	0.002765	3.29863	5.79487
TMSB4X	0.297123	4.75e-05	0.00497	4.84172	7.71795
SEMA3C	0.296506	0.00406	0.108174	2.63208	4.53846
SELENOW	0.296121	8.36e-06	0.00152	2.59409	4.4359
GREB1L	0.289137	0.001343	0.053473	1.94724	4.02564
ETV5	0.289054	1.45e-06	0.000396	1.18888	2.94872
AL049828.1	0.288912	0.004237	0.110574	14.0345	21.7949
PKIA	0.287068	2.79e-05	0.003353	5.65776	8.51282
RPL32	0.28635	0.000385	0.023507	1.828	3.25641
SLIT3	0.285706	0.007009	0.150064	6.86493	9.94872
PEG3	0.28488	1.29e-05	0.00204	4.9993	7.4359
CALN1	0.282795	0.009208	0.176901	8.01055	11.4359
SERINC3	0.281262	8.69e-06	0.001537	3.65811	5.71795
COX7C	0.280184	3.01e-05	0.00357	1.42103	2.82051
PLPPR4	0.278164	6.43e-06	0.001242	4.97678	7.79487
SGSM1	0.278015	2.46e-05	0.003063	7.15758	10.2308
AK5	0.277038	0.000173	0.012922	24.1108	35.6923
RPS6KA2	0.276952	0.023295	0.30121	9.52304	13.0513
STMN4	0.276912	2.11e-08	1.32e-05	1.22371	2.61538
SLC44A1	0.27672	0.000241	0.016439	9.54098	13.8974
PRKAR2B	0.27639	3.35e-05	0.003797	8.76433	11.9487
DYNLL1	0.276311	0.000866	0.040282	4.22617	6.79487
DDX17	0.275187	6.45e-06	0.001242	6.8382	10.0769
RPLP1	0.274448	9.06e-06	0.00158	1.25888	2.76923
ACVR1C	0.272864	0.00024	0.016439	1.1917	2.84615
CTDSPL	0.272228	2.3e-05	0.002953	9.44249	14.0769
PRKCG	0.272181	1.7e-06	0.000445	2.05347	3.41026
SNX29	0.271563	3.21e-05	0.003707	2.76504	4.4359
MALAT1	0.271334	1.62e-06	0.000434	850.643	1134.15
GNB1	0.270763	1.87e-06	0.000471	5.52832	7.82051
SLITRK4	0.270345	1.11e-05	0.001855	2.63419	4.33333
ENC1	0.267622	0.007369	0.154808	14.0988	19.5128
CLIP1	0.267604	5.27e-06	0.001089	7.57932	10.7949
CREG2	0.266783	3.58e-05	0.004043	4.8477	7.12821
KCTD16	0.265086	2.7e-05	0.003278	44.6067	55.9231
SLC7A11	0.265026	3.71e-07	0.00014	0.354555	1.84615
QKI	0.264598	0.006655	0.145395	4.84523	6.87179
JUND	0.26353	0.000752	0.036485	3.39782	5.82051
IPO5	0.261949	6.06e-06	0.001203	2.88498	4.74359
H3F3B	0.2601	4.54e-08	2.47e-05	0.706296	1.89744
MVP	0.258226	2.92e-15	3.66e-11	0.15547	1.33333
DSCAML1	0.257671	0.001366	0.053682	5.58811	7.46154
IARS	0.257215	1.15e-06	0.000335	2.31094	4.28205
PHIP	0.256946	0.002288	0.075213	6.61942	10
BLCAP	0.25671	3.54e-06	0.000807	2.22265	4.23077
SLC8A1	0.256235	0.000857	0.040085	53.3704	68.2051
ART3	0.255227	0.000159	0.012119	1.19557	2.4359
ABLIM1	0.254522	0.001259	0.050883	8.93282	12.0769
DTNA	0.253745	0.01473	0.235204	17.3254	24.2051
BTG1	0.252985	3.12e-07	0.000121	0.60816	1.74359
NSG2	0.252735	1.73e-05	0.002436	4.56876	6.53846
CARS	0.252365	6.16e-06	0.001215	1.61801	3.17949
PRKD1	0.251876	0.064758	0.495708	8.16075	10.6923
RPL37A	0.251747	0.000221	0.015705	3.8185	5.35897
RAC1	0.251256	4.71e-05	0.004942	2.52937	3.74359
MAPK8IP1	0.251174	4.2e-08	2.39e-05	1.07211	2.17949
DAB1	0.249276	0.012794	0.215866	28.2139	35.6154
MOXD1	0.248565	0.005029	0.122868	1.34471	3.15385
TAPT1-AS1	0.248411	0.000228	0.016113	5.27541	7.74359
EPB41L2	0.245943	0.001094	0.047088	14.6011	18.641
RPL19	0.244434	0.000158	0.012102	1.27365	2.4359
ATP5MPL	0.242743	6.98e-05	0.006677	1.34998	2.51282
RPL41	0.24172	0.001527	0.057454	1.71192	3.05128
UQCRB	0.241535	0.000158	0.012102	2.05206	3.30769
H1FX	0.240912	7.4e-08	3.64e-05	0.901161	1.89744
RPL23	0.240834	1.83e-06	0.000471	0.895533	1.82051
CPE	0.240628	0.000232	0.01619	10.4129	14.6923
BTBD8	0.239767	4.31e-05	0.004638	4.76644	6.5641
TNPO1	0.239449	7.43e-05	0.00691	5.87197	8.71795
CDH9	0.238725	0.028957	0.338719	17.8382	21.6154
SORT1	0.238714	0.000545	0.02984	6.37249	8.97436
UBB	0.237941	0.001259	0.050883	2.02462	3.20513
RPS25	0.237903	0.000459	0.026731	1.35315	2.5641
ARPP19	0.237664	0.001625	0.05993	5.35596	7.94872
VGF	0.237431	3.23e-05	0.003711	0.913472	3.07692
PTPRA	0.237401	5.09e-05	0.005285	7.72986	10.1795
EPHA6	0.23729	0.064248	0.494034	39.1597	51.2051
CCSAP	0.236131	2.5e-06	0.000598	2.46535	3.92308
RPS27A	0.236011	2.08e-05	0.002761	0.625747	1.53846
LINC01378	0.235364	0.257889	0.832318	20.6416	25.8462
RPLP2	0.23514	0.000653	0.033735	1.44952	2.58974
KIF3B	0.234553	6.51e-06	0.001245	1.37882	2.46154
AARS	0.234491	1.26e-05	0.002021	1.54027	2.79487
NACA	0.233248	0.001363	0.053682	1.54203	2.58974
MRPS6	0.233221	1.41e-06	0.000389	1.58424	3.02564
SLC26A4-AS1	0.233001	2.43e-07	9.88e-05	0.841013	1.76923
ZNF770	0.232537	1.13e-05	0.001882	1.42701	2.48718
CTTNBP2	0.232346	0.000412	0.024612	4.94689	7.30769
FBXL16	0.231388	1.56e-05	0.002315	1.9789	3.30769
FTL	0.230941	0.001672	0.061227	2.23145	3.61538
ARF3	0.230374	7.44e-05	0.00691	2.37038	3.92308
MAP1A	0.229312	5.19e-05	0.005336	2.50369	4.10256
KIAA1211L	0.228884	0.000603	0.031917	14.2962	18.8462
RFX2	0.22881	0.000486	0.027891	1.1407	2.07692
SRP14	0.227571	0.001275	0.051379	1.76117	2.89744
SSX2IP	0.227534	0.000137	0.010896	5.34541	7.71795
CADM3	0.227303	0.000101	0.008567	3.16321	4.82051
YWHAH	0.22716	0.001742	0.062885	6.03166	8
THY1	0.226772	0.00264	0.082621	6.63524	9.05128
SORL1	0.226168	9.78e-05	0.008386	8.81921	11.6923
RPS6KA5	0.226145	0.00354	0.099145	6.67605	9.92308
MDH1	0.22427	8.68e-05	0.007594	2.7974	4.28205
PKM	0.224202	0.001005	0.044413	4.29265	6
RPL24	0.223762	0.00069	0.034643	1.18326	2.23077
AP2B1	0.223409	7.54e-05	0.006926	5.72001	7.97436
SHANK1	0.223354	5.76e-05	0.005738	1.69399	2.92308
STMN3	0.223292	9.97e-05	0.008515	2.26134	3.51282
ATP5MD	0.222989	0.002059	0.070586	1.83996	2.94872
MPP6	0.222861	0.00264	0.082621	8.4344	11.5897
RPS24	0.222626	0.000604	0.031917	1.65776	2.79487
FAM153CP	0.221349	0.001482	0.056656	6.71931	9.8718
BCL11B	0.221015	0.000917	0.041965	1.03588	2
KCNB1	0.220737	0.000963	0.043547	9.57475	12.4359
RANBP17	0.220643	0.003832	0.104038	1.33943	2.76923
ATAD2B	0.21963	1.54e-05	0.002303	1.60077	2.74359
BACH2	0.219018	0.00249	0.079233	1.48505	2.66667
SYN1	0.218939	0.00098	0.04389	3.74745	5.25641
VGLL4	0.21892	0.003995	0.106987	5.54625	7.82051
CSGALNACT1	0.217829	0.035698	0.374189	5.35033	7.38462
CEBPB	0.217554	7.96e-05	0.007157	1.18044	2.23077
SPRED1	0.217099	0.001115	0.047626	3.82096	5.66667
MRFAP1	0.216987	1.7e-05	0.002411	0.704186	1.58974
SEZ6L2	0.216951	2.16e-05	0.002827	2.72951	4.30769
PCDH11Y	0.216888	0.066456	0.500496	1.58706	2.33333
SLC38A1	0.216283	1.91e-05	0.002604	4.62047	7.02564
FRRS1L	0.216021	0.000527	0.029183	7.59515	9.58974
NORAD	0.215583	0.005045	0.122949	4.75378	6.61538
ALCAM	0.215288	0.105528	0.619015	3.27612	5.51282
GAS7	0.213772	0.000666	0.034002	9.80549	12.3333
AASDHPPT	0.21286	0.000243	0.016505	1.8287	3.05128
KLC1	0.21268	0.000666	0.034002	6.12276	7.87179
ITPR1	0.211791	0.006609	0.144894	16.35	20.4615
KCNK1	0.211642	0.005917	0.135166	5.96623	7.58974
SLC8A1-AS1	0.210917	0.004471	0.114126	1.64017	2.51282
RPL36A	0.210285	7.54e-05	0.006926	0.629617	1.35897
PNMA8A	0.21009	8.81e-05	0.007663	1.04748	1.92308
ZSCAN31	0.209291	0.003209	0.093894	1.96025	2.89744
TMTC1	0.208673	0.044763	0.41627	7.25536	11.0769
FAM49A	0.208255	0.000701	0.034798	6.56595	8.94872
CALM3	0.208213	0.013392	0.22133	5.55364	6.97436
PLXNA4	0.2081	0.024898	0.313717	10.2557	13.8461
OSBPL8	0.207509	0.000984	0.043997	10.1878	12.359
CLSTN1	0.207163	0.001437	0.055622	8.75976	11.1795
SHANK2	0.206962	0.002754	0.084736	9.59304	12.3333
NGRN	0.206851	0.002056	0.070586	2.21315	3.38462
AL117329.1	0.20639	0.080781	0.549184	22.975	22.6154
PTPRS	0.206362	4.36e-05	0.004679	5.02497	6.79487
RAI1	0.206324	0.001023	0.045067	2.67112	3.92308
RPL30	0.206066	0.000114	0.009346	0.678509	1.4359
RPL38	0.206015	0.006473	0.143502	1.51038	2.48718
ARFGEF3	0.205922	0.002532	0.080139	9.03904	11.4359
RASA2	0.205705	0.000679	0.034344	5.64122	7.25641
HERPUD1	0.205694	5.79e-06	0.001167	0.928245	1.97436
GRK3	0.205687	0.007059	0.15088	6.92684	9.8718
LRATD1	0.20455	0.001728	0.062654	1.89131	2.69231
VPS8	0.204062	0.001731	0.062654	5.50053	7.82051
FSTL4	0.204052	0.134059	0.672268	12.5375	17.6154
ATXN1	0.203802	0.005474	0.128711	19.6219	24.8462
SNCA	0.203776	0.006884	0.148265	10.904	13.3846
PCDH10	0.203759	0.000214	0.01535	2.30812	4.02564
RPL21	0.203588	0.0015	0.057028	1.09075	2.02564
PRNP	0.203478	0.029836	0.34461	11.0869	13.8718
AL451070.1	0.203308	2.27e-06	0.000555	0.427365	1.28205
NECTIN3	0.202694	0.008654	0.171144	9.13261	12.9744
FEZ2	0.202519	0.000481	0.027739	3.74006	5.28205
HSP90AB1	0.202503	0.016433	0.248268	6.87548	9.30769
VDAC1	0.202481	8.3e-05	0.007385	1.54801	2.58974
GAPDH	0.202336	0.016177	0.246243	4.49385	6.23077
RPL6	0.202309	0.000683	0.034472	1.13929	1.74359
MARS	0.202201	3.04e-05	0.003586	1.75906	3.17949
ZBTB16	0.201788	0.005912	0.135166	13.4509	17.7949
OAZ1	0.201663	0.00368	0.101258	2.33591	3.5641
ASB3	0.201558	0.000948	0.043157	8.52128	11.0513
DNAJC9	0.201006	0.000329	0.02101	2.02181	3.1282
OPN3	0.200799	0.001385	0.054115	1.90644	3.23077
HSPA9	0.200572	0.000196	0.014385	2.01688	3.28205
ATXN2L	0.199595	0.000137	0.010909	1.29546	2.28205
CDKL3	0.199335	0.000498	0.028114	1.33802	2.33333
RPL14	0.199103	0.003025	0.090346	1.37249	2.33333
PIP4K2C	0.198816	0.000236	0.016296	1.12839	1.84615
C15orf41	0.198504	0.000746	0.036397	1.73795	2.79487
POU3F3	0.197915	1.92e-06	0.000479	0.547661	1.25641
VAMP2	0.197417	0.010248	0.189859	5.79282	8.05128
AC027288.3	0.197191	0.010072	0.187604	2.03939	3.28205
TARDBP	0.197174	0.000153	0.011913	1.1217	1.94872
RPS8	0.197116	0.002189	0.07315	1.10482	1.82051
PSAT1	0.196629	8.45e-06	0.001525	0.526205	1.61539
MBOAT7	0.196251	7.85e-05	0.007083	2.14879	3.28205
SLC4A7	0.196083	4.59e-05	0.004864	1.48927	2.46154
NCKAP1	0.196007	0.002467	0.078937	8.60324	11.4615
NETO1	0.195897	0.019037	0.269111	10.5033	12.8718
FKBP1A	0.195733	0.003709	0.101562	2.76222	4.23077
USP2	0.195486	0.0001	0.008515	0.796694	1.5641
SCN3B	0.19498	0.002734	0.084326	3.62293	4.87179
RPL11	0.194731	0.001356	0.053548	0.838551	1.66667
NRGN	0.194261	0.031795	0.353068	16.9933	21.6154
PTPN4	0.193889	0.002801	0.085661	10.1931	12.1539
DUSP8	0.193444	0.000314	0.020388	1.0802	1.97436
RPS15	0.19297	0.013025	0.218039	1.65318	2.84615
YWHAB	0.192798	0.00689	0.148265	4.40943	6.05128
ATP6V1G2	0.192759	0.000763	0.03683	1.10658	1.84615
H2AFZ	0.192692	0.000103	0.008703	0.613437	1.38461
ATF4	0.192146	1.31e-05	0.002058	0.667956	1.69231
SHISA9	0.191967	0.058315	0.471087	16.012	19.359
ENSA	0.191795	0.001733	0.062654	4.26451	5.89744
FXYD6	0.191649	0.002378	0.077176	5.20296	6.82051
RNF187	0.191141	7.19e-06	0.001336	0.983116	2.02564
RPL35	0.191023	0.000855	0.040085	1.00809	1.76923
LONRF2	0.19099	0.008019	0.162602	7.8185	10.8718
PPP4R3B	0.19081	0.000253	0.017132	1.84559	2.76923
PNMA1	0.190252	0.000828	0.039288	1.11572	1.8718
SUB1	0.190112	0.002137	0.072028	2.5955	3.89744
GRIK5	0.190064	0.000132	0.010569	2.09884	3.33333
ATP6V0C	0.19005	0.02343	0.302605	4.51987	6.05128
CALM2	0.189761	0.028542	0.336783	12.2912	15.282
RPL26	0.189551	0.000499	0.028114	0.664087	1.35897
TOLLIP	0.189087	1.55e-05	0.002315	2.38551	3.46154
NCAN	0.188999	0.000326	0.020956	1.02779	1.82051
PEA15	0.188897	0.002288	0.075213	3.4446	4.76923
SLC7A14	0.188838	0.002779	0.085099	2.07246	3.25641
SORCS3	0.188827	0.115514	0.637905	6.97749	10.9487
MFSD4A	0.188649	0.001953	0.067992	1.7886	2.82051
CDH18	0.188642	0.019103	0.269893	68.2272	78.5897
AL353604.1	0.188628	0.025194	0.315085	1.52058	2.64103
RPS20	0.188529	0.001471	0.056367	1.18748	2.07692
TARS	0.18841	1.83e-05	0.002534	0.556454	1.20513
KCTD8	0.187877	0.035756	0.374345	11.0183	12.3846
SLC7A1	0.187787	0.000615	0.032291	1.61414	2.74359
KCNK12	0.187652	1.58e-05	0.002326	1.26416	2.17949
RNF144A	0.18749	0.007551	0.157311	8.65318	11.641
ANKRD11	0.187201	0.004803	0.119968	7.89413	11.1539
IGFL4	0.186757	0.000963	0.043547	0.917341	1.82051
RPL31	0.186756	0.003356	0.096646	1.53218	2.33333
RPL37	0.186669	0.009453	0.179864	1.86669	2.71795
TMA7	0.186638	0.003398	0.097498	1.46043	2.4359
PDZD2	0.186432	0.137449	0.678879	32.2413	33.359
PHYHIPL	0.186374	0.047284	0.429036	4.04045	6
YARS	0.185956	1.82e-05	0.002528	1.7172	2.82051
RAN	0.185885	0.000101	0.008567	0.84031	1.66667
AC106791.1	0.185695	0.019466	0.273522	1.79951	2.8718
EDIL3	0.185077	0.033717	0.361825	8.5459	11.641
PELI2	0.185005	0.005348	0.126909	1.09497	1.89744
RAP2A	0.184939	0.005649	0.131387	4.10201	5.35897
NCOA1	0.184895	0.005246	0.12558	18.2533	22.0513
THRA	0.18431	3.15e-05	0.003667	1.70419	2.76923
PPP1CB	0.184217	0.002865	0.087097	3.94724	5.82051
SH3RF3	0.184113	0.003208	0.093894	4.29652	5.64103
HPCAL4	0.184099	0.005529	0.129416	2.05206	3.1282
AC091138.1	0.183911	0.002289	0.075213	1.77664	2.66667
BRD8	0.183761	7.69e-05	0.007019	0.954977	1.82051
NDUFA4	0.183641	0.024131	0.307687	2.18431	3.02564
RIMBP2	0.183554	0.004915	0.121643	7.90186	10.282
AC004158.1	0.183447	0.030576	0.347814	1.5867	2.82051
PLD3	0.183115	0.00248	0.079194	5.80127	7.5641
NR1D2	0.183088	0.002066	0.070586	2.62153	3.53846
CCSER1	0.182448	0.003699	0.101513	82.1509	103.462
NCS1	0.182428	0.00235	0.07681	3.54449	4.76923
NOVA1	0.181841	0.011742	0.205877	16.6743	20.3846
ERCC6L2	0.181772	0.003551	0.099359	4.38199	5.64103
CAMKK2	0.181491	0.000482	0.027739	3.46606	4.71795
SDHC	0.181304	7.17e-05	0.006805	1.53465	2.46154
TUBGCP4	0.181231	6.72e-05	0.006528	0.858248	1.5641
AC138305.1	0.181205	0.187118	0.752635	3.52937	6.58974
ATP5F1B	0.181165	0.001547	0.058039	1.27928	2.1282
EEF2	0.181137	0.003002	0.089945	1.35878	2.23077
AC090125.1	0.181079	2.8e-05	0.003353	0.227577	2.05128
ROCK2	0.180013	0.004161	0.109229	12.09	14.6923
SUMO2	0.180009	0.00232	0.076035	1.38516	2.07692
PPARGC1A	0.179964	0.043278	0.410956	3.58213	5.28205
PURA	0.178824	0.0047	0.118668	3.52022	4.58974
SEZ6	0.178769	3.57e-09	2.95e-06	0.424552	1.17949
IQGAP1	0.178627	0.001849	0.06562	1.74886	2.79487
BSN	0.178568	0.001088	0.046927	4.3834	5.92308
TUT4	0.178456	0.005756	0.133505	4.36862	5.69231
BEX4	0.17833	0.007522	0.156996	1.45339	2.30769
H3F3A	0.178015	0.005328	0.126783	1.56314	2.4359
DYRK1A	0.177707	0.002397	0.077401	7.5459	9.28205
NDUFS1	0.177647	0.000954	0.043362	4.18924	5.25641
PDGFD	0.177644	0.01843	0.263276	0.619768	1.84615
FAM133B	0.177482	0.000616	0.032291	2.95603	4.28205
ACYP2	0.177381	0.013695	0.224137	8.0408	10.1282
GNAS	0.177231	0.02365	0.304198	10.7496	13.641
ADAM23	0.1772	0.012564	0.213249	14.841	18.3846
HSPA1B	0.177062	0.012402	0.21106	1.7077	2.69231
TESPA1	0.176499	0.018876	0.267426	9.56666	11.7949
MICAL3	0.176414	0.01772	0.258475	12.6845	15.6923
ZNF706	0.176141	0.004683	0.118352	5.56384	6.97436
RPS21	0.175694	0.000996	0.04415	0.620823	1.28205
MAL2	0.175308	0.006096	0.137959	2.52656	3.69231
CELF1	0.175186	0.003576	0.099475	7.82554	9.51282
HSPB1	0.175083	0.020619	0.282291	2.47028	3.71795
CDK5R1	0.174853	0.010884	0.197717	2.7872	4.20513
RPL5	0.174759	0.011029	0.199084	1.77664	2.64103
ARL4A	0.174154	0.002486	0.079233	0.960957	1.79487
NCDN	0.174029	0.043701	0.412317	4.07598	5.35897
PEG10	0.173902	0.001182	0.049511	0.822722	1.5641
BTRC	0.173798	0.004541	0.115351	7.84559	9.97436
SKP1	0.173433	0.000351	0.022031	2.54133	3.94872
ESRRG	0.173401	0.235565	0.812372	9.49279	11.3333
LCA5	0.173158	0.003624	0.100192	1.35033	2.30769
PKIG	0.17272	0.009306	0.177715	5.00281	6.30769
NDRG4	0.172436	0.012906	0.216898	4.85227	6.94872
SEPTIN3	0.172419	0.003345	0.096512	2.46395	3.48718
SMC1A	0.172402	3.72e-06	0.000836	0.508266	1.20513
CAMK2B	0.1719	0.022709	0.296949	8.31199	11.0256
CCDC59	0.171776	0.005846	0.134496	1.54731	2.84615
APLP1	0.17169	0.017918	0.260045	3.22722	4.4359
SPRY1	0.171521	0.000555	0.030201	0.613788	1.17949
LRRC4B	0.17112	0.001534	0.057639	2.83363	4.12821
EXOSC6	0.170778	0.003175	0.093324	1.40802	2.25641
MYSM1	0.170686	0.001732	0.062654	3.98699	5.69231
KIF1B	0.170632	0.004814	0.119968	11.7615	14.4359
UBC	0.17044	0.017187	0.253729	1.90503	2.82051
TCEAL2	0.17029	0.003055	0.090824	1.12241	1.84615
MINDY2	0.170289	0.005611	0.130739	2.1122	2.89744
KCNIP3	0.170232	0.003708	0.101562	1.81428	2.76923
LINC01505	0.16991	0.006533	0.144243	1.86493	3.23077
PANTR1	0.169413	0.048213	0.433108	6.19487	8.07692
MDGA1	0.16939	0.000656	0.033772	0.41611	1.1282
GARS	0.168992	0.000562	0.030468	2.1523	3.58974
C5orf24	0.168955	0.006099	0.137959	1.39817	2.15385
AFAP1	0.168954	0.002141	0.072028	0.873725	1.5641
RPS4X	0.168814	0.004071	0.108232	0.721773	1.33333
RNF11	0.168608	0.0057	0.132315	2.6574	3.76923
GABARAPL2	0.167672	0.000849	0.04	0.776996	1.5641
STXBP1	0.167399	0.011695	0.205353	11.4689	13.9744
SRGAP3	0.167071	0.015047	0.236944	13.3166	16.359
RPS27	0.166849	0.047523	0.429854	1.45867	2.30769
OGFRL1	0.166643	0.007369	0.154808	1.71755	2.51282
USP9X	0.166615	0.001211	0.04989	3.47766	5.15385
AMD1	0.166611	0.009811	0.184204	2.72564	3.71795
IDS	0.166525	0.05327	0.452975	11.8104	14.8718
ADRA1A	0.166208	0.000152	0.011871	0.287372	1.17949
DMXL1	0.166079	0.005157	0.124455	5.1516	6.82051
CELF5	0.165927	0.016075	0.245523	7.92825	9.69231
CKB	0.165909	0.047413	0.429531	6.06789	8.25641
ACKR1	0.16569	3.62e-07	0.000138	0.201899	0.846154
SIRPA	0.165446	0.004067	0.108232	4.70454	6.10256
NFIA	0.165338	0.24949	0.824865	7.52902	8.69231
USP46	0.165305	0.001597	0.059223	1.63067	2.53846
MYOM2	0.164882	0.02592	0.319528	1.60922	2.28205
HRH2	0.16473	0.004729	0.118993	2.96483	4.4359
PPFIA1	0.164212	0.003959	0.106346	2.47766	3.5641
RPL39	0.1642	0.008695	0.171169	0.889202	1.53846
SET	0.16406	0.005018	0.122868	1.07914	1.82051
NDUFA3	0.163883	0.004882	0.121018	1.36722	2.1282
THSD7A	0.163716	0.269208	0.842435	2.78016	3.38462
ATP2A2	0.163505	0.011473	0.203734	6.43686	7.69231
PSIP1	0.163185	0.003363	0.096721	4.34154	5.84615
KDM4A	0.163153	0.001111	0.047611	1.1101	1.82051
RAB26	0.163084	0.000493	0.027992	0.741119	1.48718
APLP2	0.162745	0.005117	0.124067	3.57686	4.84615
CAMK2N1	0.16265	0.121067	0.648042	11.5786	13.5128
KCND2	0.162436	0.030968	0.34968	49.0763	55
HNRNPA3	0.162231	0.000737	0.036125	2.67851	3.84615
HDGFL3	0.161883	0.00204	0.070586	3.11643	4.28205
RSL24D1	0.161757	0.000157	0.012102	0.48681	1.05128
KCNAB2	0.161741	0.012765	0.215523	4.56419	5.84615
NCAM1	0.161322	0.014907	0.235682	19.2976	23.8205
SYT7	0.161287	0.00858	0.170061	3.80584	5.10256
RMND5A	0.161069	0.004231	0.110533	1.78016	2.79487
WDR82	0.160997	0.008227	0.165469	2.30003	3.41026
EPB41L1	0.160615	0.004989	0.122819	4.43159	5.46154
RPL28	0.160567	0.004634	0.117253	2.00141	2.84615
CUL3	0.160518	0.009635	0.181699	3.04643	4.02564
YWHAZ	0.160514	0.01431	0.230523	7.64263	9.5641
PGM2L1	0.160498	0.005808	0.133976	4.28843	5.41026
KIF2A	0.160117	0.007163	0.151736	2.81393	3.94872
COX6A1	0.160036	0.015001	0.23659	1.19451	1.94872
PCDH15	0.159955	0.09899	0.604086	1.96342	2.1282
TOMM7	0.159919	0.000236	0.016296	0.557861	1.1282
PCSK1N	0.159805	0.046415	0.425607	2.86001	3.92308
AC005162.3	0.159762	0.14467	0.691879	2.18783	3.33333
ZNF483	0.159545	0.003275	0.095162	5.61062	7.48718
GSG1L	0.159356	0.006999	0.149983	0.96166	1.71795
CHML	0.159303	0.004778	0.119693	0.96166	1.69231
DUSP26	0.159282	0.000113	0.009285	0.780865	1.48718
ABI1	0.159251	0.028699	0.337397	4.62012	5.5641
KMT2E	0.159186	0.00869	0.171169	7.66233	9
ADNP	0.158983	0.003296	0.095247	3.67007	4.74359
MTCH1	0.158956	0.020724	0.283124	3.01196	4.07692
SP3	0.158858	0.005342	0.12689	1.99613	2.79487
SPRY2	0.15875	0.000396	0.023972	0.563489	1.17949
BEX1	0.158594	0.034282	0.3653	2.62997	3.8718
RAB3A	0.15858	0.022591	0.296313	1.58283	2.41026
RASGRF2	0.158454	0.163517	0.72459	20.6349	23.0256
FAM169A	0.158424	0.017717	0.258475	4.56982	6.53846
WASF1	0.158348	0.022802	0.297403	9.71579	11.7949
CANX	0.157995	0.006985	0.149934	2.67007	3.51282
RIMS4	0.157994	0.000992	0.044073	0.833275	1.51282
LINGO1	0.157718	0.016103	0.24581	3.86599	5.05128
UBE2L3	0.157627	0.006057	0.137499	1.67851	2.41026
ADAM17	0.157218	0.013442	0.221974	1.90292	2.76923
AC132803.1	0.15717	0.025618	0.317637	0.761168	1.58974
ARID2	0.156931	0.017455	0.256515	2.21315	2.84615
FAM3C	0.156837	0.018248	0.262003	1.46395	2.23077
RPS6	0.156588	0.001189	0.049561	0.661273	1.23077
PSME4	0.156448	0.024731	0.312008	2.51671	4.30769
CBLN4	0.156332	0.00764	0.158429	1.08688	1.71795
IQCE	0.156083	0.001941	0.067693	0.903271	1.5641
CENPV	0.155647	0.000468	0.027114	0.750616	1.23077
SETD5	0.155597	0.008547	0.169535	7.66022	9.71795
DNAJA1	0.155395	0.030421	0.34667	1.97538	2.79487
AGPAT4	0.154841	0.008038	0.162814	4.23778	5.64103
RPL8	0.154796	0.007482	0.156418	1.051	1.71795
NAP1L3	0.154697	0.006533	0.144243	1.6465	2.58974
NUDT4	0.154612	0.004742	0.119059	1.79493	2.89744
SIK2	0.15453	0.010674	0.194984	5.05135	7.58974
ATP8B4	0.154437	0.011856	0.206855	1.02814	2.05128
STUM	0.154245	0.001134	0.048118	0.735842	1.51282
CAMKV	0.154032	0.021397	0.287423	1.93774	2.74359
SLC25A3	0.153977	0.006771	0.147073	1.15019	1.79487
LARS	0.153477	0.007685	0.158513	2.47626	3.84615
EIF4A2	0.153395	0.074189	0.52743	4.54555	5.74359
DNAJC5	0.153242	0.000505	0.028348	2.62188	3.64103
SLIT1	0.15322	0.052653	0.45123	4.36476	5.71795
COX6B1	0.152993	0.01136	0.202604	1.02462	1.64103
RASL10A	0.152942	1.22e-05	0.001988	0.484348	1.07692
GNB5	0.15294	0.018637	0.265206	3.85051	5.07692
TCEAL4	0.15269	0.00091	0.041817	0.699965	1.41026
TACR3	0.152685	0.000372	0.022977	0.223004	1.05128
BMERB1	0.152612	0.022851	0.297576	6.36616	7.64103
AP4S1	0.152592	0.007559	0.157311	2.08582	2.74359
RPL3	0.152566	0.021752	0.290804	1.17587	1.94872
INHBA-AS1	0.152407	0.000174	0.012946	0.205417	0.871795
PGRMC1	0.15231	0.01473	0.235204	1.27928	2.15385
UHRF1BP1L	0.152131	0.004135	0.109229	2.76504	3.94872
PAPOLA	0.15202	0.010613	0.194286	6.71087	8.46154
SEL1L3	0.15196	0.020772	0.283468	0.800915	1.71795
GUCY1A2	0.151705	0.051796	0.448053	14.9912	18.0769
GPT2	0.151609	0.007164	0.151736	1.09919	1.89744
LZTS1	0.151588	0.011307	0.201794	1.84347	2.82051
CAMLG	0.151354	0.006623	0.14496	1.363	2.02564
EIF4G2	0.151209	0.013136	0.218524	1.62399	2.51282
SMARCE1	0.150811	0.000896	0.041378	0.804784	1.48718
DNM1	0.150752	0.025274	0.315575	10.9142	12.7949
GRIK4	0.150633	0.106744	0.620779	3.33908	4.33333
SARS	0.150605	0.003088	0.091379	1.14738	1.8718
ANAPC5	0.150445	0.004014	0.107279	1.85438	2.8718
AMER2	0.150418	0.00049	0.027992	1.07879	1.82051
CNTRL	0.150151	0.013128	0.218524	1.35596	2.10256
PSD3	0.150058	0.061332	0.484682	16.8044	20.3333
ERO1A	0.149856	0.012439	0.211401	1.62012	2.28205
TUBA1A	0.149607	0.007225	0.152645	1.06191	1.76923
SYNPO	0.149051	0.008926	0.173832	2.59902	3.66667
SPATA6L	0.14898	0.055475	0.459323	3.21034	4.41026
SLC4A8	0.148931	0.032879	0.357964	4.42385	5.76923
PHACTR3	0.148922	0.051229	0.44475	8.40591	10.4103
SPCS3	0.148858	0.005609	0.130739	1.72459	2.35897
USP31	0.148646	0.003993	0.106987	2.42139	3.25641
ADCYAP1	0.148236	0.004419	0.11337	0.869152	1.89744
POT1-AS1	0.148171	0.193021	0.762607	2.43194	3.71795
AKAP5	0.148156	0.001301	0.052164	0.852972	1.51282
DGCR9	0.148042	0.053215	0.45292	8.40485	10.5897
PLCG2	0.147982	0.249965	0.824865	5.04397	6.69231
MAP1LC3B	0.14784	0.010376	0.191034	1.22652	2.02564
ARHGAP6	0.147839	0.033399	0.360336	1.02075	1.58974
ANXA11	0.147785	0.026768	0.325968	2.77207	3.64103
EEF1A1	0.147753	0.107371	0.621129	2.60957	3.41026
LIN7A	0.147749	0.114903	0.636641	6.05522	8.38462
FOXJ3	0.147747	0.014086	0.228049	4.09567	5.35897
PCBP1	0.147717	0.020434	0.280354	1.40943	2.10256
PI4KA	0.147694	0.023306	0.30121	10.6419	12.1539
MAP2K4	0.147445	0.03125	0.350966	10.8713	12.8461
SEPTIN7-AS1	0.147444	7.08e-08	3.56e-05	0.142103	0.589744
CRLS1	0.147359	0.010602	0.194215	1.39043	1.89744
ABR	0.147353	0.005286	0.126024	8.34436	10.4872
FBXO31	0.147237	0.009293	0.177715	1.59585	2.35897
ARMH3	0.147085	0.00765	0.158499	3.05452	4.15385
SEZ6L	0.146877	0.172514	0.736114	13.0412	15.7692
ENO1	0.146828	0.018323	0.262636	1.37671	1.89744
EIF3E	0.146795	0.018787	0.266636	1.90925	2.71795
MED28	0.146722	0.004743	0.119059	1.36792	2.07692
BCL9L	0.146698	9.41e-06	0.001618	0.276469	0.74359
UBASH3B	0.146629	0.004856	0.120586	0.569469	1.15385
CTDSPL2	0.146548	0.00517	0.124525	1.95146	2.64103
USP53	0.146526	0.000392	0.023885	0.986282	2.35897
PGAM1	0.146452	0.016655	0.250107	1.25853	1.97436
TERF2IP	0.146312	0.049725	0.43915	2.62399	3.46154
FZD3	0.146164	0.027622	0.332201	7.50756	9.07692
USP54	0.146128	0.00393	0.105684	1.36335	1.97436
TRPC4	0.146072	0.000459	0.026731	0.711572	1.38461
MRPL33	0.146054	0.033293	0.359722	1.66972	2.35897
MTHFD2	0.145941	1.62e-09	1.47e-06	0.074921	0.717949
CBX6	0.145658	0.019581	0.273851	1.96905	2.53846
AL136115.2	0.145578	2.35e-05	0.002957	0.32325	0.820513
UBE2QL1	0.14552	0.001203	0.049766	1.48083	2.25641
ZNF264	0.145496	0.000866	0.040282	0.900106	1.51282
KBTBD11	0.145295	0.000237	0.016317	1.2332	2.05128
LINC01750	0.145145	0.000169	0.012672	0.390433	1
SCRN1	0.145003	0.014838	0.235484	3.10236	4.02564
ARID1A	0.144977	0.005448	0.128577	2.02603	2.94872
FAM126B	0.144909	0.00297	0.089231	5.60324	6.79487
PFN2	0.144897	0.025695	0.318146	1.5452	2.17949
XPO1	0.144827	0.012505	0.212388	4.99613	6.10256
SNAP25	0.144591	0.010968	0.198522	34.9937	41.3077
NLK	0.14443	0.043961	0.413242	20.0032	23.0513
KIAA0513	0.144427	0.029928	0.345199	2.75906	3.74359
CBX5	0.144285	0.015857	0.243353	1.53254	2.25641
PPFIBP1	0.144237	0.038556	0.389039	8.05698	9.8718
NOL7	0.144205	0.005517	0.12937	0.73127	1.15385
ITM2C	0.144167	0.032991	0.358717	1.23531	1.71795
MMD	0.144115	0.005833	0.134445	1.06578	2.07692
ACSL4	0.144067	0.023267	0.301075	3.75026	4.94872
HOOK1	0.143794	0.015731	0.242725	2.42983	3.33333
RPL36	0.143696	0.030535	0.347506	1.07246	1.64103
KCNV1	0.143676	0.007849	0.160612	1.06789	1.64103
ACVR1	0.143614	0.011489	0.203765	1.06542	1.84615
THSD4-AS1	0.143351	0.001756	0.063172	0.536405	1.07692
TCEAL3	0.143342	0.00344	0.097862	0.692578	1.23077
NUDC	0.143325	0.001554	0.058126	1.28456	1.94872
NCOR1	0.143321	0.015436	0.24005	6.20577	7.89744
MAZ	0.14331	0.001958	0.067992	0.697503	1.20513
UGDH-AS1	0.142953	0.002109	0.071691	0.632782	1.35897
BLZF1	0.142897	0.014214	0.229258	1.37847	2.07692
PIKFYVE	0.142735	0.003498	0.098629	2.96694	4.02564
CLK1	0.142733	0.004714	0.1188	1.85649	2.4359
RBBP6	0.142647	0.002185	0.073119	1.93458	2.74359
SNX27	0.142647	0.001344	0.053473	2.62504	3.46154
GAREM1	0.1425	0.061483	0.485441	7.42139	9.28205
OLFM1	0.142046	0.078185	0.540693	9.6064	11.4359
BCAP29	0.141969	0.038373	0.388409	4.51002	5.46154
FRAS1	0.141955	0.006032	0.137181	11.9525	17.4872
GNG3	0.141839	0.012139	0.208741	1.01688	1.61539
MCFD2	0.141737	0.001854	0.065706	0.591629	1.10256
NSG1	0.141664	0.000243	0.016505	0.552585	1.10256
TAOK3	0.141301	0.022303	0.295154	5.37566	6.87179
TMEM151B	0.141004	0.020425	0.280354	1.49666	2.05128
NPTX2	0.140764	9.18e-05	0.007919	0.193809	0.820513
EML1	0.140714	0.039267	0.393112	3.18783	3.89744
RPS18	0.140671	0.012032	0.208057	0.732677	1.41026
POLR2L	0.140621	0.000348	0.021908	0.353852	0.820513
CLIP3	0.140584	0.007807	0.160174	2.24727	2.97436
CACNG8	0.140544	0.006574	0.144454	3.39958	4.4359
PODXL2	0.140508	0.003738	0.101929	0.734787	1.38461
CLASP1	0.140466	0.003665	0.101116	17.0911	19.5385
USP7	0.140198	0.015667	0.242027	1.67992	2.46154
METTL26	0.140119	0.005465	0.12862	0.842068	1.38461
CSNK1A1	0.139922	0.02558	0.317321	6.37566	7.92308
LIN7C	0.139837	0.013988	0.227188	1.18677	1.79487
SASH1	0.139744	0.101055	0.608965	2.25431	2.8718
HNRNPA2B1	0.139531	0.020442	0.280354	4.34295	5.33333
PURB	0.139344	0.001442	0.055757	0.921562	1.64103
SVOP	0.139219	0.048411	0.433671	2.81358	3.84615
OGFR	0.139198	0.007693	0.158513	0.914175	1.30769
IFNAR1	0.139163	0.012282	0.210139	1.02286	1.64103
COX8A	0.139072	0.012338	0.210381	0.79388	1.35897
SLC12A5	0.138791	0.026709	0.325612	3.39887	4.46154
TM2D3	0.138734	0.006707	0.146174	1.1618	1.69231
LINC00683	0.138341	0.000286	0.01891	0.238129	0.948718
PIK3R2	0.138336	0.003436	0.097862	0.726697	1.23077
SV2A	0.138116	0.039016	0.392277	2.93071	3.82051
DDN	0.137812	0.005107	0.123936	0.656701	1.28205
ZEB2	0.137764	0.121436	0.648913	9.25712	11.4103
PTH2R	0.137583	0.068491	0.507623	1.9599	3.35897
COX6C	0.137539	0.030171	0.345817	1.42279	1.89744
RPL23A	0.13745	0.004164	0.109229	0.626099	1.1282
BCL2L13	0.137389	0.00415	0.109229	2.17622	3.30769
EXOC6B	0.13735	0.068639	0.508275	18.2008	23.3077
ZNF546	0.137258	0.003174	0.093324	0.640169	1.20513
ATP5F1D	0.137192	2.34e-05	0.002957	1.20929	1.97436
MLIP	0.137111	0.180847	0.746358	15.8037	18.4103
PRRT1	0.136952	0.033035	0.358717	1.81393	2.4359
MYEF2	0.136696	0.033556	0.361048	2.62012	3.5641
OGA	0.136687	0.036505	0.378473	7.5663	9
RPL13A	0.136536	0.037856	0.385427	1.05135	1.61539
WSB2	0.136499	0.027549	0.331951	1.88463	2.76923
CHCHD2	0.136449	0.022466	0.296026	0.826943	1.35897
POM121	0.136281	0.001521	0.057368	2.54625	3.64103
TEF	0.136159	0.018366	0.26281	1.58917	2.28205
GALNT2	0.136014	0.018994	0.268794	2.64369	3.23077
GSTM3	0.135862	1.7e-05	0.002411	0.245867	0.641026
TGOLN2	0.135813	0.019895	0.275968	1.1319	1.5641
NUP160	0.135561	0.015267	0.238587	1.30883	1.94872
SLC38A2	0.135542	0.001458	0.056012	1.78931	2.82051
AGPAT5	0.135499	0.016641	0.250107	1.47661	2.07692
SNX6	0.135448	0.014066	0.228042	1.21632	1.89744
VPS4A	0.135408	0.006726	0.146456	0.740063	1.23077
UQCR10	0.135268	0.02569	0.318146	0.967992	1.66667
NCOR2	0.134976	0.044823	0.416597	2.9905	3.5641
CFP	0.134969	2.32e-07	9.77e-05	0.0809	0.641026
TANC2	0.134909	0.063066	0.491605	27.8213	31.4872
EEPD1	0.134905	0.065285	0.496493	1.3834	2.02564
TMEM132A	0.134871	0.030075	0.345766	1.38269	2.02564
R3HDM1	0.134858	0.032135	0.353931	60.3936	66.1795
GFPT1	0.134795	0.031695	0.352723	2.1822	3.51282
ZCCHC8	0.134698	0.015931	0.243766	1.1924	1.69231
TIA1	0.134653	0.004441	0.113702	1.33239	1.76923
PDXDC1	0.134622	0.001779	0.063662	3.79142	4.79487
PREX1	0.1345	0.009727	0.183037	0.626451	1.33333
KIAA1217	0.134465	0.286134	0.855785	15.1242	15.6923
CFL1	0.134434	0.063126	0.491605	3.01337	4.15385
ANKH	0.134402	0.051216	0.44475	8.39114	9.89744
EPHA4	0.134292	0.053356	0.453253	15.3268	18.2308
UBE2N	0.134289	0.016217	0.24666	1.50545	2.15385
MSH6	0.134245	1.26e-05	0.002021	0.509673	1.1282
UNC5A	0.134155	0.028636	0.337125	4.10939	5.05128
ALDH1A2	0.134132	1.65e-05	0.002383	0.378122	1.35897
TIMP3	0.134056	0.078154	0.540693	1.33943	1.79487
TSC22D3	0.134055	0.011203	0.200441	0.903975	1.48718
AC060765.1	0.13404	0.07065	0.514257	2.49455	4.97436
GPR22	0.133982	0.054148	0.456724	1.77137	2.46154
RASD1	0.133965	0.055843	0.460712	2.12065	2.97436
NPHP4	0.13386	0.005895	0.135147	1.74217	2.58974
ZNF106	0.133836	0.031114	0.350416	2.74499	3.61538
COX5B	0.133801	0.018673	0.265576	0.858952	1.38461
CTXN1	0.133786	0.072781	0.522346	1.66373	2.33333
YWHAE	0.133783	0.047001	0.428071	3.58143	4.53846
TWSG1	0.133683	0.011619	0.204806	1.11713	1.5641
SSU72	0.133672	0.013329	0.22082	1.11783	1.61539
USP37	0.133567	0.014702	0.235204	1.91523	2.74359
SEC63	0.133527	0.028169	0.335475	2.08688	2.69231
COPS2	0.133367	0.011087	0.199649	1.71931	2.38462
P2RX7	0.133128	0.124335	0.653925	4.03588	5.30769
RHOQ	0.13308	0.005137	0.124248	0.647204	1.23077
GABRA5	0.132907	0.05661	0.463683	2.06542	2.74359
MYO1D	0.132764	0.074821	0.529576	7.26486	8.02564
PCBP1-AS1	0.13257	0.024283	0.308241	3.69117	4.61538
LUC7L3	0.132561	0.029969	0.345199	5.38375	6.46154
KCNIP2	0.132513	0.057313	0.467514	1.42244	1.89744
CACNG3	0.132468	0.1049	0.617774	9.17939	11.359
ARMH4	0.132359	0.031515	0.352042	1.94337	2.66667
RPL15	0.132334	0.072561	0.521935	1.55434	2.17949
NDUFB10	0.132262	0.000288	0.018943	0.447063	0.897436
SLC25A53	0.132193	0.024919	0.31383	1.24833	1.8718
KIAA0825	0.132184	0.093376	0.588285	7.87619	9.20513
PNMA2	0.132135	0.082623	0.555875	3.40696	4.25641
TPM1	0.131955	0.000518	0.028871	2.48997	3.51282
SERTAD2	0.131941	0.002725	0.084233	0.913823	1.58974
LDHA	0.131807	0.005236	0.12558	0.748857	1.35897
CNIH2	0.131734	0.019508	0.273811	0.907492	1.79487
TSPAN13	0.131531	0.039261	0.393112	2.30566	3.15385
IQSEC1	0.131474	0.087067	0.568979	8.27928	9.69231
STUB1	0.131291	0.008543	0.169535	0.665494	1.15385
PHTF2	0.131232	0.073188	0.523946	3.87232	4.74359
TUSC3	0.130874	0.015908	0.243553	4.90714	6.38462
SEMA5A	0.130857	0.136609	0.676605	1.1108	2.58974
PIP4K2B	0.130669	0.033476	0.360336	2.55645	3.41026
RABEP1	0.13061	0.024369	0.308879	6.0816	7.35897
DLGAP1	0.130597	0.016708	0.250191	133.38	151.821
RPS16	0.130502	0.003572	0.099475	0.495251	0.974359
NAP1L1	0.130486	0.040607	0.400663	6.86739	8.07692
CCDC144NL	0.130183	0.051878	0.448053	1.08301	1.46154
FAM171A2	0.130164	0.012379	0.210812	0.822019	1.35897
SAE1	0.129957	0.022145	0.294532	1.27436	1.92308
RTN4	0.12992	0.108963	0.625082	14.2789	16.1026
NHSL2	0.129807	0.068376	0.506915	1.62715	2.33333
SLC25A25	0.129649	2.25e-05	0.002898	0.361238	0.846154
EIF4E	0.129546	0.021204	0.286024	1.88779	2.51282
NUCKS1	0.129515	0.033754	0.361825	4.8586	6.07692
CSE1L	0.129482	0.014138	0.228262	0.86458	1.33333
BTBD1	0.12942	0.002144	0.072028	1.4133	2.23077
TLE3	0.129188	0.004796	0.119968	0.562082	1.17949
SSR1	0.129149	0.034466	0.366075	1.3535	1.97436
RAB10	0.129028	0.044548	0.415019	4.28843	5.17949
SLC25A22	0.128854	0.00805	0.162828	0.724587	1.25641
ZNF638	0.128785	0.034378	0.365594	15.3556	17.9744
SLITRK5	0.128765	0.073213	0.523982	5.54872	6.76923
KIF5B	0.128738	0.008871	0.172899	1.74956	2.61538
CFAP69	0.128727	0.013394	0.22133	1.52656	2.28205
TMEM179	0.128023	0.003004	0.089945	0.558917	1.02564
FHL1	0.127903	0.050107	0.440315	2.04678	3.10256
MFGE8	0.127846	0.014691	0.235204	0.672177	1.17949
PRKAR1A	0.127777	0.062019	0.487494	2.11361	2.84615
TAF15	0.127764	0.047286	0.429036	4.69856	5.76923
CEP350	0.127726	0.041083	0.402594	3.81428	4.74359
SLIRP	0.127675	0.030166	0.345817	1.0306	1.61539
YBX1	0.127601	0.000297	0.019357	0.549771	1.05128
CYCS	0.12758	0.010061	0.187524	0.82026	1.30769
RAB11FIP4	0.127566	0.070235	0.513717	3.90538	4.64103
PLEKHA8	0.127396	0.037544	0.384183	1.48998	2.1282
SESN2	0.127351	0.001755	0.063172	0.403095	1
PSMD1	0.127349	0.047666	0.430909	3.55329	4.48718
NARS	0.127136	0.005781	0.133842	1.00528	1.58974
SLF1	0.126982	0.054766	0.458438	3.68378	4.64103
DNAJC12	0.126959	0.000566	0.030547	0.691523	1.15385
DGKD	0.12693	0.009915	0.185748	1.11889	1.8718
GTF2I	0.126889	0.048713	0.434974	8.12874	9.69231
NDUFA12	0.126675	0.008107	0.16369	0.583187	1
DLG4	0.126476	0.048241	0.433207	2.47379	3.20513
ADGRL1	0.126407	0.032315	0.355294	4.62645	5.76923
TIMM21	0.126315	0.000374	0.023027	0.339782	0.717949
BCL11A	0.126261	0.150512	0.702368	5.0408	6.30769
WIPF3	0.126224	0.090526	0.58104	3.99015	5
CLHC1	0.126223	0.025536	0.316932	1.27893	2
STK4	0.125966	0.013079	0.218517	2.16743	2.97436
SMIM8	0.125801	0.049198	0.43675	1.65565	2.25641
GRIA1	0.125743	0.168116	0.729786	19.6725	21.3846
ALOX12-AS1	0.12574	0.059409	0.476312	3.73866	5.35897
GRIA4	0.125676	0.156149	0.711623	56.5871	62.641
IFT122	0.125614	0.011207	0.200441	1.70594	2.30769
KNDC1	0.125605	0.072464	0.521534	2.88885	3.69231
PGAP1	0.125601	0.064687	0.495329	4.13014	5.46154
STXBP6	0.125598	0.409661	0.911967	5.19135	6.74359
L3MBTL1	0.125537	0.011109	0.199682	1.41541	2.1282
LRRFIP1	0.125527	0.071359	0.517812	7.71333	9.28205
DDAH1	0.125466	0.031344	0.351529	6.17481	7.15385
CPSF6	0.125419	0.092401	0.585741	4.36792	5.25641
FBF1	0.125359	0.003902	0.105278	0.510376	0.846154
EEF1A2	0.125277	0.164233	0.72459	3.85649	4.84615
C15orf61	0.125276	0.006345	0.141198	0.55751	0.974359
SMIM13	0.125204	0.04202	0.406697	1.2821	1.89744
YPEL1	0.125173	0.109701	0.626558	2.89342	3.69231
SMARCA1	0.125141	0.048189	0.433043	1.72037	2.25641
KMT2C	0.125034	0.055043	0.458438	7.68097	8.84615
SF3B2	0.125023	0.010483	0.192594	0.800211	1.33333
BCL2L1	0.125013	0.022326	0.295252	1.24481	1.71795
SARAF	0.125005	0.029786	0.344533	3.88428	5.15385
GFPT2	0.124996	0.00716	0.151736	0.658108	1.17949
GHITM	0.124995	0.014253	0.229745	1.33345	1.79487
GAK	0.124964	0.014741	0.235204	1.43299	2.15385
CD163L1	0.124963	8.91e-06	0.001565	0.205417	0.820513
MLLT1	0.124958	0.013202	0.21929	0.633837	1.1282
USP34	0.124834	0.041931	0.406599	11.7995	13.5897
PPARG	0.124827	0.18478	0.751557	2.5853	3.17949
PSMD12	0.124604	0.029546	0.342489	1.27823	2.05128
RNASET2	0.124499	0.030822	0.349062	0.916989	1.48718
ATP6AP1L	0.124403	0.077055	0.537116	1.99121	2.74359
SLC6A8	0.124363	0.000541	0.02973	0.616602	1.17949
MPPED1	0.124347	0.071183	0.517252	3.00317	3.76923
RSRC2	0.124293	0.015598	0.241573	1.11537	1.66667
ARF1	0.124277	0.073924	0.526639	2.45058	3.23077
AL162457.2	0.124276	0.000189	0.013942	0.216673	0.692308
VTI1B	0.124244	0.006152	0.138699	0.92719	1.51282
AL391840.1	0.12419	0.198334	0.769999	11.3021	14.6667
CHN1	0.124069	0.140854	0.684608	39.5857	46.4103
MAP7D1	0.12403	0.029773	0.344533	1.0714	1.48718
PTP4A2	0.123935	0.063532	0.492515	2.02814	2.94872
OIP5-AS1	0.123903	0.029939	0.345199	3.59866	4.41026
C6orf62	0.123788	0.045793	0.421866	1.76222	2.74359
EIF2S2	0.123734	0.004094	0.108615	0.928948	1.64103
EIF2B1	0.123728	0.004223	0.110427	0.561379	0.871795
PALLD	0.123723	0.100346	0.607139	1.46078	1.97436
TYRO3	0.123715	0.039834	0.396855	2.67007	3.25641
ATP6AP1	0.12364	0.028274	0.335679	0.970102	1.51282
TPT1	0.123521	0.148422	0.697709	2.54942	3.46154
ZFHX3	0.123377	0.012086	0.208307	0.970102	1.97436
UNC13C	0.123333	0.364551	0.901018	5.66796	6.30769
YPEL3	0.123283	0.023711	0.304605	2.85966	3.48718
AP000787.1	0.123179	0.020768	0.283468	0.642983	1.30769
TCAF1	0.122919	0.042951	0.409669	2.8171	3.76923
ATP11B	0.122879	0.086261	0.565565	3.60288	4.53846
KIAA1324	0.122764	0.053803	0.455084	2.42877	3.5641
DRAP1	0.122727	0.003669	0.101116	0.445656	0.846154
SMIM26	0.122638	0.00011	0.009056	0.223707	0.615385
ABHD12	0.122573	0.017857	0.25958	2.02392	2.76923
ARL8B	0.122542	0.019643	0.274055	2.83327	3.79487
NFIC	0.122508	0.079825	0.545747	2.34013	3.02564
SLC7A5	0.122477	0.002411	0.077727	0.881463	1.58974
NAV2	0.122388	0.123234	0.651746	17.1727	19.5385
PHYHIP	0.122304	0.114653	0.636178	6.15934	7.66667
CA5B	0.122273	0.0118	0.206436	1.29159	1.89744
SRSF3	0.122242	0.007942	0.161525	0.851917	1.38461
POMP	0.122159	0.022413	0.296023	0.786493	1.23077
ANKRD37	0.122155	0.000572	0.03063	0.31305	0.769231
SYNCRIP	0.122152	0.00709	0.151141	0.884629	1.5641
AC110296.1	0.122019	0.159576	0.717247	2.51073	3.05128
MRPS30	0.122009	0.026366	0.322702	1.13472	1.5641
HAX1	0.121945	0.000275	0.018311	0.348927	0.871795
KRBOX4	0.121831	0.040823	0.401921	1.14914	1.71795
WBP4	0.121778	8.51e-05	0.007473	0.699613	1.23077
RPS7	0.121648	0.033779	0.361825	0.692227	1.10256
AC080132.1	0.121559	0.122197	0.650149	0.920858	1.66667
PDZD8	0.121546	0.056571	0.463683	1.59972	2.28205
FAM193A	0.12151	0.037113	0.382138	3.28984	4.05128
COX4I1	0.121503	0.040579	0.400663	0.930707	1.30769
ATP6V1F	0.121475	0.01073	0.195593	0.926134	1.61539
ABHD6	0.121419	0.051933	0.448053	1.25114	1.94872
DUXAP8	0.121377	0.129294	0.663401	1.4242	1.8718
SMG1	0.121145	0.023949	0.306741	5.18853	6.05128
SNX25	0.121018	0.08357	0.55799	1.85121	2.4359
SUDS3	0.120955	0.022879	0.297576	1.17341	1.76923
RSBN1	0.120722	0.019592	0.273851	1.707	2.17949
STRADB	0.120671	0.009996	0.186854	0.88076	1.4359
ATP5MF	0.120634	0.007979	0.162045	0.92332	1.51282
MRPS33	0.120543	0.000569	0.030624	0.278931	0.717949
CTNNA3	0.120534	0.335253	0.886525	3.98277	7.10256
CELSR2	0.120473	0.005839	0.134445	1.2821	1.71795
SEC62	0.120458	0.019778	0.275187	3.1006	4.15385
NPTX1	0.120368	0.053516	0.453972	5.02216	6
FKBP5	0.1203	0.079467	0.544128	3.95638	4.74359
EPRS	0.120288	0.033777	0.361825	1.758	2.35897
BPTF	0.120275	0.066929	0.501847	6.16532	6.94872
ZMIZ1	0.120239	0.010814	0.196845	1.66092	2.1282
AC055788.1	0.120027	6.95e-05	0.006669	0.147028	0.692308
ACTG1	0.120005	0.084617	0.561389	1.80689	2.48718
PPP1R10	0.119961	0.042562	0.407954	1.27119	1.89744
FEM1B	0.119931	0.07859	0.54174	1.83292	2.4359
KIAA0232	0.11978	0.074733	0.529141	5.64158	6.74359
MIA3	0.119665	0.078569	0.54174	2.37355	3.35897
YTHDF3	0.119585	0.03667	0.379894	1.81604	2.46154
MAP4K3	0.119405	0.076675	0.535825	8.9905	10.4872
PTMS	0.11938	0.022648	0.296749	2.20893	3.05128
RPL34	0.119302	0.108212	0.622529	1.12557	1.5641
NDUFS2	0.119078	0.041042	0.402555	1.05522	1.46154
PLXDC1	0.119054	0.011698	0.205353	0.602533	1.05128
RBSN	0.118893	0.001097	0.047111	0.663735	1.20513
RPL35A	0.118891	0.036805	0.380501	0.781217	1.15385
HDAC4	0.118767	0.155351	0.711084	6.65248	7.97436
TRAPPC5	0.118718	0.007777	0.15997	0.530074	1.05128
YAE1	0.118711	0.022307	0.295154	1.14492	1.61539
RPS9	0.118644	0.021085	0.285311	0.65459	1.07692
CSRP2	0.118597	0.003579	0.099475	0.382694	0.897436
NUTF2	0.118535	0.001494	0.056968	0.370383	0.820513
CCDC180	0.118378	0.022365	0.295611	0.883925	1.35897
AC073365.1	0.11831	0.270542	0.844032	4.37285	5.79487
CEMIP2	0.118233	0.239501	0.815552	2.96764	3.5641
G2E3	0.118197	0.049715	0.43915	2.13999	2.84615
CEP95	0.118113	0.004478	0.114185	1.64967	2.4359
RPS23	0.118043	0.048957	0.435671	0.739008	1.15385
SC5D	0.118019	0.05013	0.440315	1.47661	1.97436
SNTB2	0.11799	0.053411	0.453573	3.75237	5.5641
PRPF19	0.117892	0.011425	0.203205	1.23426	1.71795
LUZP2	0.117808	0.341134	0.888739	2.04326	2.51282
CDKN2D	0.117749	0.001417	0.055061	0.573338	1.10256
CLCN3	0.117701	0.024011	0.306966	3.36687	4.61538
GPRIN1	0.117654	0.002668	0.082957	0.63841	1.15385
SMIM29	0.117529	0.003731	0.101929	0.532184	0.974359
ETS2	0.117513	0.021044	0.285204	1.46922	2.10256
PLPPR2	0.117489	0.033788	0.361825	0.86458	1.38461
PTPRR	0.117404	0.056729	0.464062	10.3415	12.5897
PYGB	0.117307	0.03728	0.38298	1.49947	2.1282
AC096576.3	0.117165	0.028917	0.338719	0.80408	1.30769
SYNGAP1	0.117105	0.034761	0.367469	2.76539	3.41026
NR2F6	0.116929	0.002259	0.074617	0.367921	0.794872
HMGN1	0.116927	0.012594	0.213475	0.72529	1.23077
PAFAH1B2	0.116883	0.039255	0.393112	1.54485	2.10256
CDC7	0.116748	0.014573	0.233875	0.593036	1.1282
PVT1	0.116731	0.084247	0.560029	5.97678	6.51282
KITLG	0.116683	0.107635	0.621242	3.25923	4.84615
TYW1	0.116651	0.126617	0.658443	2.74112	3.61538
BLOC1S6	0.116498	0.061719	0.486707	1.41822	1.82051
ARL6IP5	0.116486	0.083982	0.559204	2.0503	2.58974
HNRNPH1	0.116438	0.002961	0.089186	1.89096	2.71795
DRP2	0.116429	0.048762	0.434974	1.50862	1.8718
CDC42BPA	0.116338	0.054007	0.456058	20.8424	23.7692
ATP5PF	0.116219	0.071454	0.518337	1.01407	1.30769
MTMR12	0.116217	0.054749	0.458438	3.38481	4.38462
NUP155	0.116208	0.001247	0.050582	0.590925	1.07692
HNRNPA0	0.116033	0.014065	0.228042	0.625747	1.10256
LINC01409	0.116006	0.081622	0.551885	1.40345	1.92308
HSPE1	0.115901	0.030707	0.348375	0.869504	1.28205
CREBBP	0.115869	0.047061	0.428461	5.39887	6.33333
AC069437.1	0.115838	0.104887	0.617774	1.72107	2
FKBP4	0.115681	0.024966	0.313844	0.790714	1.20513
PFDN2	0.115591	0.012259	0.209895	1.102	1.51282
SMCR8	0.11556	0.000483	0.027739	0.272248	0.666667
GFOD1	0.115531	0.118678	0.64321	8.3426	9.51282
RPL22	0.115368	0.0536	0.453972	1.20014	1.79487
UBR4	0.115336	0.061451	0.485338	2.18502	2.69231
GLRA3	0.115318	0.165119	0.725623	6.01618	6.79487
FAIM2	0.115273	0.148851	0.698849	7.56314	8.82051
RNASEK	0.11522	0.08532	0.563572	1.12979	1.74359
NDRG3	0.115171	0.015591	0.241573	2.42525	3.17949
TMEM70	0.115142	0.000756	0.036641	0.36968	0.717949
XPO6	0.11507	0.070316	0.513782	2.04819	2.92308
LRRC4	0.114768	0.020202	0.278807	0.950405	1.4359
ARCN1	0.114544	0.009548	0.180865	0.510376	0.923077
IPO7	0.114349	0.075588	0.531399	1.75343	2.28205
HSPH1	0.114305	0.133736	0.671011	7.42561	8.23077
TDRD9	0.114283	0.005028	0.122868	0.404502	0.820513
CHORDC1	0.11405	0.041509	0.404895	3.69434	4.87179
TNRC18	0.113972	0.024738	0.312008	3.40626	4.23077
ADCY3	0.113952	0.076988	0.536907	1.83187	2.25641
COPS9	0.113911	0.022737	0.297009	0.562786	1
ALG5	0.113856	0.022705	0.296949	0.796342	1.51282
AMN1	0.113839	0.080119	0.546689	2.02568	2.82051
CCDC7	0.113792	0.150701	0.702805	3.49666	4.07692
PDGFB	0.113781	6.79e-05	0.006571	0.303904	0.820513
HMGXB3	0.113758	0.002503	0.079505	0.807246	1.23077
ACTR3	0.113618	0.033043	0.358717	1.39149	1.8718
HPCAL1	0.113363	0.262001	0.836682	5.67183	6.58974
SGPL1	0.113345	0.074088	0.527242	1.37847	1.97436
SLC1A4	0.113339	0.01639	0.24811	1.38797	2
SOBP	0.113335	0.133282	0.669724	10.8041	12.1539
GPM6B	0.113273	0.17122	0.733848	17.0577	18.4103
SRRM4	0.113224	0.143465	0.691012	9.57158	11.2051
CBX3	0.113217	0.058228	0.470793	1.13648	1.64103
TCEA1	0.113209	0.020198	0.278807	1.07316	1.66667
MAML3	0.113171	0.123094	0.65168	1.32817	1.74359
CHST1	0.113158	0.097102	0.598105	1.68836	2.33333
KCNF1	0.113147	0.001604	0.059324	0.256419	0.666667
HNRNPC	0.113107	0.032439	0.355742	4.66057	5.38462
UBE2K	0.113084	0.057959	0.469586	5.99472	6.84615
CELF4	0.113033	0.170248	0.733099	9.99085	11.4359
RANBP3	0.112995	0.00975	0.183268	0.905733	1.35897
LINC00862	0.112955	0.045033	0.41741	1.31938	1.8718
RBM8A	0.112881	0.007097	0.151141	0.44038	0.897436
ABITRAM	0.112817	0.004511	0.114696	0.509673	1.07692
GABARAP	0.112797	0.05726	0.467366	0.937038	1.41026
HNRNPR	0.11278	0.037762	0.385427	1.48294	2.05128
ARNT2	0.112755	0.261565	0.836283	11.8864	13.359
SELENOT	0.112732	0.074979	0.529962	1.36476	1.97436
SRA1	0.112696	0.00785	0.160612	0.48681	0.897436
STK24	0.112692	0.075539	0.531399	1.59268	2.17949
AC034195.1	0.112677	0.169482	0.7324	1.0313	1.61539
LINC02552	0.112661	0.015814	0.243031	1.71966	2.92308
RBM4	0.11254	0.0077	0.158513	1.41681	1.94872
USF2	0.11243	0.050399	0.440842	1.19733	1.71795
FAU	0.112393	0.063781	0.492947	0.790362	1.23077
SRP9	0.11228	0.021096	0.285311	0.971861	1.46154
EFR3B	0.112276	0.004403	0.113062	3.21878	4.07692
TSNARE1	0.112266	0.026965	0.327686	1.45304	2.10256
C1orf216	0.112218	0.017044	0.2525	0.70313	1.15385
PRDX1	0.112193	0.052278	0.449606	0.774886	1.20513
ANAPC11	0.112153	0.001289	0.051792	0.286669	0.641026
HUWE1	0.112147	0.135878	0.675803	3.51671	4.61538
UBE2B	0.112081	0.02546	0.316702	4.48575	5.48718
ACSL3	0.112032	0.136604	0.676605	5.17024	6.33333
RNF19A	0.111975	0.10402	0.616138	4.00317	4.74359
ACTR3B	0.111948	0.047867	0.431969	2.47309	3.02564
MAST1	0.111923	0.117698	0.641398	4.21351	5.02564
FAM53B	0.11192	0.151638	0.704568	2.26557	3.07692
TBPL1	0.111769	0.07079	0.514685	1.86317	2.41026
PPP2R5E	0.11172	0.036772	0.380477	5.24376	6.15385
ATP5PD	0.111693	0.012957	0.217293	0.512487	0.923077
AC027251.1	0.111478	0.005359	0.126945	0.59198	0.923077
FUS	0.111419	0.037941	0.385789	2.74886	3.41026
WDR44	0.111383	0.065326	0.496512	1.29476	1.8718
TET2	0.111325	0.114376	0.635588	1.64509	2.05128
TRIM71	0.111281	0.004212	0.110272	0.353852	0.74359
SLC16A7	0.11128	0.192174	0.761179	5.3841	6.28205
AP003469.4	0.11124	0.06196	0.487392	1.0313	1.58974
TOB1	0.111188	0.005041	0.122949	0.593739	1.07692
TLE5	0.111118	0.0891	0.576652	2.53957	3.28205
ZNF345	0.110962	0.018191	0.261477	0.914879	1.35897
DTD1	0.110913	0.016422	0.248268	1.65987	2.41026
RNF145	0.110901	0.108014	0.622015	3.42244	4.25641
HDLBP	0.110853	0.071527	0.518416	2.02673	2.4359
TIAM1	0.110805	0.107722	0.621242	5.72775	6.71795
TRAPPC6B	0.110752	0.074602	0.528615	1.61238	2.15385
ZER1	0.110742	0.054497	0.457877	4.68343	5.69231
NFIB	0.110603	0.469187	0.911967	10.7077	11.4615
SNAP23	0.11055	0.058963	0.474463	1.38621	2
STAT5B	0.110502	0.088811	0.575221	1.34998	2
PPM1H	0.110451	0.099743	0.60535	6.68379	7.71795
EHD3	0.110395	0.005339	0.12689	1.05522	1.69231
RPS17	0.110317	0.020174	0.278722	0.514597	0.897436
SPATA2L	0.110312	0.001095	0.047088	0.312346	0.74359
AZIN2	0.110202	0.061233	0.484517	1.78403	2.10256
COX17	0.110167	0.005008	0.122868	0.354203	0.666667
PKNOX2	0.110073	0.116317	0.639403	7.23391	8.5641
NCAM2	0.110024	0.355198	0.89797	42.8618	49.8205
HNRNPM	0.110015	0.044726	0.416078	1.76046	2.23077
FAM234B	0.109996	0.041697	0.405403	1.08934	1.64103
ADD2	0.109889	0.065749	0.497724	5.92825	7.35897
BANF1	0.109858	0.00186	0.065855	0.584594	0.948718
HSPA8	0.109837	0.028801	0.338135	0.638762	1.23077
SOD2	0.109821	0.08974	0.57877	2.27858	3.10256
PPFIA2	0.109768	0.221004	0.795956	43.6848	48.359
ARID3A	0.109738	0.024089	0.307459	0.576855	0.974359
YIPF6	0.109613	0.030164	0.345817	0.734787	1.15385
KHDC4	0.109505	0.023124	0.299925	0.937742	1.33333
CDC37L1	0.109491	0.005912	0.135166	0.845937	1.35897
AC021733.4	0.109489	0.000203	0.014632	1.08934	2
SLC9A9	0.109446	0.158543	0.71582	2.22019	3.33333
C1orf115	0.109413	0.043245	0.410947	1.57334	2.02564
AC109927.1	0.109328	0.046141	0.42419	0.378122	0.923077
ST7L	0.109229	0.122865	0.651273	2.34893	3.15385
ZBTB38	0.109227	0.041028	0.402555	4.50123	5.35897
EID1	0.109124	0.100886	0.608585	1.41435	2.05128
EP400	0.109101	0.000483	0.027739	2.71579	3.51282
TRAPPC1	0.109072	0.002558	0.080551	0.40802	0.769231
ST8SIA3	0.10906	0.165548	0.726265	4.78931	6.12821
MICOS10	0.10901	0.123219	0.651746	1.11467	1.58974
MORN4	0.108977	0.016337	0.247744	0.895181	1.30769
CRBN	0.108941	0.078434	0.541536	2.75765	3.48718
MRPS16	0.108922	0.03189	0.3532	0.854731	1.23077
PAFAH1B1	0.108896	0.072717	0.522346	7.17974	8.07692
USP25	0.108802	0.158301	0.715286	7.00739	8.30769
CD81	0.108744	0.032023	0.353456	0.902216	1.30769
PCDH8	0.108712	0.046734	0.427612	1.02884	1.4359
KLF9	0.108692	0.065359	0.496603	1.81674	2.46154
SPOPL	0.108675	0.075294	0.530762	1.60781	2.07692
ARMC9	0.108649	0.172172	0.736114	7.18466	8.5641
HSP90B1	0.108614	0.100566	0.607593	2.06085	2.53846
SERBP1	0.108586	0.053841	0.455112	0.944073	1.33333
UGGT1	0.108539	0.105686	0.619145	2.20401	2.69231
RPS3	0.108494	0.064357	0.494102	0.992965	1.4359
LINC02153	0.108457	0.011505	0.20391	0.326064	0.769231
NDUFS5	0.108365	0.057745	0.468605	0.7879	1.30769
USP47	0.108361	0.085301	0.563572	6.48048	7.51282
TCP1	0.108339	0.036343	0.377254	0.817095	1.23077
EIF1AX	0.108271	0.115847	0.638781	2.3039	3.10256
RBM39	0.108167	0.03711	0.382138	4.55786	5.46154
MAGEE1	0.108147	0.001212	0.04989	0.457615	0.820513
GOLGA7B	0.10813	0.069277	0.51079	1.13401	1.53846
IWS1	0.108053	0.092465	0.585819	1.69996	2.20513
RANBP6	0.108041	0.017802	0.259235	0.538867	0.846154
NME1	0.108028	0.003228	0.094339	0.365811	0.692308
C12orf73	0.107992	0.015773	0.242798	0.487161	0.948718
LINC01102	0.107989	0.101529	0.610387	1.31199	1.94872
PITPNM2	0.107896	0.138492	0.680418	3.7981	4.82051
SERINC1	0.107715	0.217829	0.792385	3.95463	4.71795
AC006460.2	0.107646	0.001223	0.050192	0.547661	1.07692
INSYN1	0.107456	3.05e-07	0.000121	0.246571	0.666667
ARPC5L	0.107408	0.028942	0.338719	0.657052	1.10256
CDH11	0.107392	0.301386	0.863617	2.42174	3.15385
HEY1	0.107379	0.015511	0.240826	0.514949	0.974359
CD276	0.107364	0.025203	0.315085	0.994724	1.46154
MIR4435-2HG	0.107339	0.022986	0.298469	2.61906	3.69231
DNAJA4	0.107299	0.109919	0.626998	1.2318	1.53846
RPL7	0.10726	0.031906	0.353225	0.493141	0.846154
CPEB4	0.107192	0.13521	0.674443	10.2518	12.2051
USP42	0.107181	0.036061	0.375816	1.0605	1.58974
STARD9	0.107178	0.020289	0.279715	1.62997	2.25641
CTSB	0.107006	0.081866	0.552434	1.64122	2.20513
CBX1	0.106994	0.00077	0.037011	0.815688	1.4359
DNAJA2	0.106924	0.0009	0.041463	0.765389	1.17949
SMCR5	0.106909	0.005458	0.12862	0.398523	0.846154
AHRR	0.106866	0.004714	0.1188	0.281745	0.820513
CHURC1	0.10685	0.035786	0.374501	0.873021	1.17949
FADS3	0.106799	0.017936	0.260045	1.21175	1.79487
NCBP2	0.106754	0.003805	0.103403	0.374956	0.794872
MTMR7	0.106722	0.028298	0.335679	3.67394	4.61538
TAF1	0.106629	0.01484	0.235484	1.88815	2.46154
SERF2	0.106608	0.075812	0.531788	0.998241	1.46154
ITPKA	0.106597	0.154061	0.70853	1.71474	2.23077
PDK2	0.106476	0.04234	0.407643	0.864228	1.20513
COX7B	0.106379	0.0331	0.358717	0.549771	0.974359
CACNB2	0.106317	0.131412	0.666902	32.8336	37.5385
MZT2A	0.106229	0.044283	0.414666	0.893774	1.23077
EIF4E2	0.105872	0.026786	0.325968	0.699613	1.02564
SNX2	0.105782	0.019618	0.273851	1.7063	2.38462
ERLEC1	0.10569	0.00191	0.067055	1.08618	1.8718
B4GALT5	0.105683	0.034994	0.368779	2.67992	3.28205
CNBP	0.105639	0.01756	0.257292	0.996131	1.51282
MEAF6	0.105605	0.08841	0.574363	1.25712	1.71795
PDCD6	0.105416	0.028462	0.336312	1.39958	2
RPP14	0.105353	0.008676	0.171169	0.561379	0.974359
JPH4	0.105286	0.156893	0.71282	6.93563	7.94872
RNF213	0.105135	0.039891	0.397031	1.10552	1.53846
ALDH8A1	0.105081	0.032342	0.355448	0.75554	1.23077
CD96	0.105078	0.007796	0.160108	0.221245	0.794872
PTCD2	0.104979	0.000505	0.028348	0.589518	1.10256
DICER1	0.104911	0.119767	0.645242	3.79247	4.69231
FAM92A	0.104894	0.075416	0.53112	1.52058	1.8718
SPOCK3	0.10486	0.509543	0.911967	9.29546	12.4359
CAMSAP2	0.104838	0.127276	0.659912	9.44952	11.0769
CLASP2	0.104785	0.109752	0.626558	18.72	20.5128
SMIM14	0.104773	0.038616	0.389485	1.29089	1.94872
LARP6	0.104759	0.005127	0.124208	0.324657	0.666667
ATP2B1	0.104613	0.237273	0.813308	26.8097	29.2051
CSNK1D	0.104553	0.062572	0.489538	1.44073	1.97436
SNW1	0.104539	0.0555	0.459323	0.906085	1.38461
XKR4	0.104409	0.216867	0.791577	8.84488	10.6923
SPINT2	0.104371	0.046252	0.424886	1.10658	1.5641
PRRT2	0.10435	0.139705	0.683101	2.30109	2.74359
ZBTB21	0.104341	0.000125	0.010123	0.631727	1.20513
HNRNPK	0.1043	0.032795	0.357209	1.9402	2.58974
AC005562.1	0.104199	0.041114	0.402594	0.714386	1.1282
TM2D1	0.104178	0.053689	0.454572	1.10552	1.66667
CIAO2B	0.104143	0.021947	0.292499	0.524446	0.871795
EIF5	0.104107	0.163908	0.72459	1.62082	2.17949
RPL13	0.103999	0.229544	0.806128	1.72001	2.35897
LZIC	0.103981	0.014375	0.231345	0.472388	0.948718
NEFL	0.103897	0.139326	0.682664	2.93458	3.61538
NUBPL	0.103853	0.224671	0.80088	2.01935	2.5641
CYLD	0.103849	0.096387	0.5954	2.24481	2.74359
LINC00667	0.10352	0.026718	0.325612	0.554344	1.02564
CEPT1	0.103512	0.093883	0.589238	1.58495	2.07692
KLHDC3	0.103486	0.113943	0.634833	1.23707	1.79487
CELF6	0.103466	0.064175	0.494031	1.16215	1.92308
SLC6A17	0.103453	0.163766	0.72459	2.5663	3.38462
SH3RF2	0.103312	0.151641	0.704568	1.23567	2.02564
NHLRC3	0.103285	0.06044	0.480387	0.951108	1.28205
CGREF1	0.103257	0.045971	0.423202	0.818502	1.1282
AEBP2	0.103205	0.255707	0.830142	12.5856	13.4103
VXN	0.103194	0.13251	0.668643	2.02005	2.4359
CFAP36	0.103183	0.099819	0.60535	1.58037	2
NAA15	0.103129	0.100964	0.608585	2.18994	2.5641
EPHA7	0.103093	0.158918	0.715906	2.65072	4.10256
SLC8A2	0.103077	0.182027	0.748456	3.09884	3.79487
GABRB2	0.103045	0.136937	0.677782	28.0545	31.8718
SAMD1	0.102955	0.000665	0.034002	0.278579	0.641026
HDAC2	0.102893	0.057104	0.466684	1.02357	1.46154
RABGEF1	0.102889	0.163826	0.72459	5.24657	6.38462
N4BP2	0.102844	0.002366	0.077142	0.981709	1.69231
AC244131.2	0.1028	0.00587	0.134895	0.239536	0.615385
BCL7C	0.102704	0.002654	0.082936	0.165318	0.615385
SCAF8	0.102703	0.055586	0.459323	3.97292	4.48718
MTREX	0.102697	0.084569	0.561364	2.58213	3.41026
MAP3K20	0.102534	0.051854	0.448053	0.846993	1.17949
SYDE2	0.102476	0.008327	0.166726	0.550475	0.974359
EIF1B	0.102441	0.124931	0.655315	1.28878	2
CYB5R4	0.102299	0.151301	0.70414	2.16039	2.66667
RFK	0.102282	0.017939	0.260045	0.6465	1.1282
PMPCB	0.102243	0.00271	0.083877	1.76574	2.23077
BDNF	0.102211	0.005523	0.129389	0.202955	0.871795
RNF24	0.102147	0.192646	0.762284	5.03975	5.87179
AC090579.1	0.102061	0.238387	0.814825	1.89377	2.41026
EPN1	0.10204	0.052944	0.452452	0.930355	1.38461
FNDC3A	0.101989	0.090607	0.581266	5.88146	7.23077
SUCO	0.101936	0.059579	0.477031	1.05347	1.41026
PPP6R3	0.101848	0.042097	0.406998	5.70102	6.58974
CCDC138	0.101831	0.218666	0.793813	2.21351	2.94872
TBR1	0.101829	0.05977	0.477506	1.8695	2.4359
ELK4	0.101813	0.04835	0.433466	0.813577	1.17949
HLF	0.1018	0.186125	0.752635	4.56876	5.64103
RANBP2	0.101791	0.041882	0.406285	4.18431	5.07692
PPIG	0.101692	0.120653	0.646773	3.44425	4.10256
CASC3	0.101662	0.08007	0.546505	1.30672	1.97436
NMNAT2	0.101655	0.18705	0.752635	11.1527	12.5897
SPCS1	0.101606	0.055215	0.45856	0.694337	1
ARGLU1	0.101497	0.006993	0.149976	5.22476	6.02564
PCGF2	0.101442	0.005282	0.126024	0.366514	0.641026
DTWD1	0.101432	0.034798	0.367469	4.02532	5.12821
TXLNG	0.101389	0.100418	0.607139	1.38445	1.89744
SETX	0.101302	0.133285	0.669724	3.30672	4.20513
2022-03-06	0.101264	0.111901	0.631649	6.72388	7.61538
CCDC191	0.101121	0.064975	0.495708	0.850158	1.30769
COG2	0.101089	0.080535	0.548213	1.09989	1.51282
SLC25A6	0.101072	5.2e-05	0.005336	0.765389	1.46154
GPR85	0.101059	0.012144	0.208741	0.44249	0.794872
FGD5-AS1	0.101037	0.087886	0.572118	0.946535	1.38461
RABAC1	0.101031	0.031765	0.352963	0.742877	1.05128
HCN2	0.100985	0.032715	0.356794	0.661625	1.02564
CEP290	0.100923	0.187092	0.752635	4.51389	5.41026
TNRC6C	0.100853	0.173875	0.737546	10.9979	12.359
DYNC1LI2	0.10075	0.043841	0.413084	2.29054	3.02564
NDUFC2	0.100726	0.005295	0.126123	0.95955	1.51282
TERF2	0.100698	0.074101	0.527242	1.04889	1.48718
HOMER2	0.100682	0.077211	0.537492	1.38832	2
CHPF	0.100656	0.001017	0.044849	0.195216	0.538462
AGO3	0.100653	0.064047	0.49356	5.69574	6.76923
SRGAP1	0.100623	0.009622	0.181585	0.836792	1.35897
INA	0.100581	0.15884	0.715906	1.84066	2.30769
OXCT1	0.100578	0.137077	0.678083	2.65283	3.35897
ZNF398	0.100561	0.105517	0.619015	1.38762	1.82051
CEP85L	0.100407	0.228415	0.80484	3.66655	4.41026
KCNJ4	0.100349	0.120448	0.646752	1.42279	1.79487
FOXN2	0.100292	0.136022	0.676021	1.21491	1.64103
CKMT2-AS1	0.10028	0.12887	0.662416	1.94583	2.61538
PRRC2A	0.100254	0.076824	0.536348	0.912768	1.33333
ZNF428	0.100215	0.038865	0.391089	0.490679	0.846154
DCTN2	0.100194	0.018222	0.26178	0.886036	1.38461
SLC15A4	0.10012	0.060117	0.479182	0.794231	1.17949
PPP3CB	0.100113	0.164297	0.724599	5.34436	6.23077
ZC3H15	0.10005	0.088768	0.575102	1.5656	2.07692
SYT12	0.09996	0.093551	0.588807	0.904326	1.30769
SIPA1L1	0.099924	0.200696	0.77176	39.4129	43.282
BCL7A	0.099895	0.113084	0.633899	1.28561	1.61539
SHC3	0.099764	0.104196	0.616391	5.90186	7.76923
FUT9	0.099754	0.309688	0.869332	15.6539	17.0256
TIMM23	0.09975	0.052603	0.45104	0.74956	1.1282
CRMP1	0.099738	0.073359	0.524882	2.32888	3.05128
JPH3	0.099526	0.124476	0.654144	2.90784	3.4359
UBAC2	0.099506	0.082687	0.555925	4.363	4.82051
COMT	0.099454	0.105568	0.619015	1.02462	1.33333
PBX1	0.099433	0.213772	0.786912	25.5783	29.8974
MPRIP	0.099427	0.150525	0.702368	4.93704	5.5641
RAB23	0.099419	0.014852	0.235484	0.764333	1.25641
AL117336.2	0.099296	0.028323	0.335745	1.61801	2.02564
LINC01572	0.099272	0.124848	0.655147	1.03517	1.33333
TLCD3B	0.099244	0.011854	0.206855	0.367218	0.717949
CTDNEP1	0.099232	0.003413	0.097722	0.6465	1.17949
KCTD7	0.099178	0.062867	0.49063	0.922969	1.20513
RIMS3	0.099178	0.164379	0.724634	2.57615	3.25641
SLC1A1	0.099131	0.103251	0.613818	3.00809	3.89744
MAP7	0.099042	0.016606	0.249885	20.2501	22.9744
CNTFR	0.098999	0.008787	0.172174	0.334154	0.641026
RAB8B	0.098952	0.032755	0.357054	1.06964	1.41026
NADK	0.098914	0.009754	0.183268	0.424903	0.769231
WNK1	0.098849	0.170166	0.733099	9.2529	10.8461
RNF7	0.098812	0.014861	0.235484	0.373197	0.717949
DCLK1	0.098764	0.120206	0.646672	36.4833	42.1538
PITPNM3	0.09876	0.154634	0.7096	1.4752	1.89744
POLR2J	0.098669	0.000536	0.029551	0.351741	0.794872
ATP5ME	0.098422	0.144817	0.692061	1.87126	2.5641
MRFAP1L1	0.098413	0.005429	0.128251	0.435104	0.769231
VOPP1	0.098299	0.194634	0.765895	2.29546	2.79487
GOLGA3	0.098291	0.011816	0.206572	2.11502	2.76923
CYC1	0.098211	0.005893	0.135147	0.289835	0.589744
HNRNPUL2	0.0982	0.080836	0.549184	1.01548	1.48718
SDK2	0.0982	0.045418	0.419769	0.712276	1.1282
GPR173	0.098171	0.02699	0.327836	0.936687	1.30769
DOK5	0.098136	0.155157	0.710983	1.87478	2.28205
CIC	0.098077	0.001637	0.060297	0.262399	0.564103
RUFY2	0.098052	0.099148	0.604153	4.10623	5.10256
METTL2B	0.09805	0.064509	0.49441	0.797045	1.1282
HSBP1	0.097993	0.050942	0.44323	0.642279	0.948718
FGF13	0.097948	0.107461	0.621129	2.17763	2.76923
NDUFS3	0.097934	0.009546	0.180865	0.455153	0.871795
MRPL38	0.097898	0.043958	0.413242	0.545199	0.974359
TRDMT1	0.097864	0.002065	0.070586	0.521984	1.10256
NUP58	0.097782	0.129824	0.663591	2.2325	2.69231
MAPK1	0.097769	0.17676	0.741514	7.12627	8.38462
CIAO1	0.097763	0.025405	0.31653	1.40978	1.79487
TXNRD1	0.097761	0.105484	0.619015	1.03904	1.41026
SHFL	0.097725	0.055131	0.45856	0.631375	0.948718
SLC29A4	0.097714	0.004943	0.12182	0.300387	0.666667
EEF1G	0.097662	0.039263	0.393112	0.494196	0.846154
EDEM1	0.09766	0.005105	0.123936	1.03869	1.71795
RFPL1S	0.097641	0.180277	0.745779	3.03095	3.76923
TMEM35A	0.097619	0.077148	0.5374	0.790011	1.15385
PAPPA2	0.097518	0.033252	0.35965	0.354907	0.846154
PRKCE	0.097469	0.207372	0.781034	18.2258	20.5385
GNAZ	0.097379	0.021009	0.285204	0.774886	1.15385
HMGA1	0.097372	0.000879	0.04081	0.196272	0.512821
INPP5A	0.097363	0.205347	0.778078	2.40309	3
FOXG1	0.09732	0.124478	0.654144	1.18853	1.5641
TRAK2	0.097188	0.062195	0.488204	4.01513	5.17949
POGZ	0.097183	0.14154	0.686863	6.46395	7.35897
PEX1	0.09717	0.110899	0.62965	1.23356	1.64103
PSD2	0.097058	0.009278	0.177587	0.315864	0.641026
ZNF609	0.097001	0.065081	0.495837	7.30918	8.20513
RETREG2	0.096681	0.131364	0.666902	1.00563	1.4359
RPL27A	0.09663	0.033783	0.361825	0.625747	1.02564
TIPRL	0.096593	0.132353	0.668643	1.5867	2
GNAQ	0.096589	0.166099	0.726689	18.5751	20.8462
BRD3	0.096519	0.027785	0.333539	0.563489	0.846154
SNHG29	0.096412	0.017707	0.258475	0.693985	1
SMG7	0.096389	0.043343	0.411294	2.51952	3.51282
TMX2	0.096367	0.107315	0.621129	1.22652	1.64103
SGK2	0.096351	2.48e-05	0.003067	0.090397	0.384615
FBXL14	0.096297	0.062759	0.49023	0.825185	1.17949
RPL29	0.096215	0.097459	0.599392	0.910658	1.23077
WWTR1	0.096124	0.112678	0.633688	0.73936	1
CHCHD10	0.096093	0.08181	0.552434	1.68414	1.94872
SVEP1	0.096089	0.005503	0.129161	0.549068	1.17949
DPP8	0.09605	0.118445	0.643144	1.92719	2.35897
FAM120C	0.095985	0.090651	0.581403	0.865283	1.23077
AC093297.2	0.095893	0.041141	0.402594	0.845234	1.1282
RASGRP1	0.095888	0.087184	0.569136	1.09567	1.76923
DNAL1	0.095821	0.103207	0.613818	1.20577	1.51282
LNPK	0.095743	0.00155	0.058077	1.98663	2.61538
AC027031.2	0.095688	0.072699	0.522346	0.820964	1.17949
NDUFC1	0.09564	0.077755	0.539319	0.760464	1.15385
TRMT112	0.095617	0.042967	0.409669	0.46465	0.794872
WDR12	0.09555	0.085628	0.564151	0.936335	1.25641
CRIP2	0.095523	0.091908	0.585073	1.21351	1.69231
C18orf32	0.095519	0.071786	0.519134	0.778051	1.1282
CAPZB	0.095508	0.142077	0.687947	3.63806	4.07692
KIF21A	0.095479	0.146635	0.695304	6.91453	8.02564
ECE2	0.095454	0.030886	0.349485	0.331692	0.717949
CAMK2N2	0.09544	0.000207	0.014935	0.277875	0.666667
DAAM1	0.09541	0.019691	0.274272	7.99894	8.92308
COX5A	0.095357	0.04864	0.434805	0.623989	1.05128
SNCB	0.095346	0.238484	0.814825	3.65143	4.25641
C1S	0.095336	0.029965	0.345199	0.430883	0.794872
LY6E	0.095331	0.15231	0.706422	0.955329	1.25641
WDR45B	0.095308	0.090674	0.581406	1.2012	1.53846
SUN1	0.095227	0.177629	0.742771	2.64263	3.15385
GIT2	0.095187	0.037871	0.385427	2.53992	3.05128
SF3B1	0.095089	0.155528	0.711378	2.2332	2.61538
SRRM2	0.095089	0.156478	0.712322	2.79353	3.5641
BCCIP	0.095083	0.051473	0.446432	0.762223	1.23077
TPD52L2	0.095039	0.152704	0.706929	1.63524	2.1282
AL033504.1	0.094994	0.129967	0.663992	0.558565	1.10256
UQCRH	0.094973	0.22077	0.795877	1.57791	2.23077
NDUFA1	0.09496	0.044002	0.413387	0.497362	0.846154
MAN2B2	0.094958	0.000329	0.02101	0.499121	0.846154
CEP44	0.094931	0.092553	0.585832	1.11361	1.4359
SULT4A1	0.094844	0.209367	0.782193	2.23356	2.58974
SCAMP1	0.094841	0.210229	0.783134	2.8586	3.71795
RUFY3	0.094838	0.069802	0.511961	9.92508	11.0769
PLEKHB2	0.09478	0.176524	0.741176	1.40696	2.02564
GRB2	0.094763	0.104406	0.616972	1.89202	2.51282
FNIP1	0.0947	0.055602	0.459323	6.75906	7.97436
LSM7	0.094653	0.008497	0.169176	0.332044	0.666667
KMT2A	0.094639	0.030506	0.347325	6.30074	7.33333
CPLX1	0.094603	0.277293	0.849646	1.75378	2.33333
PACS2	0.094565	0.184672	0.751557	1.73514	2.30769
CDC40	0.09448	0.156183	0.711623	3.91312	4.5641
B3GALNT1	0.094431	0.050867	0.44323	0.580725	1
PSPC1	0.094372	0.144537	0.691879	6.57439	7.17949
HLTF	0.094311	0.167351	0.728435	1.71474	2.17949
AL035409.1	0.094254	0.029413	0.341567	0.839606	1.35897
XIAP	0.09422	0.104141	0.616334	1.81674	2.51282
AC008591.1	0.094097	0.001955	0.067992	0.734084	1.66667
CCK	0.094081	0.356054	0.89797	4.1312	5.4359
CD47	0.094081	0.164236	0.72459	7.92402	9.07692
MN1	0.094079	0.025721	0.318146	0.323954	0.641026
POU3F2	0.094068	0.016678	0.250107	0.567007	0.923077
SAP18	0.094048	0.089829	0.578886	0.702427	1.07692
HIST1H2AC	0.093986	0.00074	0.03619	0.463243	1.15385
AC104596.1	0.093978	0.180095	0.745662	1.02005	1.38461
RPS15A	0.093909	0.042856	0.409228	0.423145	0.74359
ATP2C2	0.09388	0.00769	0.158513	0.221949	0.615385
MTRNR2L12	0.093875	0.230679	0.807109	1.50334	1.82051
MYO1E	0.093844	0.046902	0.427991	0.378825	0.820513
PTPA	0.093838	0.161834	0.721258	1.54942	1.97436
KCNIP4	0.093785	0.285305	0.85542	602.701	651.256
RIMKLB	0.093736	0.032481	0.3559	0.711221	1.10256
HACD3	0.093665	0.093845	0.589238	2.09321	2.69231
CACYBP	0.093607	0.191763	0.760855	1.35244	1.8718
ALDH1L2	0.093603	0.127145	0.659771	1.52198	1.92308
AC009041.2	0.093593	0.420033	0.911967	4.66514	5.38462
SENP6	0.093571	0.054727	0.458438	6.4847	7.25641
DDX46	0.09355	0.007908	0.161103	1.85438	2.30769
DIAPH2	0.093529	0.284096	0.854971	10.7858	11.4615
SLC30A9	0.093528	0.164156	0.72459	2.89096	3.41026
OGG1	0.093447	0.030373	0.346587	0.453043	0.820513
ZFHX2-AS1	0.093397	0.011591	0.204724	0.650721	1.02564
AP001977.1	0.093367	0.363462	0.900849	4.85649	6.07692
RHBDD2	0.093264	0.024067	0.30733	1.66162	2
CRCP	0.093246	0.009048	0.174877	0.926838	1.25641
HMG20A	0.093211	0.032061	0.353718	2.5459	2.94872
TUBE1	0.093204	0.013761	0.224809	1.59691	2.4359
TOP2B	0.093201	0.183401	0.750787	2.52128	2.8718
CDC14B	0.093187	0.123354	0.652072	3.88006	5.33333
EIF3L	0.093172	0.063349	0.491694	0.617306	1.02564
NAP1L4	0.093154	0.022546	0.296235	1.91206	2.53846
STXBP5	0.093096	0.252076	0.826356	21.1604	22.2051
GNAO1	0.093042	0.236685	0.812484	9.58178	10.5385
GTF3C1	0.093041	0.087501	0.570316	1.54485	2.15385
ATP9A	0.093034	0.172152	0.736114	7.06824	8
STX1B	0.093024	0.164919	0.725168	1.73725	2.20513
LONRF3	0.09301	0.072727	0.522346	0.547309	0.974359
RUFY1	0.093	0.157281	0.713488	1.37144	1.82051
AL031658.1	0.092998	0.015109	0.237235	0.264509	0.615385
CACNB3	0.092942	0.048754	0.434974	0.814281	1.23077
LNX1	0.092847	0.253961	0.828857	7.0401	7.4359
AC006059.1	0.092823	0.02273	0.297009	0.544847	0.923077
FAM49B	0.092815	0.206537	0.780151	9.44179	10.8974
CSNK2A2	0.09281	0.001459	0.056012	1.16075	1.82051
CLN8	0.092773	0.015639	0.241741	0.386212	0.692308
CUTA	0.092739	0.022989	0.298469	0.383046	0.717949
APMAP	0.092723	0.115176	0.636998	0.948646	1.30769
TPI1	0.092698	0.006347	0.141198	1.65107	1.94872
CCT4	0.092652	0.15803	0.71469	1.32114	1.69231
TF	0.0926	0.021456	0.287755	0.714738	1.23077
BCLAF1	0.092572	0.181386	0.747157	2.76855	3.41026
NIPBL-DT	0.092526	1.21e-05	0.001988	0.633837	1.02564
CCND2	0.092493	0.251798	0.82608	1.80513	2.41026
ZFC3H1	0.092455	0.18199	0.74843	2.47098	3
KCNH3	0.092428	0.174025	0.737677	1.94126	2.46154
TRAF3	0.092351	0.341486	0.889227	4.35807	5.23077
AC013460.1	0.092348	1.53e-05	0.002302	0.058389	0.461538
GNG8	0.09231	1.52e-08	1e-05	0.018291	0.333333
RTN4RL2	0.09229	0.089775	0.57877	0.849103	1.17949
MAPRE2	0.092224	0.224264	0.800511	9.98136	10.8718
AC139887.2	0.092181	0.251367	0.825721	2.53816	3.17949
ZNF516	0.092048	0.123169	0.651746	1.67323	2.17949
AC097515.1	0.091975	0.034619	0.367239	0.38797	0.871795
EMC10	0.091857	0.019966	0.276456	0.381991	0.692308
CWC27	0.09184	0.262457	0.837254	5.01513	6.4359
MDM4	0.091801	0.117412	0.640901	2.10658	2.61538
PRPF8	0.091762	0.111778	0.631649	1.00352	1.30769
INSYN2B	0.091746	0.109758	0.626558	1.91664	2.53846
TIAL1	0.091723	0.176263	0.741176	1.35631	1.84615
RPL17	0.091719	0.232525	0.808699	1.0904	1.46154
RAB1B	0.091669	0.051902	0.448053	0.549068	0.769231
CCDC30	0.091644	0.284359	0.854971	6.04502	6.5641
SEMA4F	0.091641	0.129618	0.663401	1.27049	1.71795
AP2S1	0.091628	0.042485	0.407954	0.883222	1.33333
SLC25A4	0.091585	0.05733	0.467514	0.835385	1.15385
UNC13A	0.091574	0.198542	0.769999	5.61484	6.38462
MBP	0.091555	0.286669	0.855785	3.49068	4.12821
ELAVL3	0.091493	0.24782	0.82355	7.73092	8.35897
RPS28	0.091491	0.331065	0.883741	1.5058	1.89744
PYURF	0.091471	0.012334	0.210381	0.32923	0.666667
PDIA5	0.091449	0.122802	0.651073	0.924376	1.28205
PPTC7	0.091391	0.044265	0.414647	0.596905	0.948718
DDX5	0.091171	0.093851	0.589238	5.58811	6.58974
UBQLN2	0.091131	0.12231	0.650285	0.976082	1.38461
MT3	0.091128	0.24354	0.81998	1.56279	2
TSPYL2	0.091118	0.127022	0.659771	2.25501	2.84615
AC005726.1	0.091106	0.22737	0.803317	2.26486	2.76923
ZDHHC21	0.091064	0.166702	0.72809	8.6356	9.74359
CCNK	0.091061	0.017377	0.255652	0.551882	0.820513
LRRN2	0.091057	0.294319	0.858861	2.73127	3.20513
FBRSL1	0.091028	0.06827	0.506573	0.941611	1.28205
HS6ST1	0.091012	0.120607	0.646773	2.56138	3.02564
PDAP1	0.090928	0.01483	0.235484	0.483996	0.897436
ASNSD1	0.09091	0.016437	0.248268	0.317974	0.641026
PER2	0.090905	0.04691	0.427991	0.5656	0.820513
MAT2A	0.090885	0.095159	0.592468	1.65776	2.02564
MTMR2	0.090859	0.236327	0.812372	3.13612	4.23077
TET3	0.090855	0.327131	0.880676	3.5364	4.46154
ARMC3	0.09074	0.089909	0.579258	0.520577	0.897436
MFHAS1	0.090684	0.034324	0.365315	1.89659	2.58974
FAM171B	0.090622	0.299243	0.862689	5.71755	6.64103
ABHD17A	0.090565	0.019617	0.273851	0.784734	1.17949
NEK4	0.090496	0.145193	0.692474	1.65107	2.15385
TTYH3	0.090473	0.139365	0.682682	1.09286	1.53846
RAB40B	0.090462	0.14786	0.695961	2.01794	2.51282
TSPAN3	0.090456	0.168105	0.729786	2.87619	3.38462
PNPLA2	0.090432	0.027165	0.329018	0.459374	0.769231
PACSIN1	0.090384	0.216014	0.790438	3.40274	4.07692
DENND2A	0.090366	0.12711	0.659771	1.03201	1.23077
SDC3	0.090303	0.13158	0.666902	1.2515	1.58974
TEX10	0.090239	0.030504	0.347325	0.70313	0.974359
LINC01619	0.090238	0.042585	0.408006	0.299332	0.666667
ATF1	0.090159	0.11689	0.640782	1.35737	1.58974
RB1CC1	0.090097	0.042443	0.407954	4.48857	5.4359
HSPA4	0.090006	0.135049	0.674401	2.75343	3.1282
PPM1D	0.089965	0.061083	0.483836	0.900809	1.20513
MSL1	0.089907	0.028505	0.336664	1.5561	2.17949
CDC5L	0.089881	0.109245	0.625104	0.879353	1.25641
NRAV	0.089829	0.010697	0.195264	0.308125	0.692308
HNRNPD	0.089753	0.137272	0.678653	2.33838	3.05128
AC244033.2	0.089735	0.120955	0.647711	0.857545	1.25641
C22orf24	0.089713	0.000693	0.034643	0.146324	0.410256
ATG16L1	0.089699	0.107861	0.621629	0.843827	1.15385
MRPS26	0.089681	0.066174	0.499258	0.54555	0.923077
PPP2R2A	0.089681	0.077858	0.539741	4.78298	5.74359
PRKACA	0.089644	0.120897	0.64754	1.25923	1.5641
PPDPF	0.089618	0.115512	0.637905	0.972916	1.30769
SNN	0.089464	0.061277	0.484682	0.835385	1.20513
KLHDC1	0.089446	0.058389	0.471087	1.29933	1.66667
MFSD6	0.089273	0.151454	0.704466	3.12241	4.12821
DNAJC8	0.089266	0.121216	0.648431	0.892719	1.23077
TSPAN14	0.089263	0.108766	0.624453	1.30004	1.8718
TRAF7	0.089236	0.02227	0.294966	0.383398	0.692308
DACT3	0.089186	0.044898	0.416667	0.456208	0.769231
RSBN1L	0.089081	0.044666	0.415666	2.58881	3.53846
CNOT6	0.089048	0.130437	0.664659	1.25009	1.74359
HERC2	0.088988	0.229579	0.806128	5.04537	5.84615
CREBL2	0.088949	0.081761	0.552308	0.68273	1.02564
UBE2J2	0.088905	0.098198	0.601433	0.790362	1.23077
KDM1B	0.088803	0.157077	0.713138	1.15793	1.58974
AC110491.1	0.088682	0.026058	0.320311	0.363349	0.641026
ELAVL1	0.088611	0.138122	0.680403	1.54203	1.82051
PAM	0.088555	0.2386	0.814911	11.1562	12.9744
ZMPSTE24	0.088464	0.065516	0.496925	0.564193	0.871795
FAM117B	0.088453	0.227111	0.802915	3.45691	4.23077
LRRC75A	0.088372	1.14e-05	0.001883	0.20401	0.512821
RPL36AL	0.08828	0.029252	0.340926	0.287372	0.641026
VDAC2	0.08822	0.004574	0.116073	0.58987	0.974359
NUP50	0.088216	0.092467	0.585819	0.667605	1
BLOC1S2	0.088185	0.025742	0.318251	0.523743	0.769231
PPP4R3A	0.088185	0.054573	0.457877	1.66936	2.35897
ZNF347	0.088146	0.018091	0.260924	0.317974	0.589744
PCMTD1	0.088145	0.036672	0.379894	4.10236	5.23077
SNRPF	0.088005	0.072992	0.523127	0.683433	1
RECK	0.087955	0.273695	0.845543	2.58178	3.17949
MZF1	0.087923	0.044904	0.416667	0.940204	1.35897
MAPK3	0.087873	0.094221	0.589982	0.660922	1.07692
DYNC1H1	0.087864	0.098083	0.601095	4.74006	5.48718
PCNP	0.087769	0.204683	0.777839	1.82659	2.10256
CCDC117	0.087759	0.066527	0.500885	0.61203	0.923077
ZMYND11	0.087758	0.302677	0.864593	4.93774	5.87179
IRS1	0.08775	0.1932	0.762607	1.04502	1.38461
AC068481.1	0.087726	1.05e-09	1.11e-06	0.028491	0.333333
MIER2	0.087717	0.042206	0.407328	0.432993	0.794872
UBE2I	0.087683	0.078694	0.541873	1.01266	1.41026
RAB12	0.087662	0.157508	0.713969	1.64122	2.1282
RAP2B	0.087659	0.031772	0.352963	0.603588	0.974359
ADGRF3	0.087635	0.014868	0.235484	0.310939	0.589744
IRGQ	0.087561	0.031043	0.350024	0.441435	0.794872
EDF1	0.087545	0.13163	0.666973	0.760464	1.07692
HSPB8	0.087496	0.123852	0.653026	0.781569	1.07692
MTFR1L	0.087459	0.040028	0.398088	0.45867	0.794872
CDK6	0.087427	0.269843	0.842998	4.64791	5.64103
C16orf87	0.087426	0.167812	0.729453	1.84418	2.33333
PHC3	0.087349	0.099095	0.604153	4.98874	5.64103
SYT11	0.087296	0.138505	0.680418	3.30777	4.20513
RPS6KA3	0.087283	0.238229	0.814825	4.25325	5.41026
WDR83OS	0.087164	0.004258	0.110677	0.403447	0.794872
BUD31	0.087156	0.016168	0.246243	0.286317	0.564103
SLIT2	0.087077	0.140618	0.683981	14.5434	17.5128
ATF7IP	0.087058	0.294001	0.858586	2.63349	3.10256
LONP2	0.087025	0.222736	0.798539	5.50264	6.20513
ACVR2B	0.08697	0.071728	0.519005	0.762926	1.07692
PIAS1	0.086926	0.207468	0.781034	7.85825	9.17949
NDUFB7	0.086909	0.059536	0.477031	0.44038	0.74359
WNT3	0.08687	0.197442	0.769383	0.880408	1.23077
CCN3	0.086867	0.001379	0.054023	0.184312	0.461538
DHX15	0.086851	0.203606	0.776984	1.67007	2.17949
JOSD1	0.086791	0.038527	0.389029	0.887091	1.33333
ATG9A	0.086763	0.047281	0.429036	0.670419	0.923077
TULP4	0.086761	0.160808	0.719525	3.65459	4.35897
SLC17A7	0.086733	0.352275	0.895884	5.42314	6.05128
DNAJC7	0.086696	0.188084	0.75407	1.76539	2.30769
UBR1	0.086645	0.070702	0.514341	4.90503	5.5641
ARMCX4	0.086638	0.031848	0.35308	1.78509	2.28205
CELF2	0.086615	0.132373	0.668643	105.335	114.974
DPYSL2	0.086558	0.269978	0.843092	12.7904	13.9487
TPD52L1	0.086551	0.127945	0.660729	0.744988	1.10256
C4orf48	0.086486	0.050959	0.44323	0.71509	1.10256
PDE1A	0.086469	0.435731	0.911967	21.6289	23.2051
LZTS3	0.086449	0.216145	0.790558	2.53746	3.10256
TTLL11	0.086411	0.189551	0.757424	6.46852	7.48718
CDC42	0.086317	0.165457	0.726112	1.81604	2.48718
NDUFB4	0.086298	0.044961	0.417045	0.995427	1.35897
THOC3	0.086191	0.020402	0.280354	0.421386	0.666667
MMS19	0.086173	0.111519	0.631208	1.32747	1.5641
RAPH1	0.086123	0.19206	0.761025	4.25185	5
BRSK1	0.086099	0.191085	0.759565	1.66972	2.05128
DNAJB14	0.086056	0.261532	0.836283	4.43651	5.35897
NDUFA8	0.086047	0.106017	0.619603	0.584242	0.974359
GPR27	0.086033	0.012997	0.21772	0.249736	0.512821
PTPRE	0.085943	0.345467	0.892071	5.11572	6.23077
PAN3	0.085928	0.11851	0.64321	5.42033	6.12821
RHOBTB2	0.08588	0.104677	0.617774	1.52058	1.97436
SKI	0.085865	0.111719	0.631645	2.08371	2.53846
INPP5B	0.085784	0.188116	0.75407	2.06648	2.46154
HEXA	0.085726	0.217247	0.791672	1.48048	1.89744
RAB39B	0.085599	0.045075	0.417551	0.388322	0.74359
NF1	0.085518	0.286906	0.855785	10.8259	12.2308
RBFOX3	0.085368	0.477317	0.911967	16.6866	18.1538
PRPF38B	0.085335	0.092541	0.585832	0.82026	1.07692
CEBPG	0.085312	0.036819	0.380501	0.601829	0.923077
DENR	0.08525	0.127646	0.660279	1.39571	1.8718
ZNF76	0.085244	0.123418	0.652182	0.826592	1.17949
SH3PXD2A	0.085168	0.06371	0.492852	4.31446	4.92308
STIP1	0.085151	0.03475	0.367469	1.12698	1.28205
TRAK1	0.085073	0.160395	0.718664	2.6261	2.89744
EML6	0.085072	0.335139	0.886406	11.8298	14.2564
IMPACT	0.084996	0.00844	0.168731	0.266268	0.564103
SCAF1	0.084878	0.048525	0.434389	0.629968	1.05128
LRP12	0.084856	0.290717	0.85605	3.01477	3.82051
HPS4	0.084854	0.065147	0.496183	0.501935	0.897436
C1orf52	0.084841	0.125317	0.656615	1.15195	1.58974
H2AFV	0.084812	0.009464	0.179933	1.69574	2
GTF3A	0.084807	0.002121	0.071897	1.21175	1.4359
ARL6IP1	0.084767	0.17078	0.7334	2.84523	3.28205
TAF4	0.084675	0.050264	0.44067	1.03799	1.41026
CHMP2A	0.084661	0.03638	0.377483	0.354907	0.641026
TUT7	0.084628	0.157717	0.714411	2.74182	3.46154
SHOC1	0.084561	0.018592	0.264873	0.580725	1.17949
GTF2A2	0.084513	0.01576	0.242798	0.487513	0.769231
OTUD6B-AS1	0.084508	0.121728	0.649275	1.06402	1.51282
OTUD5	0.084412	0.124068	0.653056	0.884981	1.17949
RAB21	0.084383	0.051624	0.447286	1.68027	1.94872
HIPK3	0.084294	0.268171	0.842038	1.88639	2.25641
PLXNA2	0.08428	0.34639	0.892297	7.49877	8.4359
ANXA7	0.084277	0.189704	0.75753	1.62821	2.20513
ZNF346	0.084226	0.217072	0.791597	1.68801	2.07692
LRP11	0.084217	0.251142	0.825586	1.81991	2.20513
BCL2	0.084213	0.535717	0.911967	3.69152	4.48718
TMPRSS7	0.08416	0.001145	0.048378	0.1516	0.487179
UPF3B	0.084143	0.044044	0.413635	0.703482	1.05128
TRA2B	0.084131	0.241644	0.818217	2.02146	2.58974
APBB1	0.084101	0.175816	0.740652	2.2128	2.84615
DUSP16	0.083991	0.190051	0.757927	1.15653	1.66667
CHGB	0.083966	0.138601	0.680631	0.671122	0.948718
GGA3	0.08395	0.141707	0.687194	0.83644	1.17949
PSMA7	0.083946	0.152983	0.707149	0.674991	1.05128
MAML2	0.08392	0.106443	0.620378	2.46746	3.5641
XBP1	0.083897	0.006683	0.145901	0.220893	0.512821
COX7A2L	0.083885	0.292494	0.857409	2.74042	3.48718
RNF123	0.08388	0.016597	0.249885	0.55751	0.871795
TASOR	0.083875	0.2089	0.781506	2.89061	3.35897
MIB1	0.083861	0.312842	0.87147	5.35702	6
UQCRC2	0.083854	0.198256	0.769999	2.45304	3.15385
HMGN2	0.083785	0.002543	0.080252	0.449173	0.794872
EPS15	0.083754	0.21572	0.790037	2.71157	3.46154
POU2F2	0.083749	0.242993	0.819322	1.08583	1.51282
CGGBP1	0.083745	0.285779	0.855524	1.4249	1.8718
BRI3	0.083709	0.17518	0.739308	0.963419	1.20513
PDE5A	0.083668	0.35726	0.89797	1.75484	2.1282
TMEM184B	0.083651	0.262243	0.83699	1.86739	2.41026
TLN2	0.083641	0.002086	0.071108	11.0267	12.3333
GPRASP1	0.083601	0.211612	0.784279	1.72388	2.10256
ZFAS1	0.083473	0.059557	0.477031	0.531129	0.769231
ARHGAP44	0.083433	0.2883	0.855935	9.52831	11.0256
RAF1	0.083412	0.202346	0.775055	2.27612	2.8718
MRPS36	0.083387	0.032668	0.356538	0.52726	0.948718
PPIA	0.083345	0.217481	0.791904	2.72564	3.15385
ATXN7L3	0.083289	0.200296	0.771542	0.966936	1.30769
MMP24OS	0.083238	0.049007	0.435951	0.7879	1
EIPR1	0.083187	0.309589	0.869332	2.42666	2.92308
NDUFA6	0.083082	0.009004	0.174328	0.249736	0.512821
GABRA4	0.083063	0.318038	0.875099	6.33204	7.38462
CASD1	0.082998	0.193482	0.763009	1.76961	2.20513
SIK3	0.082987	0.342051	0.88963	13.089	14.6923
ATP6AP2	0.082957	0.168967	0.731498	1.31094	1.84615
BACE1	0.082893	0.049598	0.438784	1.01337	1.30769
ARL2BP	0.082889	0.153542	0.707756	0.731973	1.10256
ALG10B	0.082789	0.010102	0.187743	0.329581	0.589744
CD59	0.082787	0.087267	0.569464	0.732325	1.1282
LIN7B	0.082756	0.015882	0.243452	0.362997	0.692308
UTP6	0.082756	0.005942	0.135604	0.699613	1.15385
SELENOH	0.082663	0.111045	0.630335	0.649314	1.02564
NUDT16L1	0.082651	0.042684	0.408499	0.403799	0.74359
RPL27	0.082607	0.175827	0.740652	0.69891	1
GSK3A	0.082598	0.18617	0.752635	0.965881	1.4359
AC011246.1	0.082535	0.746466	0.916608	3.30039	4.15385
SNRNP27	0.082466	0.07163	0.518733	0.79599	1.1282
ENTPD6	0.082421	0.208271	0.781106	1.20049	1.64103
DCUN1D5	0.082384	0.020639	0.282331	1.62575	2.20513
DPY19L2	0.082341	0.243734	0.820203	3.90397	4.51282
SNHG5	0.082335	0.136401	0.676436	2.17763	2.5641
HHAT	0.082322	0.011909	0.207202	2.16532	4
CRKL	0.082298	0.214395	0.787585	1.41822	1.71795
HSPD1	0.082286	0.186556	0.752635	1.29581	1.82051
LRRC58	0.082272	0.180928	0.746358	1.2121	1.61539
GNAI3	0.082258	0.055852	0.460712	1.71087	1.89744
CHL1	0.08225	0.292818	0.857771	21.7904	23.3077
LINC01006	0.08222	0.026178	0.32101	0.310587	0.692308
INKA2	0.082107	0.222561	0.798209	1.50053	1.76923
PAK2	0.082107	0.302432	0.864396	1.65494	2.07692
ASTN1	0.082084	0.289609	0.855935	13.1386	14.8205
SYNRG	0.082005	0.240506	0.816786	1.91523	2.48718
DYNLL2	0.082	0.026104	0.320408	1.64087	2.28205
CFAP70	0.081995	0.327884	0.881163	2.01055	2.58974
MAPKAPK5	0.081995	0.01813	0.261342	1.07844	1.4359
EML5	0.081995	0.418026	0.911967	3.42279	4.15385
AC007922.4	0.081923	1.31e-06	0.000364	0.094267	0.487179
LRFN2	0.081909	0.457965	0.911967	6.79634	7.58974
DNAJC10	0.081853	0.220675	0.79579	1.44355	1.94872
IER5	0.081814	0.023824	0.305745	0.39184	0.615385
ABHD17C	0.081798	0.042133	0.40713	0.615899	1.02564
DMWD	0.08179	0.053123	0.45292	0.749912	1.02564
CCT7	0.081746	0.015246	0.238399	0.517411	0.871795
PPP5C	0.081624	0.191562	0.760676	1.16497	1.51282
INHBA	0.081535	0.002172	0.07278	0.142103	0.564103
TAMM41	0.081533	0.297794	0.86167	1.78473	2.25641
C2orf80	0.081529	0.178463	0.743972	1.48927	1.76923
ZNF274	0.081521	0.02503	0.313985	0.285262	0.538462
VSNL1	0.081488	0.399671	0.910057	16.0478	17.5641
WWC1	0.081478	0.341239	0.888871	2.09005	2.84615
COPA	0.081466	0.190304	0.758403	3.45762	4.20513
TOMM20	0.081376	0.373178	0.901763	2.9592	3.71795
MFSD14A	0.081305	0.184107	0.75111	1.21773	1.5641
HNRNPUL1	0.081239	0.156269	0.711623	0.907492	1.17949
LURAP1L-AS1	0.081214	0.05481	0.458438	0.420331	0.871795
KCNH4	0.081201	0.100947	0.608585	0.548716	0.871795
LINC01089	0.081143	0.089205	0.57675	0.623989	0.871795
AL133410.1	0.081134	0.066067	0.498745	0.68484	0.974359
RAB6B	0.081129	0.334699	0.886112	5.28843	5.94872
C12orf40	0.081079	0.164172	0.72459	0.795638	1.10256
PSMA6	0.081067	0.08836	0.574183	1.32114	1.4359
UBE2W	0.081021	0.173096	0.736441	5.38481	6.05128
SGPP1	0.081013	0.148777	0.698737	1.27365	1.69231
NGEF	0.080997	0.12384	0.653026	5.78579	6.5641
MCF2	0.080985	0.174102	0.737677	0.812874	1.1282
SESN1	0.080946	0.298414	0.862172	9.01477	9.51282
MTG1	0.080945	0.115963	0.639023	1.05839	1.51282
COPS6	0.08094	0.169519	0.7324	0.755892	1.10256
CHMP4B	0.08092	0.00106	0.046045	0.774534	1.25641
NCOA3	0.080878	0.096075	0.594655	1.82343	2.20513
TMEM246	0.080874	0.011825	0.20658	1.07492	1.20513
AC005261.1	0.080826	0.267843	0.841657	1.49771	2.05128
DISP2	0.080786	0.129443	0.663401	0.792121	1.10256
PABPC1	0.08076	0.268666	0.842038	3.27823	4.05128
MSL2	0.080718	0.117251	0.640901	1.32255	1.76923
PDE12	0.080689	0.048637	0.434805	0.524446	0.74359
AL356599.1	0.080681	0.137748	0.679697	0.677453	0.897436
RAP1A	0.080671	0.228718	0.805414	2.88111	3.51282
HERPUD2	0.080634	0.169026	0.731505	1.01653	1.35897
PAXIP1	0.0806	0.170616	0.733099	0.868801	1.17949
AC006387.1	0.080598	0.10412	0.616334	0.548364	0.974359
PSMC1	0.080564	0.111982	0.631649	0.599015	0.923077
TMED9	0.080481	0.02715	0.328994	0.405206	0.666667
POLR2I	0.080478	0.00634	0.141198	0.340134	0.794872
SLC9B2	0.080456	0.136351	0.676436	2.20753	2.64103
SUMO1	0.080446	0.266085	0.840149	1.53816	1.84615
NAT14	0.080417	0.044979	0.417067	0.489272	0.794872
PLEKHO1	0.080394	0.111584	0.631437	0.57369	0.846154
EIF4H	0.080389	0.186661	0.752635	0.985227	1.23077
BRWD3	0.080384	0.181964	0.74843	1.67007	2.05128
MORF4L1	0.08034	0.00698	0.149934	3.69785	4.5641
GLRX3	0.080339	0.001483	0.056656	1.21984	1.79487
PIGT	0.080287	0.054337	0.457408	0.632431	1.02564
DOHH	0.08027	0.012431	0.211401	0.209989	0.512821
DAD1	0.080256	0.079844	0.545747	0.48083	0.666667
OSBP2	0.080254	0.36086	0.898787	9.78509	10.9231
ICAM5	0.080205	0.16665	0.72809	0.984523	1.35897
CRLF3	0.080154	0.363458	0.900849	2.44706	2.66667
CKLF	0.080148	0.166712	0.72809	0.776996	1.02564
CLTC	0.080114	0.103812	0.615475	4.54098	5.05128
ZBTB10	0.08008	0.114869	0.636641	0.569469	1
DTWD2	0.079995	0.068637	0.508275	2.28913	2.84615
AC092747.4	0.07999	0.001173	0.049201	0.317622	0.615385
TMED8	0.079957	0.221241	0.796038	2.07211	2.4359
TCFL5	0.079812	0.029948	0.345199	0.428772	0.692308
KPNB1	0.079659	0.075925	0.532387	2.42139	3.20513
KIAA1586	0.079616	0.041597	0.404895	0.79599	1.25641
MAEA	0.079575	0.161908	0.721258	0.796694	1
GRIK3	0.079569	0.055399	0.459323	0.254661	0.487179
NUFIP2	0.079567	0.047508	0.429854	3.69926	4.5641
LEPROTL1	0.079558	0.14928	0.700459	0.749209	1.07692
TACC1	0.079555	0.206855	0.780302	5.56454	6.12821
BRD4	0.079385	0.262762	0.837676	3.57861	4.17949
SUGT1	0.079374	0.234337	0.811121	2.93387	3.69231
FBXO11	0.079368	0.280145	0.852606	8.67675	9.89744
ACTR1B	0.079328	0.217299	0.791747	0.989096	1.33333
PCNX4	0.079319	0.177909	0.74346	2.78755	3.46154
PRKCI	0.079315	0.179958	0.74534	3.65354	4.25641
AC015923.1	0.07929	0.236144	0.812372	0.958495	1.20513
ATP6V1D	0.07923	0.208614	0.781321	1.0408	1.30769
AC009522.1	0.079208	0.290566	0.856002	0.970454	1.41026
RPS12	0.079195	0.0169	0.251668	0.330637	0.615385
SLC16A10	0.079154	0.191538	0.760676	2.71157	3.17949
FLOT1	0.079084	0.195261	0.766946	1.586	2.05128
AC245060.5	0.079076	0.382492	0.903256	1.65213	2.02564
BTF3L4	0.079068	0.150275	0.702087	1.03377	1.38461
RMDN3	0.079043	0.147065	0.695676	0.995779	1.4359
RBP4	0.079025	0.010037	0.187431	0.378122	0.74359
SOD1	0.07898	0.136027	0.676021	1.51882	1.89744
IDH3A	0.078949	0.139048	0.681909	1.01442	1.25641
PDIA6	0.078941	0.391634	0.906434	2.2216	2.89744
SMAD3	0.078934	0.444744	0.911967	3.63595	4.20513
ATL3	0.078881	0.006879	0.148265	0.78579	1.20513
RPL18	0.078866	0.329348	0.882842	1.16426	1.58974
C1QBP	0.078833	0.08027	0.546903	0.444601	0.820513
EIF2A	0.078796	0.063668	0.492852	0.807949	1.20513
ARHGAP35	0.078769	0.209959	0.782895	4.82167	5.61538
FAM184B	0.078762	0.178407	0.743972	0.739008	1.05128
RGPD5	0.078713	0.034361	0.365566	0.794231	1.25641
VIRMA	0.078711	0.234184	0.811068	1.10693	1.38461
MYL12B	0.078693	0.170598	0.733099	0.676046	0.897436
DIPK2A	0.078609	0.387501	0.904351	1.87021	2.20513
PHAX	0.078602	0.145457	0.692576	0.621527	0.846154
MRPS18C	0.078565	0.070509	0.514219	0.472388	0.717949
JAKMIP1	0.078479	0.031434	0.351646	0.277524	0.615385
SDHA	0.078477	0.27364	0.845543	1.34084	1.71795
SLC16A2	0.078461	0.057175	0.466968	0.850862	1.20513
BUB3	0.078424	0.042399	0.407954	0.553992	0.74359
PILRA	0.078402	0.180288	0.745779	0.839254	1.23077
HTATSF1	0.078308	0.059953	0.478521	0.352796	0.641026
RPRD2	0.078205	0.306688	0.866652	6.36405	7.17949
CCDC112	0.078184	0.054648	0.458304	1.14421	1.58974
METAP1D	0.078105	0.070155	0.513418	0.506155	0.820513
ARNTL2	0.078104	0.045237	0.418598	2.81076	3.35897
ABI2	0.077978	0.306189	0.866652	10.6834	11.0513
ISCU	0.077962	0.007383	0.154971	0.893071	1.28205
PRKAR2A	0.077938	0.334844	0.886175	2.7274	3.15385
FBXO36	0.077824	0.122398	0.650286	0.617306	0.871795
PTPRB	0.07782	0.305317	0.86555	2.77594	3.10256
PPP2R5D	0.077819	0.111427	0.630971	0.533591	0.846154
SAMD14	0.077805	0.195217	0.766895	0.716497	1.02564
DVL1	0.077734	0.117694	0.641398	0.56771	0.820513
DNAJC2	0.077711	0.126633	0.658443	1.17904	1.4359
KRR1	0.077708	0.224806	0.80088	1.0211	1.48718
TMEM167B	0.077661	0.043346	0.411294	0.453746	0.692308
MTIF3	0.077621	0.229096	0.806083	0.935631	1.30769
AC092835.1	0.077604	0.28745	0.855785	1.24903	1.69231
TAB2	0.077603	0.323295	0.879681	4.25431	4.94872
ATXN7L3B	0.0776	0.210597	0.783916	0.9293	1.15385
ASRGL1	0.077599	0.012943	0.217232	0.365459	0.717949
CEP164	0.07753	0.198834	0.770263	0.841013	1.1282
LINC00672	0.077523	0.083099	0.556214	0.479071	0.717949
AVL9	0.077516	0.126037	0.657391	4.15617	5.30769
MFSD14C	0.077489	0.266789	0.840933	2.81498	3.4359
DCLK2	0.077475	0.289164	0.855935	7.80267	8.74359
MICU2	0.077436	0.361453	0.899037	3.68695	4.33333
CTSD	0.077434	0.234749	0.811716	0.856841	1.1282
DSEL	0.077419	0.089122	0.576652	0.441083	0.717949
CHMP1B	0.077367	0.10738	0.621129	0.580021	0.871795
AMPH	0.07733	0.137929	0.680198	13.6405	15.8718
MPC2	0.07732	0.226332	0.802395	0.947239	1.25641
GABARAPL1	0.077317	0.059006	0.47466	1.18185	1.69231
SAFB	0.077271	0.280731	0.852606	1.52832	1.94872
CLCN4	0.077218	0.184312	0.751231	1.77805	2.20513
RPAIN	0.077035	0.0382	0.387277	0.837496	1.30769
SEC61G	0.077033	0.052923	0.452452	0.366514	0.641026
ANKRD40	0.077023	0.156599	0.71239	0.700668	1.05128
ERMP1	0.077014	0.104859	0.617774	0.902216	1.33333
SFXN1	0.077005	0.288765	0.855935	2.7478	3.38462
AC005237.1	0.077	0.066748	0.501644	0.44847	0.692308
LGALS8	0.076962	0.203156	0.776166	1.01864	1.38461
MRPL20	0.076837	0.05055	0.441714	0.562082	0.846154
ANKRD12	0.076705	0.327339	0.880851	8.58882	9.15385
HPS5	0.076688	0.033238	0.35965	0.700668	1.1282
PRKAG2-AS1	0.076656	0.002552	0.080456	0.367218	0.717949
MFSD10	0.076642	0.102532	0.612281	0.496658	0.794872
ATP11A	0.076599	0.369077	0.901763	1.60324	2.20513
TAB1	0.076526	0.145463	0.692576	0.719311	1.10256
PTPDC1	0.07651	0.225999	0.802133	1.60324	2.20513
ADCY5	0.076505	0.356689	0.89797	1.84523	2.35897
GSDME	0.076471	0.027868	0.333749	0.555751	0.948718
CXADR	0.076464	0.007118	0.151141	1.90714	2.4359
RAPGEF2	0.076346	0.420689	0.911967	28.605	31.8718
CEP162	0.076321	0.007903	0.161103	1.29511	1.84615
CFAP97	0.076315	0.033398	0.360336	0.358776	0.666667
ID2	0.076278	0.195672	0.767622	1.19487	1.64103
KCNG3	0.076132	0.313985	0.871622	1.19522	1.53846
ZFR	0.07609	0.160394	0.718664	5.41365	6.33333
AKTIP	0.076046	0.156463	0.712322	0.762926	1.05128
ARRB1	0.076037	0.120009	0.645796	1.55259	2.05128
NPM2	0.076017	0.229982	0.806622	1.40661	1.5641
ZFAND4	0.075971	0.000857	0.040085	0.068941	0.358974
UBFD1	0.07597	0.107634	0.621242	0.536053	0.948718
SLITRK2	0.075924	0.023272	0.301075	0.531129	0.948718
TBC1D20	0.075907	0.139937	0.683133	0.737601	1.02564
CARTPT	0.075893	0.069571	0.511646	1.32923	2.05128
PHGDH	0.075869	0.000491	0.027992	0.077383	0.358974
COMMD2	0.075867	0.13829	0.680403	0.641224	0.871795
TRIM8	0.07585	0.194287	0.764887	0.779107	1.07692
AC016042.1	0.075819	0.065974	0.498337	1.78403	1.82051
UBE2M	0.075745	0.214791	0.788099	0.747802	1.1282
PART1	0.075702	0.527972	0.911967	5.28456	6.33333
DNAJC6	0.075659	0.383786	0.904131	9.86352	10.718
KDM7A	0.075656	0.277548	0.849872	1.00281	1.25641
GID8	0.075637	0.181771	0.74801	0.851214	1.10256
GPX4	0.075604	0.135331	0.67475	1.07	1.46154
CNRIP1	0.075521	0.03704	0.38201	1.82589	2.35897
NAA35	0.075498	0.404301	0.910922	2.92121	3.66667
FOXK2	0.075498	0.228149	0.804517	3.02673	3.53846
PRKACB	0.075438	0.348435	0.893629	18.6658	20.8718
BRI3BP	0.075398	0.22672	0.802546	1.48505	1.94872
NELFA	0.075238	0.275836	0.84765	3.68343	4.23077
CAPZA2	0.075212	0.139046	0.681909	2.51636	2.8718
MRPL16	0.075198	0.0183	0.2626	0.208231	0.461538
GPR153	0.075159	0.000126	0.010123	0.176574	0.435897
BAG6	0.075083	0.06103	0.483652	0.39184	0.641026
SERAC1	0.07502	0.054363	0.457408	0.862821	1.23077
EIF4B	0.07499	0.319993	0.87553	1.43335	1.69231
GET1	0.074973	0.154408	0.708976	0.904678	1.25641
ADCK2	0.074923	0.001804	0.064394	0.411185	0.666667
ZNF518B	0.074914	0.132123	0.668358	0.600774	0.871795
TCF25	0.074899	0.324293	0.880537	3.64228	4.23077
RBBP7	0.074848	0.278808	0.851672	1.11607	1.35897
DBP	0.074844	0.046833	0.427906	0.291242	0.512821
YWHAG	0.074808	0.417745	0.911967	7.26345	8.25641
BAIAP2	0.074762	0.177712	0.742876	5.3943	6
PACS1	0.074735	0.260741	0.835924	6.80021	7.84615
ATP6V0B	0.074731	0.348654	0.894012	1.25255	1.66667
SLC2A11	0.074663	0.173989	0.737662	0.825536	1.07692
RHBDL3	0.074656	0.325423	0.880537	2.65705	3.1282
TXN	0.074618	0.005461	0.12862	0.579669	1
LHX2	0.074538	0.315162	0.872982	1.61695	2
ARL3	0.074537	0.280407	0.852606	1.48364	1.76923
LAP3	0.074529	0.015821	0.243031	0.262399	0.641026
ASAP2	0.074389	0.164178	0.72459	1.7777	2.53846
MKRN1	0.074345	0.06445	0.494102	0.81217	1.20513
USP40	0.074321	0.257252	0.831499	0.803377	1.17949
LRRC47	0.074312	0.087093	0.568979	0.408371	0.692308
DCAF6	0.074277	0.393736	0.908127	11.077	11.8974
MCPH1-AS1	0.07424	0.025878	0.319324	1.20753	1.61539
AC007319.1	0.074237	0.115234	0.637004	0.682026	1.07692
FRG1	0.074233	0.05604	0.461521	0.367218	0.641026
YOD1	0.074227	0.04508	0.417551	0.31305	0.538462
SEL1L	0.074209	0.117043	0.640901	1.65142	2.15385
APC2	0.074157	0.270775	0.844142	1.34506	1.74359
HMGN3	0.074155	0.062614	0.489538	1.75308	2.02564
PIP4K2A	0.074132	0.307624	0.867243	2.68378	3.23077
EPM2AIP1	0.074093	0.221833	0.797049	2.10552	2.48718
EI24	0.074085	0.218384	0.793496	0.752726	0.948718
THOC1	0.074014	0.337204	0.888012	1.58178	1.84615
ATP1A3	0.073995	0.422636	0.911967	3.18009	3.79487
EFCAB13	0.073887	6.36e-06	0.001242	0.282096	0.666667
FKBP15	0.073873	0.25629	0.830481	0.976785	1.30769
SRSF7	0.073856	0.232546	0.808699	1.73127	2.05128
STAMBP	0.073856	0.059768	0.477506	0.694337	1.1282
EIF2S3	0.073841	0.162032	0.721434	0.638762	0.897436
XKR9	0.073824	0.481288	0.911967	3.07985	3.38462
USP5	0.073823	0.088588	0.574975	0.530777	0.717949
NAGPA	0.073804	0.260608	0.835894	1.56771	1.97436
UQCR11	0.07378	0.186679	0.752635	0.792473	1
FANCL	0.073766	0.202612	0.775384	2.50897	3
SBDS	0.073743	0.222814	0.798539	0.746746	1.07692
PUM1	0.073739	0.218944	0.79413	4.94513	5.64103
PTPN2	0.073727	0.266252	0.840204	2.50616	3.20513
SMAP2	0.073719	0.149492	0.701067	3.76469	4.61538
DPP4	0.073717	0.100752	0.608283	0.417517	1.02564
EIF4A1	0.073715	0.234334	0.811121	0.849103	1.20513
PIANP	0.073695	0.048638	0.434805	1.09286	1.23077
CLTB	0.07369	0.283704	0.854971	1.56032	1.94872
TRAPPC13	0.073672	0.347485	0.892608	1.34365	1.71795
CPNE1	0.073656	0.152315	0.706422	1.57088	1.97436
ATP6V1B2	0.073654	0.305002	0.865447	3.14316	3.84615
TRIM23	0.073637	0.266521	0.840697	1.56736	1.82051
FBXO27	0.073621	0.313064	0.87147	1.33028	1.61539
UQCRQ	0.073586	0.093167	0.587543	0.582483	0.769231
RPL18A	0.073563	0.250648	0.825266	0.724235	0.871795
ECT2L	0.073541	0.012133	0.208741	0.347872	0.538462
MICAL2	0.073522	0.251494	0.825868	6.81428	7.97436
HIF1AN	0.073521	0.07363	0.525941	0.582132	0.948718
AGBL5	0.0735	0.056607	0.463683	0.384101	0.692308
RHOT1	0.07348	0.209827	0.78266	5.5656	6
MEX3C	0.073446	0.079163	0.543596	0.390784	0.666667
DOCK9	0.073432	0.371544	0.901763	8.44249	9.02564
GNG4	0.073378	0.025507	0.316867	0.178684	0.615385
WDFY2	0.073366	0.43577	0.911967	2.1924	2.92308
NLGN2	0.073304	0.192341	0.761386	0.898699	1.07692
LXN	0.073278	0.000196	0.014385	0.087232	0.435897
FAM214A	0.073269	0.368559	0.901763	2.88428	3.51282
KIF3A	0.073246	0.379792	0.902889	5.61519	6.48718
ZDHHC14	0.07324	0.46857	0.911967	12.4661	13.6154
DHX40	0.073192	0.133338	0.669798	0.576855	0.923077
CFLAR	0.073186	0.107224	0.621129	0.443546	0.74359
CPSF4	0.073154	0.023122	0.299925	0.256068	0.487179
PPP1R9B	0.073142	0.244314	0.820387	0.748857	1.15385
IBTK	0.073141	0.357533	0.89797	3.30109	3.94872
SRPRA	0.073133	0.072895	0.522734	0.35561	0.692308
NRXN2	0.073034	0.36217	0.89986	3.80513	4.30769
C19orf53	0.073001	0.056443	0.463252	0.425255	0.692308
LRRC41	0.072994	0.100461	0.607139	1.28456	1.4359
SEMA4D	0.072942	0.201619	0.773367	2.87126	3.74359
TMEM271	0.072891	0.028616	0.337121	0.336968	0.564103
DCK	0.072888	0.015773	0.242798	0.317622	0.641026
ETF1	0.072823	0.102928	0.612998	0.689061	0.974359
RNF8	0.072807	0.224186	0.800443	0.839958	1.15385
TOR1AIP2	0.072784	0.103512	0.614955	1.88393	2.30769
AC107398.3	0.072783	0.192487	0.761772	1.90995	2.51282
SMIM19	0.07271	0.016672	0.250107	0.33943	0.564103
LSM3	0.072694	0.01818	0.261472	0.270841	0.512821
STX7	0.072646	0.127458	0.659922	2.63102	3.17949
SRRM1	0.072579	0.076451	0.534908	1.53605	1.89744
KLHL2	0.072517	0.504119	0.911967	6.45058	7.12821
DDX20	0.072489	0.03259	0.356482	0.269082	0.564103
U91319.1	0.07244	0.567533	0.911967	2.74042	3.15385
TMEM18	0.072438	0.000572	0.03063	0.093211	0.333333
AJAP1	0.072236	0.131888	0.66775	5.07316	5.41026
ARRDC3	0.072222	0.077444	0.538033	0.378473	0.615385
BMI1	0.072188	0.232856	0.809312	0.790011	1.05128
ZHX1	0.072152	0.366222	0.901068	1.44917	1.74359
SCCPDH	0.072151	0.129541	0.663401	1.01231	1.4359
PACSIN2	0.072128	0.352352	0.895884	1.32571	1.53846
NDC1	0.072108	0.168241	0.729957	0.558917	0.923077
ANTKMT	0.072066	0.138393	0.680403	0.485754	0.717949
STRN	0.072005	0.352668	0.896044	2.60042	3.15385
TMEM183A	0.071996	0.147499	0.695676	0.572986	0.794872
GALNT17	0.071989	0.493455	0.911967	23.7056	25.3333
PITHD1	0.071955	0.250847	0.825546	0.860007	1.15385
WASL	0.07194	0.39889	0.909938	3.6757	4.48718
RAB3IP	0.071939	0.288834	0.855935	1.33662	1.8718
TRPC4AP	0.0719	0.039403	0.393748	2.38234	3.1282
NSF	0.071862	0.444551	0.911967	6.30566	7.64103
GALNT16	0.071856	0.408161	0.911967	2.52374	2.84615
AC008969.1	0.071779	0.16084	0.719525	0.667605	1
DTX3	0.071728	0.278842	0.851672	1.344	1.69231
BHLHE40	0.071696	0.09974	0.60535	0.729511	1.02564
AGBL1	0.071653	0.155073	0.710723	0.424552	0.641026
ARL5A	0.071586	0.353488	0.896806	1.45902	1.84615
BCAT2	0.071503	0.251794	0.82608	0.814632	1.07692
ATP2B4	0.071499	0.455262	0.911967	5.02181	5.53846
AC008269.1	0.071491	0.517324	0.911967	6.08231	7.35897
MANEAL	0.071458	0.020448	0.280354	0.213859	0.435897
PUM2	0.071435	0.370986	0.901763	6.07316	6.82051
YY1AP1	0.071435	0.267358	0.8412	1.34682	1.69231
CYB5D2	0.071427	0.246122	0.821097	0.786493	1.02564
PTDSS1	0.071421	0.226593	0.802546	1.31692	1.64103
DYNC2H1	0.071381	0.312904	0.87147	6.98276	7.71795
GRK4	0.071381	0.456561	0.911967	2.2223	2.48718
PYROXD1	0.071378	0.159603	0.717247	0.58389	0.846154
CHMP1A	0.071368	0.108102	0.622316	0.583539	0.897436
SYP	0.071327	0.120521	0.646773	4.68167	5.74359
LYRM2	0.071312	0.244908	0.820653	0.846641	1.10256
ADAM10	0.071295	0.376585	0.902614	3.91207	4.64103
MLXIPL	0.071263	0.369755	0.901763	1.92719	2.20513
DOC2A	0.071247	0.357849	0.89797	1.31657	1.58974
PRRC2B	0.071239	0.178795	0.744371	3.95392	4.71795
HIVEP3	0.071222	0.483919	0.911967	11.9638	12.359
LRRTM2	0.071201	0.096784	0.597354	1.18044	1.71795
EIF4G3	0.0712	0.28419	0.854971	22.1491	24.359
MCL1	0.071165	0.070545	0.514219	0.330637	0.615385
ATN1	0.071131	0.207264	0.781034	1.777	2.07692
JMJD6	0.071126	0.149894	0.701365	0.495955	0.794872
AP001825.1	0.071077	0.204992	0.777902	2.09743	2.51282
DNAJB1	0.071066	0.026889	0.326919	1.50018	1.97436
RRN3	0.07104	0.105001	0.617863	0.466409	0.717949
ANKRD50	0.07104	0.156183	0.711623	0.566303	0.820513
GLUL	0.07103	0.066024	0.498567	0.295111	0.512821
NCOA7	0.071015	0.437462	0.911967	6.43827	7.74359
UFC1	0.07097	0.069418	0.51124	0.31727	0.641026
SLBP	0.070919	0.219567	0.794969	1.02603	1.23077
CSNK2A1	0.070913	0.239552	0.815552	2.59304	3.23077
TUBA8	0.0709	0.079002	0.542945	0.56771	0.923077
RYR1	0.070886	0.244996	0.820653	0.68695	0.948718
DAP3	0.070812	0.332873	0.884866	1.95638	2.33333
SUPT5H	0.070792	0.206794	0.780302	0.950053	1.33333
RHOA	0.070713	0.227028	0.802915	1.2216	1.64103
NDUFB3	0.070671	0.068244	0.506522	0.339782	0.564103
DCAF11	0.07063	0.015125	0.237235	0.598312	0.871795
PELI1	0.070597	0.377085	0.902868	1.05382	1.35897
TMEM131	0.070575	0.132653	0.668643	5.1115	5.48718
RAB11FIP2	0.070513	0.30831	0.867557	2.52761	3.05128
SYNJ2	0.070506	0.47345	0.911967	2.89272	3.64103
[truncated: 18,263 more rows]
